# Supplementary material for: First Succinylome Profiling of Vibrio alginolyticus Reveals Key Role of Lysine Succinylation in Cellular Metabolism and Virulence
Source: Front Cell Infect Microbiol. 2021 Feb 5;10:626574. doi: 10.3389/fcimb.2020.626574 (PMC7892601; doi:10.3389/fcimb.2020.626574)
Supplement: Supplementary Table 1 — The identified succinylated proteins and sites in V. alginolyticus. [file Table_1.xlsx]

## Sheet: Sheet1
Supplemental Table S1. The identified succinylated proteins and sites in V. alginolyticus
sites	Positions within proteins	Protein	Fasta headers
28	697;909;914;954;1147;1140;900;1127;1133;1078;94;1035;1241;107;115;404;439;719;694;639;279;161;163;169;1261;1173;890;1057	D0WW34	tr|D0WW34|D0WW34_VIBAL DNA-directed RNA polymerase subunit beta OS=Vibrio alginolyticus 40B OX=674977 GN=rpoB PE=3 SV=1;tr|A0A2I3CBY2|A0A2I3CBY2_VIBAX DNA-directed RNA polymerase subunit beta OS=Vibrio alginolyticus (strain ATCC 17749 / DSM 2171 / NBRC 156
19	522;536;551;363;115;117;150;155;158;410;411;434;449;450;272;229;520;260;279	D0WXZ6	tr|D0WXZ6|D0WXZ6_VIBAL 30S ribosomal protein S1 OS=Vibrio alginolyticus 40B OX=674977 GN=rpsA PE=3 SV=1;tr|A0A2I3C6Z3|A0A2I3C6Z3_VIBAX 30S ribosomal protein S1 OS=Vibrio alginolyticus (strain ATCC 17749 / DSM 2171 / NBRC 15630 / NCIMB 1903 / XII-53) OX=121
18	425;117;7;80;122;272;277;393;42;51;456;362;364;321;390;392;15;34	D0WYT6	tr|D0WYT6|D0WYT6_VIBAL 60 kDa chaperonin OS=Vibrio alginolyticus 40B OX=674977 GN=groL PE=3 SV=1;tr|A0A2I3CBW8|A0A2I3CBW8_VIBAX 60 kDa chaperonin OS=Vibrio alginolyticus (strain ATCC 17749 / DSM 2171 / NBRC 15630 / NCIMB 1903 / XII-53) OX=1219076 GN=groL P
18	13;517;521;1191;395;1347;781;40;1151;599;2;1296;959;1132;332;540;695;1339	D0WW35	tr|D0WW35|D0WW35_VIBAL DNA-directed RNA polymerase subunit beta' OS=Vibrio alginolyticus 40B OX=674977 GN=rpoC PE=3 SV=1;tr|A0A2I3CBY3|A0A2I3CBY3_VIBAX DNA-directed RNA polymerase subunit beta' OS=Vibrio alginolyticus (strain ATCC 17749 / DSM 2171 / NBRC 1
18	367;373;716;724;216;388;402;457;874;881;410;447;325;327;379;514;865;873	D0WZ79	tr|D0WZ79|D0WZ79_VIBAL Pyruvate dehydrogenase E1 component OS=Vibrio alginolyticus 40B OX=674977 GN=VMC_24790 PE=4 SV=1;tr|A0A2I3C9Y8|A0A2I3C9Y8_VIBAX Pyruvate dehydrogenase E1 component OS=Vibrio alginolyticus (strain ATCC 17749 / DSM 2171 / NBRC 15630 /
17	315;421;496;497;347;630;36;513;29;333;335;336;507;133;6;594;534	D0WYY9	tr|D0WYY9|D0WYY9_VIBAL Elongation factor G OS=Vibrio alginolyticus 40B OX=674977 GN=fusA PE=3 SV=1;tr|A0A2I3C908|A0A2I3C908_VIBAX Elongation factor G OS=Vibrio alginolyticus (strain ATCC 17749 / DSM 2171 / NBRC 15630 / NCIMB 1903 / XII-53) OX=1219076 GN=fu
16	91;94;633;636;252;108;298;165;527;576;580;547;413;522;69;358	D0WUB9	tr|D0WUB9|D0WUB9_VIBAL Chaperone protein DnaK OS=Vibrio alginolyticus 40B OX=674977 GN=dnaK PE=2 SV=1;tr|A0A2I3CFK8|A0A2I3CFK8_VIBAX Chaperone protein DnaK OS=Vibrio alginolyticus (strain ATCC 17749 / DSM 2171 / NBRC 15630 / NCIMB 1903 / XII-53) OX=1219076
16	144;146;162;140;115;180;155;170;178;15;21;6;26;72;77;80	D0WX73	tr|D0WX73|D0WX73_VIBAL Ribosome-recycling factor OS=Vibrio alginolyticus 40B OX=674977 GN=frr PE=3 SV=1;tr|A0A2I3C8E4|A0A2I3C8E4_VIBAX Ribosome-recycling factor OS=Vibrio alginolyticus (strain ATCC 17749 / DSM 2171 / NBRC 15630 / NCIMB 1903 / XII-53) OX=12
16	61;67;85;368;373;255;256;92;106;299;338;172;90;403;151;278	D0WZ77	tr|D0WZ77|D0WZ77_VIBAL Dihydrolipoyl dehydrogenase OS=Vibrio alginolyticus 40B OX=674977 GN=lpdA PE=3 SV=1;tr|A0A2I3C9V7|A0A2I3C9V7_VIBAX Dihydrolipoyl dehydrogenase OS=Vibrio alginolyticus (strain ATCC 17749 / DSM 2171 / NBRC 15630 / NCIMB 1903 / XII-53)
16	401;162;163;426;542;550;612;103;56;623;315;122;539;340;198;399	A0A2I3BY81	tr|A0A2I3BY81|A0A2I3BY81_VIBAX Uncharacterized protein OS=Vibrio alginolyticus (strain ATCC 17749 / DSM 2171 / NBRC 15630 / NCIMB 1903 / XII-53) OX=1219076 GN=N646_0054 PE=4 SV=1;tr|A0A0H0YJP4|A0A0H0YJP4_VIBAL PrkA AAA domain protein OS=Vibrio alginolyticu
15	228;276;270;478;479;888;18;284;459;129;793;326;317;389;758	A0A2I3C7U0	tr|A0A2I3C7U0|A0A2I3C7U0_VIBAX Aldehyde-alcohol dehydrogenase OS=Vibrio alginolyticus (strain ATCC 17749 / DSM 2171 / NBRC 15630 / NCIMB 1903 / XII-53) OX=1219076 GN=N646_1240 PE=3 SV=1;tr|A0A0H0YEE8|A0A0H0YEE8_VIBAL Aldehyde-alcohol dehydrogenase OS=Vibri
14	316;361;160;58;450;456;531;353;442;410;378;581;587;396	A0A2L1Y0E0	tr|A0A2L1Y0E0|A0A2L1Y0E0_VIBAL Acetyltransferase component of pyruvate dehydrogenase complex OS=Vibrio alginolyticus OX=663 GN=aceF PE=3 SV=1;tr|D0WZ78|D0WZ78_VIBAL Acetyltransferase component of pyruvate dehydrogenase complex OS=Vibrio alginolyticus 40B O
14	617;681;697;581;410;603;843;736;146;92;622;32;709;299	D0WV18	tr|D0WV18|D0WV18_VIBAL Leucine--tRNA ligase OS=Vibrio alginolyticus 40B OX=674977 GN=leuS PE=3 SV=1;tr|A0A2I3CFW0|A0A2I3CFW0_VIBAX Leucine--tRNA ligase OS=Vibrio alginolyticus (strain ATCC 17749 / DSM 2171 / NBRC 15630 / NCIMB 1903 / XII-53) OX=1219076 GN=
14	310;655;513;956;960;1011;546;71;37;11;969;685;769;1003	D0X087	tr|D0X087|D0X087_VIBAL Ribonuclease E OS=Vibrio alginolyticus 40B OX=674977 GN=rne PE=3 SV=1;tr|A0A0S3JV34|A0A0S3JV34_VIBAL Ribonuclease E OS=Vibrio alginolyticus OX=663 GN=rne PE=3 SV=1;tr|A0A2I3C798|A0A2I3C798_VIBAX Ribonuclease E OS=Vibrio alginolyticus
13	8;438;543;545;328;236;249;594;431;341;254;359;54	D0WSW1	tr|D0WSW1|D0WSW1_VIBAL GTP-binding protein typA/bipA OS=Vibrio alginolyticus 40B OX=674977 GN=typA PE=4 SV=1;tr|A0A2L1Y273|A0A2L1Y273_VIBAL Translational GTPase TypA OS=Vibrio alginolyticus OX=663 GN=typA PE=4 SV=1;tr|A0A2I3CDK4|A0A2I3CDK4_VIBAX BipA prote
13	451;135;148;640;442;414;558;530;550;789;747;63;199	D0WY42	tr|D0WY42|D0WY42_VIBAL Chaperone protein ClpB OS=Vibrio alginolyticus 40B OX=674977 GN=clpB PE=3 SV=1;tr|A0A2L1Y3F8|A0A2L1Y3F8_VIBAL Chaperone protein ClpB OS=Vibrio alginolyticus OX=663 GN=clpB PE=3 SV=1;tr|A0A2I3CEX8|A0A2I3CEX8_VIBAX Chaperone protein Cl
13	81;11;128;131;146;66;73;115;28;227;235;37;105	A0A2I3C8H8	tr|A0A2I3C8H8|A0A2I3C8H8_VIBAX 30S ribosomal protein S2 OS=Vibrio alginolyticus (strain ATCC 17749 / DSM 2171 / NBRC 15630 / NCIMB 1903 / XII-53) OX=1219076 GN=rpsB PE=3 SV=1;tr|A0A0H0YAN1|A0A0H0YAN1_VIBAL 30S ribosomal protein S2 OS=Vibrio alginolyticus O
13	232;236;83;279;239;52;56;127;81;46;146;361;366	D0WVC5	tr|D0WVC5|D0WVC5_VIBAL Trigger factor OS=Vibrio alginolyticus 40B OX=674977 GN=tig PE=3 SV=1;tr|A0A2I3CI52|A0A2I3CI52_VIBAX Trigger factor OS=Vibrio alginolyticus (strain ATCC 17749 / DSM 2171 / NBRC 15630 / NCIMB 1903 / XII-53) OX=1219076 GN=tig PE=3 SV=1
13	486;1070;862;321;366;648;429;1005;703;397;854;635;962	D0X0B4	tr|D0X0B4|D0X0B4_VIBAL Carbamoyl-phosphate synthase large chain OS=Vibrio alginolyticus 40B OX=674977 GN=carB PE=3 SV=1;tr|A0A2I3CEI6|A0A2I3CEI6_VIBAX Carbamoyl-phosphate synthase large chain OS=Vibrio alginolyticus (strain ATCC 17749 / DSM 2171 / NBRC 156
12	125;262;274;418;122;210;132;232;652;96;535;371	A0A2I3BYB8	tr|A0A2I3BYB8|A0A2I3BYB8_VIBAX Isocitrate dehydrogenase [NADP] OS=Vibrio alginolyticus (strain ATCC 17749 / DSM 2171 / NBRC 15630 / NCIMB 1903 / XII-53) OX=1219076 GN=N646_0076 PE=3 SV=1;tr|A0A1W6TAS1|A0A1W6TAS1_VIBAL Isocitrate dehydrogenase [NADP] OS=Vib
12	244;246;658;696;709;607;567;572;532;264;662;73	D0WYW7	tr|D0WYW7|D0WYW7_VIBAL Polyribonucleotide nucleotidyltransferase OS=Vibrio alginolyticus 40B OX=674977 GN=pnp PE=3 SV=1;tr|A0A2L1XA76|A0A2L1XA76_VIBAL Polyribonucleotide nucleotidyltransferase OS=Vibrio alginolyticus OX=663 GN=pnp PE=3 SV=1;tr|A0A0S3JWU7|A
11	936;910;919;600;898;842;850;191;127;100;291	D0WXG9	tr|D0WXG9|D0WXG9_VIBAL Valine--tRNA ligase OS=Vibrio alginolyticus 40B OX=674977 GN=valS PE=3 SV=1;tr|A0A2L1Y0T3|A0A2L1Y0T3_VIBAL Valine--tRNA ligase OS=Vibrio alginolyticus OX=663 GN=valS PE=3 SV=1;tr|A0A1W6U988|A0A1W6U988_VIBAL Valine--tRNA ligase OS=Vib
11	427;82;263;62;195;334;6;361;200;180;406	D0WUE6	tr|D0WUE6|D0WUE6_VIBAL Enolase OS=Vibrio alginolyticus 40B OX=674977 GN=eno PE=3 SV=1;tr|A0A2I3C9D0|A0A2I3C9D0_VIBAX Enolase OS=Vibrio alginolyticus (strain ATCC 17749 / DSM 2171 / NBRC 15630 / NCIMB 1903 / XII-53) OX=1219076 GN=eno PE=3 SV=1;tr|A0A0G9M7R0
11	250;255;257;410;243;240;404;49;60;210;340	D0X3C2	tr|D0X3C2|D0X3C2_VIBAL Phosphoenolpyruvate-protein phosphotransferase OS=Vibrio alginolyticus 40B OX=674977 GN=ptsI PE=3 SV=1;tr|A0A2L1Y449|A0A2L1Y449_VIBAL Phosphoenolpyruvate-protein phosphotransferase OS=Vibrio alginolyticus OX=663 GN=AL539_24765 PE=3 S
11	174;529;494;172;414;517;165;44;513;51;548	A0A0H0YEG0	tr|A0A0H0YEG0|A0A0H0YEG0_VIBAL Oligopeptide ABC transporter substrate-binding protein OppA OS=Vibrio alginolyticus OX=663 GN=AL539_14860 PE=4 SV=1;tr|A0A2I3C777|A0A2I3C777_VIBAX Oligopeptide ABC transporter, periplasmic oligopeptide-binding protein OS=Vibr
11	178;192;854;293;186;374;232;30;50;333;108	A0A2I3C958	tr|A0A2I3C958|A0A2I3C958_VIBAX Translation initiation factor IF-2 OS=Vibrio alginolyticus (strain ATCC 17749 / DSM 2171 / NBRC 15630 / NCIMB 1903 / XII-53) OX=1219076 GN=infB PE=3 SV=1;tr|D0WYW3|D0WYW3_VIBAL Translation initiation factor IF-2 OS=Vibrio alg
11	285;295;231;214;227;139;242;130;132;578;313	A0A2I3BZK7	tr|A0A2I3BZK7|A0A2I3BZK7_VIBAX Threonine--tRNA ligase OS=Vibrio alginolyticus (strain ATCC 17749 / DSM 2171 / NBRC 15630 / NCIMB 1903 / XII-53) OX=1219076 GN=thrS PE=3 SV=1;tr|A0A0H0YI07|A0A0H0YI07_VIBAL Threonine--tRNA ligase OS=Vibrio alginolyticus OX=66
11	439;451;641;195;133;134;719;723;160;454;55	A0A2I3BY80	tr|A0A2I3BY80|A0A2I3BY80_VIBAX Formate acetyltransferase OS=Vibrio alginolyticus (strain ATCC 17749 / DSM 2171 / NBRC 15630 / NCIMB 1903 / XII-53) OX=1219076 GN=N646_0059 PE=4 SV=1;tr|D0X115|D0X115_VIBAL Formate acetyltransferase OS=Vibrio alginolyticus 40
10	317;196;404;52;59;68;389;403;382;340	A0A2I3CE85	tr|A0A2I3CE85|A0A2I3CE85_VIBAX Pyruvate kinase OS=Vibrio alginolyticus (strain ATCC 17749 / DSM 2171 / NBRC 15630 / NCIMB 1903 / XII-53) OX=1219076 GN=N646_2545 PE=3 SV=1;tr|A0A0G9M6M7|A0A0G9M6M7_VIBAL Pyruvate kinase OS=Vibrio alginolyticus OX=663 GN=pykF
10	316;332;341;43;119;4;9;326;150;382	D0WSI4	tr|D0WSI4|D0WSI4_VIBAL Phosphoenolpyruvate carboxylase OS=Vibrio alginolyticus 40B OX=674977 GN=ppc PE=3 SV=1;tr|A0A2I3CBP4|A0A2I3CBP4_VIBAX Phosphoenolpyruvate carboxylase OS=Vibrio alginolyticus (strain ATCC 17749 / DSM 2171 / NBRC 15630 / NCIMB 1903 / X
10	310;229;126;306;169;171;392;380;388;369	A0A2I3CDG3	tr|A0A2I3CDG3|A0A2I3CDG3_VIBAX Peptide ABC transporter, periplasmic peptide-binding protein OS=Vibrio alginolyticus (strain ATCC 17749 / DSM 2171 / NBRC 15630 / NCIMB 1903 / XII-53) OX=1219076 GN=N646_2228 PE=4 SV=1;tr|A0A0H0Y8E3|A0A0H0Y8E3_VIBAL Nickel/di
10	313;50;54;188;90;147;151;160;135;265	D0WZ53	tr|D0WZ53|D0WZ53_VIBAL Iron-utilization periplasmic protein OS=Vibrio alginolyticus 40B OX=674977 GN=fbpA PE=4 SV=1;tr|A0A2I3C993|A0A2I3C993_VIBAX Iron-utilization periplasmic protein OS=Vibrio alginolyticus (strain ATCC 17749 / DSM 2171 / NBRC 15630 / NCI
10	276;719;661;146;175;408;411;89;562;314	D0WVC2	tr|D0WVC2|D0WVC2_VIBAL Lon protease OS=Vibrio alginolyticus 40B OX=674977 GN=lon PE=2 SV=1;tr|A0A2I3CI90|A0A2I3CI90_VIBAX Lon protease OS=Vibrio alginolyticus (strain ATCC 17749 / DSM 2171 / NBRC 15630 / NCIMB 1903 / XII-53) OX=1219076 GN=lon PE=2 SV=1;tr|
10	37;50;96;51;61;93;355;233;115;21	A0A2L1XYU4	tr|A0A2L1XYU4|A0A2L1XYU4_VIBAL Aminotransferase OS=Vibrio alginolyticus OX=663 GN=AL539_13900 PE=3 SV=1;tr|A0A2I3C6N7|A0A2I3C6N7_VIBAX Aminotransferase OS=Vibrio alginolyticus (strain ATCC 17749 / DSM 2171 / NBRC 15630 / NCIMB 1903 / XII-53) OX=1219076 GN=
9	31;45;18;101;113;62;40;121;125	D0WUJ4	tr|D0WUJ4|D0WUJ4_VIBAL ATP synthase subunit b OS=Vibrio alginolyticus 40B OX=674977 GN=atpF PE=3 SV=1;tr|A0A2I3CCN0|A0A2I3CCN0_VIBAX ATP synthase subunit b OS=Vibrio alginolyticus (strain ATCC 17749 / DSM 2171 / NBRC 15630 / NCIMB 1903 / XII-53) OX=1219076
9	3;9;120;47;48;64;69;72;78	D0WT91	tr|D0WT91|D0WT91_VIBAL 50S ribosomal protein L5 OS=Vibrio alginolyticus 40B OX=674977 GN=rplE PE=3 SV=1;tr|A0A2I3CDY6|A0A2I3CDY6_VIBAX 50S ribosomal protein L5 OS=Vibrio alginolyticus (strain ATCC 17749 / DSM 2171 / NBRC 15630 / NCIMB 1903 / XII-53) OX=121
9	70;204;208;123;116;160;106;190;62	D0WTA2	tr|D0WTA2|D0WTA2_VIBAL 50S ribosomal protein L3 OS=Vibrio alginolyticus 40B OX=674977 GN=rplC PE=3 SV=1;tr|A0A2I3CEB4|A0A2I3CEB4_VIBAX 50S ribosomal protein L3 OS=Vibrio alginolyticus (strain ATCC 17749 / DSM 2171 / NBRC 15630 / NCIMB 1903 / XII-53) OX=121
9	76;19;35;17;11;131;136;149;56	D0WSJ4	tr|D0WSJ4|D0WSJ4_VIBAL 30S ribosomal protein S7 OS=Vibrio alginolyticus 40B OX=674977 GN=rpsG PE=3 SV=1;tr|A0A2I3CBR1|A0A2I3CBR1_VIBAX 30S ribosomal protein S7 OS=Vibrio alginolyticus (strain ATCC 17749 / DSM 2171 / NBRC 15630 / NCIMB 1903 / XII-53) OX=121
9	501;373;495;187;596;435;692;428;352	D0WSJ3	tr|D0WSJ3|D0WSJ3_VIBAL Elongation factor G OS=Vibrio alginolyticus 40B OX=674977 GN=fusA PE=3 SV=1;tr|A0A2I3CBI4|A0A2I3CBI4_VIBAX Elongation factor G OS=Vibrio alginolyticus (strain ATCC 17749 / DSM 2171 / NBRC 15630 / NCIMB 1903 / XII-53) OX=1219076 GN=fu
9	75;91;9;20;301;325;3;54;72	D0WVT8	tr|D0WVT8|D0WVT8_VIBAL Fructose-bisphosphate aldolase OS=Vibrio alginolyticus 40B OX=674977 GN=fbaA PE=3 SV=1;tr|A0A2I3CA07|A0A2I3CA07_VIBAX Fructose-bisphosphate aldolase OS=Vibrio alginolyticus (strain ATCC 17749 / DSM 2171 / NBRC 15630 / NCIMB 1903 / XI
9	27;30;180;193;120;14;197;243;5	D0WVT7	tr|D0WVT7|D0WVT7_VIBAL Phosphoglycerate kinase OS=Vibrio alginolyticus 40B OX=674977 GN=pgk PE=3 SV=1;tr|A0A2I3CB19|A0A2I3CB19_VIBAX Phosphoglycerate kinase OS=Vibrio alginolyticus (strain ATCC 17749 / DSM 2171 / NBRC 15630 / NCIMB 1903 / XII-53) OX=121907
9	296;18;279;316;176;285;249;7;231	A0A2I3C9C1	tr|A0A2I3C9C1|A0A2I3C9C1_VIBAX Protein RecA OS=Vibrio alginolyticus (strain ATCC 17749 / DSM 2171 / NBRC 15630 / NCIMB 1903 / XII-53) OX=1219076 GN=recA PE=3 SV=1;tr|A0A0H0YA21|A0A0H0YA21_VIBAL Protein RecA OS=Vibrio alginolyticus OX=663 GN=recA PE=3 SV=1;
9	93;220;4;62;86;108;147;79;48	D0WT96	tr|D0WT96|D0WT96_VIBAL 30S ribosomal protein S3 OS=Vibrio alginolyticus 40B OX=674977 GN=rpsC PE=3 SV=1;tr|A0A2I3CE20|A0A2I3CE20_VIBAX 30S ribosomal protein S3 OS=Vibrio alginolyticus (strain ATCC 17749 / DSM 2171 / NBRC 15630 / NCIMB 1903 / XII-53) OX=121
9	3;15;149;157;127;63;94;87;53	D0WT86	tr|D0WT86|D0WT86_VIBAL 30S ribosomal protein S5 OS=Vibrio alginolyticus 40B OX=674977 GN=rpsE PE=3 SV=1;tr|A0A2I3CDY3|A0A2I3CDY3_VIBAX 30S ribosomal protein S5 OS=Vibrio alginolyticus (strain ATCC 17749 / DSM 2171 / NBRC 15630 / NCIMB 1903 / XII-53) OX=121
9	51;56;58;106;119;441;97;127;183	D0WSP3	tr|D0WSP3|D0WSP3_VIBAL Lysine--tRNA ligase OS=Vibrio alginolyticus 40B OX=674977 GN=lysS PE=3 SV=1;tr|A0A0H0YKZ3|A0A0H0YKZ3_VIBAL Lysine--tRNA ligase OS=Vibrio alginolyticus OX=663 GN=lysS PE=3 SV=1;tr|A0A2I3CEN8|A0A2I3CEN8_VIBAX Lysine--tRNA ligase OS=Vib
9	4;277;130;63;65;122;424;42;364	D0X2H3	tr|D0X2H3|D0X2H3_VIBAL 60 kDa chaperonin OS=Vibrio alginolyticus 40B OX=674977 GN=groL PE=3 SV=1;tr|A0A0S3K2W2|A0A0S3K2W2_VIBAL 60 kDa chaperonin OS=Vibrio alginolyticus OX=663 GN=groEL PE=3 SV=1;tr|A0A0L8CAS8|A0A0L8CAS8_VIBAL 60 kDa chaperonin OS=Vibrio a
9	376;367;149;155;331;339;305;100;101	D0X0E9	tr|D0X0E9|D0X0E9_VIBAL Periplasmic serine endoprotease DegP-like OS=Vibrio alginolyticus 40B OX=674977 GN=htrA PE=3 SV=1;tr|A0A0L8CPJ1|A0A0L8CPJ1_VIBAL Periplasmic serine endoprotease DegP-like OS=Vibrio alginolyticus OX=663 GN=AL539_22675 PE=3 SV=1;tr|A0A
9	304;261;225;184;192;70;213;116;4	G9BXQ7	tr|G9BXQ7|G9BXQ7_VIBAL Glyceraldehyde-3-phosphate dehydrogenase OS=Vibrio alginolyticus OX=663 GN=gapA PE=3 SV=1;tr|A0A2I3C7L4|A0A2I3C7L4_VIBAX Glyceraldehyde-3-phosphate dehydrogenase OS=Vibrio alginolyticus (strain ATCC 17749 / DSM 2171 / NBRC 15630 / NC
8	190;176;27;253;403;106;329;124	D0WYQ7	tr|D0WYQ7|D0WYQ7_VIBAL Biotin carboxylase OS=Vibrio alginolyticus 40B OX=674977 GN=accC PE=4 SV=1;tr|A0A2I3CC78|A0A2I3CC78_VIBAX Biotin carboxylase OS=Vibrio alginolyticus (strain ATCC 17749 / DSM 2171 / NBRC 15630 / NCIMB 1903 / XII-53) OX=1219076 GN=N646
8	71;83;57;89;41;112;22;35	D0WSG0	tr|D0WSG0|D0WSG0_VIBAL 50S ribosomal protein L9 OS=Vibrio alginolyticus 40B OX=674977 GN=rplI PE=3 SV=1;tr|A0A2L1Y108|A0A2L1Y108_VIBAL 50S ribosomal protein L9 OS=Vibrio alginolyticus OX=663 GN=rplI PE=3 SV=1;tr|A0A2I3CBA8|A0A2I3CBA8_VIBAX 50S ribosomal pr
8	91;85;305;78;4;212;214;64	D0WYT3	tr|D0WYT3|D0WYT3_VIBAL ATP-dependent 6-phosphofructokinase OS=Vibrio alginolyticus 40B OX=674977 GN=pfkA PE=3 SV=1;tr|A0A2I3CCA7|A0A2I3CCA7_VIBAX ATP-dependent 6-phosphofructokinase OS=Vibrio alginolyticus (strain ATCC 17749 / DSM 2171 / NBRC 15630 / NCIMB
8	185;172;262;243;156;6;134;90	D0WXH1	tr|D0WXH1|D0WXH1_VIBAL Probable cytosol aminopeptidase OS=Vibrio alginolyticus 40B OX=674977 GN=pepA PE=3 SV=1;tr|A0A2I3CAX9|A0A2I3CAX9_VIBAX Probable cytosol aminopeptidase OS=Vibrio alginolyticus (strain ATCC 17749 / DSM 2171 / NBRC 15630 / NCIMB 1903 /
8	138;648;604;713;114;381;154;708	D0WZG6	tr|D0WZG6|D0WZG6_VIBAL Ribonucleoside-diphosphate reductase OS=Vibrio alginolyticus 40B OX=674977 GN=nrdA PE=3 SV=1;tr|A0A0H0Y9X5|A0A0H0Y9X5_VIBAL Ribonucleoside-diphosphate reductase OS=Vibrio alginolyticus OX=663 GN=AL539_14075 PE=3 SV=1;tr|A0A2I3C6J5|A0
8	105;580;88;31;127;15;98;51	D0WUI7	tr|D0WUI7|D0WUI7_VIBAL tRNA uridine 5-carboxymethylaminomethyl modification enzyme MnmG OS=Vibrio alginolyticus 40B OX=674977 GN=mnmG PE=3 SV=1;tr|A0A2I3CCU3|A0A2I3CCU3_VIBAX tRNA uridine 5-carboxymethylaminomethyl modification enzyme MnmG OS=Vibrio algino
8	205;193;247;150;175;191;266;245	D0WX71	tr|D0WX71|D0WX71_VIBAL Elongation factor Ts OS=Vibrio alginolyticus 40B OX=674977 GN=tsf PE=3 SV=1;tr|A0A2I3C904|A0A2I3C904_VIBAX Elongation factor Ts OS=Vibrio alginolyticus (strain ATCC 17749 / DSM 2171 / NBRC 15630 / NCIMB 1903 / XII-53) OX=1219076 GN=t
8	313;294;303;282;263;2;4;9	A0A0H0YCW5	tr|A0A0H0YCW5|A0A0H0YCW5_VIBAL Elongation factor Tu (Fragment) OS=Vibrio alginolyticus OX=663 GN=tuf PE=3 SV=1;tr|D0WSJ2|D0WSJ2_VIBAL Elongation factor Tu OS=Vibrio alginolyticus 40B OX=674977 GN=tufA PE=3 SV=1;tr|A0A2I3CCC3|A0A2I3CCC3_VIBAX Elongation fac
8	36;125;18;26;147;97;71;108	D0WT99	tr|D0WT99|D0WT99_VIBAL 50S ribosomal protein L2 OS=Vibrio alginolyticus 40B OX=674977 GN=rplB PE=3 SV=1;tr|A0A2I3CE83|A0A2I3CE83_VIBAX 50S ribosomal protein L2 OS=Vibrio alginolyticus (strain ATCC 17749 / DSM 2171 / NBRC 15630 / NCIMB 1903 / XII-53) OX=121
8	400;420;138;465;273;271;409;455	D0WWK9	tr|D0WWK9|D0WWK9_VIBAL Glutamine--tRNA ligase OS=Vibrio alginolyticus 40B OX=674977 GN=glnS PE=3 SV=1;tr|A0A2I3CG99|A0A2I3CG99_VIBAX Glutamine--tRNA ligase OS=Vibrio alginolyticus (strain ATCC 17749 / DSM 2171 / NBRC 15630 / NCIMB 1903 / XII-53) OX=1219076
8	47;60;73;27;99;39;128;22	D0WXE6	tr|D0WXE6|D0WXE6_VIBAL Translation initiation factor IF-3 OS=Vibrio alginolyticus 40B OX=674977 GN=infC PE=3 SV=1;tr|A0A2I3BZK3|A0A2I3BZK3_VIBAX Translation initiation factor IF-3 OS=Vibrio alginolyticus (strain ATCC 17749 / DSM 2171 / NBRC 15630 / NCIMB 1
8	291;77;38;265;272;277;12;346	A0A2I3CPH6	tr|A0A2I3CPH6|A0A2I3CPH6_VIBAX GMP reductase OS=Vibrio alginolyticus (strain ATCC 17749 / DSM 2171 / NBRC 15630 / NCIMB 1903 / XII-53) OX=1219076 GN=guaC PE=3 SV=1;tr|A0A0H0YHA9|A0A0H0YHA9_VIBAL GMP reductase OS=Vibrio alginolyticus OX=663 GN=guaC PE=3 SV=
8	99;85;18;27;30;90;158;6	D0WT88	tr|D0WT88|D0WT88_VIBAL 50S ribosomal protein L6 OS=Vibrio alginolyticus 40B OX=674977 GN=rplF PE=3 SV=1;tr|A0A2I3CE97|A0A2I3CE97_VIBAX 50S ribosomal protein L6 OS=Vibrio alginolyticus (strain ATCC 17749 / DSM 2171 / NBRC 15630 / NCIMB 1903 / XII-53) OX=121
8	236;239;664;173;164;638;597;99	A0A2I3C7A0	tr|A0A2I3C7A0|A0A2I3C7A0_VIBAX Phosphate acetyltransferase OS=Vibrio alginolyticus (strain ATCC 17749 / DSM 2171 / NBRC 15630 / NCIMB 1903 / XII-53) OX=1219076 GN=N646_1159 PE=3 SV=1;tr|A0A0L7UK77|A0A0L7UK77_VIBAL Phosphate acetyltransferase OS=Vibrio algi
8	276;284;345;249;166;295;54;62	D0WV30	tr|D0WV30|D0WV30_VIBAL Serine hydroxymethyltransferase OS=Vibrio alginolyticus 40B OX=674977 GN=glyA PE=3 SV=1;tr|A0A2I3CFR9|A0A2I3CFR9_VIBAX Serine hydroxymethyltransferase OS=Vibrio alginolyticus (strain ATCC 17749 / DSM 2171 / NBRC 15630 / NCIMB 1903 /
8	267;1012;242;855;53;239;837;395	A0A0P7EW96	tr|A0A0P7EW96|A0A0P7EW96_VIBAL Phosphoribosylformylglycinamidine synthase OS=Vibrio alginolyticus OX=663 GN=purL PE=3 SV=1;tr|D0WUC7|D0WUC7_VIBAL Phosphoribosylformylglycinamidine synthase OS=Vibrio alginolyticus 40B OX=674977 GN=purL PE=3 SV=1;tr|A0A2I3CF
8	152;158;271;131;269;260;299;142	A0A0S3K1E9	tr|A0A0S3K1E9|A0A0S3K1E9_VIBAL Aromatic amino acid aminotransferase OS=Vibrio alginolyticus OX=663 GN=AT730_17580 PE=4 SV=1;tr|A0A1W6TYB4|A0A1W6TYB4_VIBAL Aromatic-amino-acid aminotransferase OS=Vibrio alginolyticus OX=663 GN=tyrB PE=4 SV=1;tr|A0A2I3CR68|A
7	283;181;40;407;224;123;115	D0WSP8	tr|D0WSP8|D0WSP8_VIBAL Transcription termination factor Rho OS=Vibrio alginolyticus 40B OX=674977 GN=rho PE=3 SV=1;tr|A0A2I3CCE7|A0A2I3CCE7_VIBAX Transcription termination factor Rho OS=Vibrio alginolyticus (strain ATCC 17749 / DSM 2171 / NBRC 15630 / NCIM
7	16;69;34;212;195;6;222	D0WY72	tr|D0WY72|D0WY72_VIBAL 30S ribosomal protein S20 OS=Vibrio alginolyticus 40B OX=674977 GN=rpsT PE=3 SV=1;tr|A0A2I3CEY5|A0A2I3CEY5_VIBAX 30S ribosomal protein S20 OS=Vibrio alginolyticus (strain ATCC 17749 / DSM 2171 / NBRC 15630 / NCIMB 1903 / XII-53) OX=1
7	61;109;48;95;124;131;73	D0WX79	tr|D0WX79|D0WX79_VIBAL Chaperone protein skp OS=Vibrio alginolyticus 40B OX=674977 GN=ompH PE=3 SV=1;tr|A0A2L1Y4Z8|A0A2L1Y4Z8_VIBAL Chaperone protein skp OS=Vibrio alginolyticus OX=663 GN=AL539_15950 PE=3 SV=1;tr|A0A2I3C8G8|A0A2I3C8G8_VIBAX Chaperone prote
7	128;167;177;183;156;70;121	D0WT81	tr|D0WT81|D0WT81_VIBAL 30S ribosomal protein S4 OS=Vibrio alginolyticus 40B OX=674977 GN=rpsD PE=3 SV=1;tr|A0A2I3CE26|A0A2I3CE26_VIBAX 30S ribosomal protein S4 OS=Vibrio alginolyticus (strain ATCC 17749 / DSM 2171 / NBRC 15630 / NCIMB 1903 / XII-53) OX=121
7	153;157;297;102;215;218;132	D0X1Y0	tr|D0X1Y0|D0X1Y0_VIBAL Dihydrolipoyllysine-residue succinyltransferase component of 2-oxoglutarate dehydrogenase complex OS=Vibrio alginolyticus 40B OX=674977 GN=sucB PE=3 SV=1;tr|A0A0H0YA30|A0A0H0YA30_VIBAL Dihydrolipoyllysine-residue succinyltransferase
7	581;333;503;338;184;627;204	A0A0H0YCZ9	tr|A0A0H0YCZ9|A0A0H0YCZ9_VIBAL ATP-dependent zinc metalloprotease FtsH OS=Vibrio alginolyticus OX=663 GN=hflB PE=3 SV=1;tr|A0A2L1Y076|A0A2L1Y076_VIBAL ATP-dependent zinc metalloprotease FtsH OS=Vibrio alginolyticus OX=663 GN=ftsH PE=3 SV=1;tr|D0X2X1|D0X2X1
7	243;160;12;357;142;153;348	D0WUK0	tr|D0WUK0|D0WUK0_VIBAL Bifunctional protein GlmU OS=Vibrio alginolyticus 40B OX=674977 GN=glmU PE=3 SV=1;tr|A0A2L1Y1V6|A0A2L1Y1V6_VIBAL Bifunctional protein GlmU OS=Vibrio alginolyticus OX=663 GN=glmU PE=3 SV=1;tr|A0A2I3CCV3|A0A2I3CCV3_VIBAX Bifunctional p
7	87;318;502;140;501;384;118	A0A2I3CD32	tr|A0A2I3CD32|A0A2I3CD32_VIBAX ATP synthase subunit alpha OS=Vibrio alginolyticus (strain ATCC 17749 / DSM 2171 / NBRC 15630 / NCIMB 1903 / XII-53) OX=1219076 GN=atpA PE=3 SV=1;tr|A0A0H0YDG5|A0A0H0YDG5_VIBAL ATP synthase subunit alpha OS=Vibrio alginolytic
7	123;132;29;70;84;96;58	D0WT85	tr|D0WT85|D0WT85_VIBAL 50S ribosomal protein L15 OS=Vibrio alginolyticus 40B OX=674977 GN=rplO PE=3 SV=1;tr|A0A2I3CE13|A0A2I3CE13_VIBAX 50S ribosomal protein L15 OS=Vibrio alginolyticus (strain ATCC 17749 / DSM 2171 / NBRC 15630 / NCIMB 1903 / XII-53) OX=1
7	163;121;286;343;352;274;133	A0A2I3BZ80	tr|A0A2I3BZ80|A0A2I3BZ80_VIBAX Phosphoribosylaminoimidazole-succinocarboxamide synthase OS=Vibrio alginolyticus (strain ATCC 17749 / DSM 2171 / NBRC 15630 / NCIMB 1903 / XII-53) OX=1219076 GN=purC PE=3 SV=1;tr|A0A0S3JST8|A0A0S3JST8_VIBAL Phosphoribosylamin
7	239;534;361;313;432;483;306	A0A2I3C9V4	tr|A0A2I3C9V4|A0A2I3C9V4_VIBAX CTP synthase OS=Vibrio alginolyticus (strain ATCC 17749 / DSM 2171 / NBRC 15630 / NCIMB 1903 / XII-53) OX=1219076 GN=pyrG PE=3 SV=1;tr|A0A0S3JWF2|A0A0S3JWF2_VIBAL CTP synthase OS=Vibrio alginolyticus OX=663 GN=pyrG PE=3 SV=1;
7	74;647;737;584;805;769;716	D0WUF8	tr|D0WUF8|D0WUF8_VIBAL Alanine--tRNA ligase OS=Vibrio alginolyticus 40B OX=674977 GN=alaS PE=3 SV=1;tr|A0A0S3JWI0|A0A0S3JWI0_VIBAL Alanine--tRNA ligase OS=Vibrio alginolyticus OX=663 GN=alaS_2 PE=3 SV=1;tr|A0A2I3CAX3|A0A2I3CAX3_VIBAX Alanine--tRNA ligase O
7	409;307;231;560;126;296;152	A0A1W6UIT1	tr|A0A1W6UIT1|A0A1W6UIT1_VIBAL Arginine--tRNA ligase OS=Vibrio alginolyticus OX=663 GN=argS PE=3 SV=1;tr|D0X1W9|D0X1W9_VIBAL Arginine--tRNA ligase OS=Vibrio alginolyticus 40B OX=674977 GN=argS PE=3 SV=1;tr|A0A2I3CG85|A0A2I3CG85_VIBAX Arginine--tRNA ligase
6	205;105;197;141;153;167	D0WW31	tr|D0WW31|D0WW31_VIBAL 50S ribosomal protein L1 OS=Vibrio alginolyticus 40B OX=674977 GN=rplA PE=3 SV=1;tr|A0A2I3CC58|A0A2I3CC58_VIBAX 50S ribosomal protein L1 OS=Vibrio alginolyticus (strain ATCC 17749 / DSM 2171 / NBRC 15630 / NCIMB 1903 / XII-53) OX=121
6	3;348;349;248;365;20	D0WT84	tr|D0WT84|D0WT84_VIBAL Protein translocase subunit SecY OS=Vibrio alginolyticus 40B OX=674977 GN=secY PE=3 SV=1;tr|A0A2I3CEE4|A0A2I3CEE4_VIBAX Protein translocase subunit SecY OS=Vibrio alginolyticus (strain ATCC 17749 / DSM 2171 / NBRC 15630 / NCIMB 1903
6	257;38;106;81;82;32	D0X2D9	tr|D0X2D9|D0X2D9_VIBAL Enoyl-[acyl-carrier-protein] reductase [NADH] OS=Vibrio alginolyticus 40B OX=674977 GN=fabV PE=3 SV=1;tr|A0A2I3BZB7|A0A2I3BZB7_VIBAX Enoyl-[acyl-carrier-protein] reductase [NADH] OS=Vibrio alginolyticus (strain ATCC 17749 / DSM 2171
6	75;81;26;98;103;62	D0WXN1	tr|D0WXN1|D0WXN1_VIBAL UPF0265 protein VMC_19310 OS=Vibrio alginolyticus 40B OX=674977 GN=VMC_19310 PE=3 SV=1;tr|A0A2I3CP96|A0A2I3CP96_VIBAX UPF0265 protein N646_3888 OS=Vibrio alginolyticus (strain ATCC 17749 / DSM 2171 / NBRC 15630 / NCIMB 1903 / XII-53)
6	321;232;28;353;386;259	D0WSW0	tr|D0WSW0|D0WSW0_VIBAL Glutamine synthetase OS=Vibrio alginolyticus 40B OX=674977 GN=glnA PE=3 SV=1;tr|A0A2I3CDT6|A0A2I3CDT6_VIBAX Glutamine synthetase OS=Vibrio alginolyticus (strain ATCC 17749 / DSM 2171 / NBRC 15630 / NCIMB 1903 / XII-53) OX=1219076 GN=
6	113;123;159;124;138;42	D0X4A0	tr|D0X4A0|D0X4A0_VIBAL 3-hydroxydecanoyl-[acyl-carrier-protein] dehydratase OS=Vibrio alginolyticus 40B OX=674977 GN=fabA PE=3 SV=1;tr|A0A2I3C345|A0A2I3C345_VIBAX 3-hydroxydecanoyl-[acyl-carrier-protein] dehydratase OS=Vibrio alginolyticus (strain ATCC 177
6	174;479;163;72;428;411	A0A2I3CF68	tr|A0A2I3CF68|A0A2I3CF68_VIBAX Inosine-5'-monophosphate dehydrogenase OS=Vibrio alginolyticus (strain ATCC 17749 / DSM 2171 / NBRC 15630 / NCIMB 1903 / XII-53) OX=1219076 GN=guaB PE=3 SV=1;tr|A0A0H0YFH4|A0A0H0YFH4_VIBAL Inosine-5'-monophosphate dehydrogena
6	403;351;246;459;9;279	A0A2I3CG25	tr|A0A2I3CG25|A0A2I3CG25_VIBAX Chaperone protein HtpG OS=Vibrio alginolyticus (strain ATCC 17749 / DSM 2171 / NBRC 15630 / NCIMB 1903 / XII-53) OX=1219076 GN=htpG PE=3 SV=1;tr|A0A0H0YFJ2|A0A0H0YFJ2_VIBAL Chaperone protein HtpG OS=Vibrio alginolyticus OX=66
6	87;187;10;26;307;4	A0A2I3CPF0	tr|A0A2I3CPF0|A0A2I3CPF0_VIBAX Transaldolase OS=Vibrio alginolyticus (strain ATCC 17749 / DSM 2171 / NBRC 15630 / NCIMB 1903 / XII-53) OX=1219076 GN=tal PE=3 SV=1;tr|A0A0H0YGD0|A0A0H0YGD0_VIBAL Transaldolase OS=Vibrio alginolyticus OX=663 GN=tal PE=3 SV=1;
6	246;351;312;320;276;305	D0WU21	tr|D0WU21|D0WU21_VIBAL 3,4-dihydroxy-2-butanone 4-phosphate synthase OS=Vibrio alginolyticus 40B OX=674977 GN=ribB PE=3 SV=1;tr|A0A2I3CFM6|A0A2I3CFM6_VIBAX 3,4-dihydroxy-2-butanone 4-phosphate synthase OS=Vibrio alginolyticus (strain ATCC 17749 / DSM 2171
6	72;129;3;447;450;141	D0WSF5	tr|D0WSF5|D0WSF5_VIBAL Glucose-6-phosphate isomerase OS=Vibrio alginolyticus 40B OX=674977 GN=pgi PE=3 SV=1;tr|A0A0L7TRJ8|A0A0L7TRJ8_VIBAL Glucose-6-phosphate isomerase OS=Vibrio alginolyticus OX=663 GN=pgi PE=3 SV=1;tr|A0A2I3CBK4|A0A2I3CBK4_VIBAX Glucose-
6	357;351;294;86;194;113	A0A0L7UJC2	tr|A0A0L7UJC2|A0A0L7UJC2_VIBAL Asparagine--tRNA ligase OS=Vibrio alginolyticus OX=663 GN=asnS PE=3 SV=1;tr|A0A0P7ELA8|A0A0P7ELA8_VIBAL Asparagine--tRNA ligase OS=Vibrio alginolyticus OX=663 GN=asnS PE=3 SV=1;tr|D0X3A3|D0X3A3_VIBAL Asparagine--tRNA ligase O
6	368;472;68;430;450;26	D0WWK4	tr|D0WWK4|D0WWK4_VIBAL Asparagine synthetase B, glutamine-hydrolyzing OS=Vibrio alginolyticus 40B OX=674977 GN=asnB PE=4 SV=1;tr|A0A2I3CG16|A0A2I3CG16_VIBAX Asparagine synthetase B, glutamine-hydrolyzing OS=Vibrio alginolyticus (strain ATCC 17749 / DSM 217
6	535;233;281;114;579;157	A0A0P7E8T5	tr|A0A0P7E8T5|A0A0P7E8T5_VIBAL Oligopeptidase A OS=Vibrio alginolyticus OX=663 GN=prlC PE=3 SV=1;tr|A0A2I3CDK7|A0A2I3CDK7_VIBAX Oligopeptidase A OS=Vibrio alginolyticus (strain ATCC 17749 / DSM 2171 / NBRC 15630 / NCIMB 1903 / XII-53) OX=1219076 GN=N646_22
6	447;735;771;580;494;5	A0A2L1Y380	tr|A0A2L1Y380|A0A2L1Y380_VIBAL Bifunctional aspartokinase/homoserine dehydrogenase OS=Vibrio alginolyticus OX=663 GN=AL539_22985 PE=3 SV=1;tr|A0A2I3CES1|A0A2I3CES1_VIBAX Bifunctional aspartokinase/homoserine dehydrogenase OS=Vibrio alginolyticus (strain AT
6	205;859;5;619;112;116	D0WY69	tr|D0WY69|D0WY69_VIBAL Isoleucine--tRNA ligase OS=Vibrio alginolyticus 40B OX=674977 GN=ileS PE=3 SV=1;tr|A0A2I3CET8|A0A2I3CET8_VIBAX Isoleucine--tRNA ligase OS=Vibrio alginolyticus (strain ATCC 17749 / DSM 2171 / NBRC 15630 / NCIMB 1903 / XII-53) OX=12190
6	165;168;193;308;279;270	A0A2L1XRL3	tr|A0A0S3K1E5|A0A0S3K1E5_VIBAL TonB-dependent receptor OS=Vibrio alginolyticus OX=663 GN=tbp1 PE=3 SV=1;tr|A0A0P7ESB2|A0A0P7ESB2_VIBAL TonB-dependent receptor OS=Vibrio alginolyticus OX=663 GN=AOG25_25360 PE=3 SV=1;tr|A0A2I3CQP6|A0A2I3CQP6_VIBAX Uncharacte
6	346;27;559;570;303;297	A0A1W6TGL6	tr|A0A1W6TGL6|A0A1W6TGL6_VIBAL IucA / IucC family protein OS=Vibrio alginolyticus OX=663 GN=K04M1_33180 PE=4 SV=1;tr|A0A2I3CKY4|A0A2I3CKY4_VIBAX Uncharacterized protein OS=Vibrio alginolyticus (strain ATCC 17749 / DSM 2171 / NBRC 15630 / NCIMB 1903 / XII-5
6	479;236;174;362;380;4	A0A2L1Y189	tr|A0A2L1Y189|A0A2L1Y189_VIBAL 2,3-bisphosphoglycerate-independent phosphoglycerate mutase OS=Vibrio alginolyticus OX=663 GN=gpmI PE=3 SV=1;tr|D0WYV5|D0WYV5_VIBAL 2,3-bisphosphoglycerate-independent phosphoglycerate mutase OS=Vibrio alginolyticus 40B OX=67
5	166;83;105;110;117	D0WWQ5	tr|D0WWQ5|D0WWQ5_VIBAL Uncharacterized protein OS=Vibrio alginolyticus 40B OX=674977 GN=VMC_16050 PE=4 SV=1;tr|A0A2I3CIJ0|A0A2I3CIJ0_VIBAX Uncharacterized protein OS=Vibrio alginolyticus (strain ATCC 17749 / DSM 2171 / NBRC 15630 / NCIMB 1903 / XII-53) OX=
5	104;53;120;93;35	D0WSG3	tr|D0WSG3|D0WSG3_VIBAL 30S ribosomal protein S6 OS=Vibrio alginolyticus 40B OX=674977 GN=rpsF PE=3 SV=1;tr|A0A2I3CBI5|A0A2I3CBI5_VIBAX 30S ribosomal protein S6 OS=Vibrio alginolyticus (strain ATCC 17749 / DSM 2171 / NBRC 15630 / NCIMB 1903 / XII-53) OX=121
5	133;148;6;54;59	A0A2I3CG29	tr|A0A2I3CG29|A0A2I3CG29_VIBAX PTS system glucose-specific transporter subunit OS=Vibrio alginolyticus (strain ATCC 17749 / DSM 2171 / NBRC 15630 / NCIMB 1903 / XII-53) OX=1219076 GN=N646_2939 PE=4 SV=1;tr|A0A0G9LZF3|A0A0G9LZF3_VIBAL Glucose-specific phosp
5	38;25;27;33;50	A0A1W6VIQ1	tr|A0A1W6VIQ1|A0A1W6VIQ1_VIBAL 50S ribosomal protein L33 OS=Vibrio alginolyticus OX=663 GN=rpmG PE=3 SV=1;tr|A0A2I3CDJ6|A0A2I3CDJ6_VIBAX 50S ribosomal protein L33 OS=Vibrio alginolyticus (strain ATCC 17749 / DSM 2171 / NBRC 15630 / NCIMB 1903 / XII-53) OX=
5	35;99;18;78;56	D0WT79	tr|D0WT79|D0WT79_VIBAL 50S ribosomal protein L17 OS=Vibrio alginolyticus 40B OX=674977 GN=rplQ PE=3 SV=1;tr|A0A2I3CE61|A0A2I3CE61_VIBAX 50S ribosomal protein L17 OS=Vibrio alginolyticus (strain ATCC 17749 / DSM 2171 / NBRC 15630 / NCIMB 1903 / XII-53) OX=1
5	96;14;19;6;87	D0WXA9	tr|D0WXA9|D0WXA9_VIBAL 50S ribosomal protein L19 OS=Vibrio alginolyticus 40B OX=674977 GN=rplS PE=3 SV=1;tr|A0A2I3C9U7|A0A2I3C9U7_VIBAX 50S ribosomal protein L19 OS=Vibrio alginolyticus (strain ATCC 17749 / DSM 2171 / NBRC 15630 / NCIMB 1903 / XII-53) OX=1
5	278;418;425;28;318	D0WXB3	tr|D0WXB3|D0WXB3_VIBAL Signal recognition particle protein OS=Vibrio alginolyticus 40B OX=674977 GN=ffh PE=3 SV=1;tr|A0A2I3CB11|A0A2I3CB11_VIBAX Signal recognition particle protein OS=Vibrio alginolyticus (strain ATCC 17749 / DSM 2171 / NBRC 15630 / NCIMB
5	3;18;64;75;80	D0WVC1	tr|D0WVC1|D0WVC1_VIBAL DNA-binding protein HU-beta OS=Vibrio alginolyticus 40B OX=674977 GN=hupB PE=3 SV=1;tr|A0A2I3CIH3|A0A2I3CIH3_VIBAX DNA-binding protein HU-beta OS=Vibrio alginolyticus (strain ATCC 17749 / DSM 2171 / NBRC 15630 / NCIMB 1903 / XII-53)
5	404;380;390;142;122	D0WZU9	tr|D0WZU9|D0WZU9_VIBAL Adenylosuccinate synthetase OS=Vibrio alginolyticus 40B OX=674977 GN=purA PE=3 SV=1;tr|A0A2I3CPD1|A0A2I3CPD1_VIBAX Adenylosuccinate synthetase OS=Vibrio alginolyticus (strain ATCC 17749 / DSM 2171 / NBRC 15630 / NCIMB 1903 / XII-53)
5	45;15;20;34;74	D0WYT5	tr|D0WYT5|D0WYT5_VIBAL 10 kDa chaperonin OS=Vibrio alginolyticus 40B OX=674977 GN=groS PE=3 SV=1;tr|A0A2I3CBQ8|A0A2I3CBQ8_VIBAX 10 kDa chaperonin OS=Vibrio alginolyticus (strain ATCC 17749 / DSM 2171 / NBRC 15630 / NCIMB 1903 / XII-53) OX=1219076 GN=groS P
5	66;70;56;175;146	D0X1X9	tr|D0X1X9|D0X1X9_VIBAL Succinate--CoA ligase [ADP-forming] subunit beta OS=Vibrio alginolyticus 40B OX=674977 GN=sucC PE=3 SV=1;tr|A0A2I3CGF2|A0A2I3CGF2_VIBAX Succinate--CoA ligase [ADP-forming] subunit beta OS=Vibrio alginolyticus (strain ATCC 17749 / DSM
5	50;58;43;70;19	D0WWL3	tr|D0WWL3|D0WWL3_VIBAL Negative modulator of initiation of replication OS=Vibrio alginolyticus 40B OX=674977 GN=seqA PE=3 SV=1;tr|A0A0H0YA39|A0A0H0YA39_VIBAL Negative modulator of initiation of replication OS=Vibrio alginolyticus OX=663 GN=seqA PE=3 SV=1;t
5	99;183;186;45;136	D0WX86	tr|D0WX86|D0WX86_VIBAL Acetyl-coenzyme A carboxylase carboxyl transferase subunit alpha OS=Vibrio alginolyticus 40B OX=674977 GN=accA PE=3 SV=1;tr|A0A2I3C8J3|A0A2I3C8J3_VIBAX Acetyl-coenzyme A carboxylase carboxyl transferase subunit alpha OS=Vibrio algino
5	83;98;133;29;43	D0WUH4	tr|D0WUH4|D0WUH4_VIBAL 16 kDa heat shock protein A OS=Vibrio alginolyticus 40B OX=674977 GN=ibpA PE=3 SV=1;tr|A0A0H0YBB9|A0A0H0YBB9_VIBAL Heat-shock protein Hsp20 OS=Vibrio alginolyticus OX=663 GN=ibpA PE=3 SV=1;tr|A0A2I3CDB3|A0A2I3CDB3_VIBAX 16 kDa heat s
5	576;302;325;510;591	A0A0H0YCL6	tr|A0A0H0YCL6|A0A0H0YCL6_VIBAL Transketolase OS=Vibrio alginolyticus OX=663 GN=tktA_1 PE=3 SV=1;tr|D0WVT3|D0WVT3_VIBAL Transketolase OS=Vibrio alginolyticus 40B OX=674977 GN=VMC_12830 PE=3 SV=1;tr|A0A0S3JWL8|A0A0S3JWL8_VIBAL Transketolase OS=Vibrio alginol
5	14;22;160;124;253	D0WTE3	tr|D0WTE3|D0WTE3_VIBAL Glucosamine-6-phosphate deaminase OS=Vibrio alginolyticus 40B OX=674977 GN=nagB PE=3 SV=1;tr|A0A2I3CME3|A0A2I3CME3_VIBAX Glucosamine-6-phosphate deaminase OS=Vibrio alginolyticus (strain ATCC 17749 / DSM 2171 / NBRC 15630 / NCIMB 190
5	22;3;13;64;83	D0WW43	tr|D0WW43|D0WW43_VIBAL DNA-binding protein HU OS=Vibrio alginolyticus 40B OX=674977 GN=hupA PE=3 SV=1;tr|A0A2I3CC11|A0A2I3CC11_VIBAX Bacterial nucleoid DNA-binding protein OS=Vibrio alginolyticus (strain ATCC 17749 / DSM 2171 / NBRC 15630 / NCIMB 1903 / XI
5	109;97;102;86;72	D0WW33	tr|D0WW33|D0WW33_VIBAL 50S ribosomal protein L7/L12 OS=Vibrio alginolyticus 40B OX=674977 GN=rplL PE=3 SV=1;tr|A0A2I3CC29|A0A2I3CC29_VIBAX 50S ribosomal protein L7/L12 OS=Vibrio alginolyticus (strain ATCC 17749 / DSM 2171 / NBRC 15630 / NCIMB 1903 / XII-53
5	8;101;104;147;159	D0WW32	tr|D0WW32|D0WW32_VIBAL 50S ribosomal protein L10 OS=Vibrio alginolyticus 40B OX=674977 GN=rplJ PE=3 SV=1;tr|A0A2I3CCI9|A0A2I3CCI9_VIBAX 50S ribosomal protein L10 OS=Vibrio alginolyticus (strain ATCC 17749 / DSM 2171 / NBRC 15630 / NCIMB 1903 / XII-53) OX=1
5	85;76;63;72;17	D0WT87	tr|D0WT87|D0WT87_VIBAL 50S ribosomal protein L18 OS=Vibrio alginolyticus 40B OX=674977 GN=rplR PE=3 SV=1;tr|A0A2I3CE34|A0A2I3CE34_VIBAX 50S ribosomal protein L18 OS=Vibrio alginolyticus (strain ATCC 17749 / DSM 2171 / NBRC 15630 / NCIMB 1903 / XII-53) OX=1
5	86;22;127;62;76	D0WT95	tr|D0WT95|D0WT95_VIBAL 50S ribosomal protein L16 OS=Vibrio alginolyticus 40B OX=674977 GN=rplP PE=3 SV=1;tr|A0A2I3CDW2|A0A2I3CDW2_VIBAX 50S ribosomal protein L16 OS=Vibrio alginolyticus (strain ATCC 17749 / DSM 2171 / NBRC 15630 / NCIMB 1903 / XII-53) OX=1
5	353;332;115;315;85	D0X162	tr|D0X162|D0X162_VIBAL Aspartate--tRNA ligase OS=Vibrio alginolyticus 40B OX=674977 GN=aspS PE=3 SV=1;tr|A0A2L1Y4S3|A0A2L1Y4S3_VIBAL Aspartate--tRNA ligase OS=Vibrio alginolyticus OX=663 GN=aspS PE=3 SV=1;tr|A0A0H0YJL6|A0A0H0YJL6_VIBAL Aspartate--tRNA liga
5	27;41;42;83;49	D0WT97	tr|D0WT97|D0WT97_VIBAL 50S ribosomal protein L22 OS=Vibrio alginolyticus 40B OX=674977 GN=rplV PE=3 SV=1;tr|A0A2I3CE84|A0A2I3CE84_VIBAX 50S ribosomal protein L22 OS=Vibrio alginolyticus (strain ATCC 17749 / DSM 2171 / NBRC 15630 / NCIMB 1903 / XII-53) OX=1
5	94;60;215;221;167	D0X0Q4	tr|D0X0Q4|D0X0Q4_VIBAL Phage shock protein A OS=Vibrio alginolyticus 40B OX=674977 GN=pspA PE=4 SV=1;tr|A0A2I3BYY3|A0A2I3BYY3_VIBAX Phage shock protein A OS=Vibrio alginolyticus (strain ATCC 17749 / DSM 2171 / NBRC 15630 / NCIMB 1903 / XII-53) OX=1219076 G
5	118;105;3;126;31	A0A2I3CFY9	tr|A0A0L7YYI4|A0A0L7YYI4_VIBAL Cysteine synthase OS=Vibrio alginolyticus OX=663 GN=ACS86_08840 PE=3 SV=1;tr|A0A2I3CFY9|A0A2I3CFY9_VIBAX Cysteine synthase OS=Vibrio alginolyticus (strain ATCC 17749 / DSM 2171 / NBRC 15630 / NCIMB 1903 / XII-53) OX=1219076 G
5	145;213;88;71;281	D0WUH1	tr|D0WUH1|D0WUH1_VIBAL Glycine--tRNA ligase beta subunit OS=Vibrio alginolyticus 40B OX=674977 GN=glyS PE=3 SV=1;tr|A0A2L1Y1Z1|A0A2L1Y1Z1_VIBAL Glycine--tRNA ligase beta subunit OS=Vibrio alginolyticus OX=663 GN=glyS PE=3 SV=1;tr|A0A2I3CD37|A0A2I3CD37_VIBA
5	483;476;247;471;629	D0X0B8	tr|D0X0B8|D0X0B8_VIBAL Protein translocase subunit SecA OS=Vibrio alginolyticus 40B OX=674977 GN=secA PE=3 SV=1;tr|A0A2L1Y367|A0A2L1Y367_VIBAL Protein translocase subunit SecA OS=Vibrio alginolyticus OX=663 GN=secA PE=3 SV=1;tr|A0A2I3CEP8|A0A2I3CEP8_VIBAX
5	293;109;22;348;72	A0A2I3CE74	tr|A0A2I3CE74|A0A2I3CE74_VIBAX ATP-dependent protease ATPase subunit HslU OS=Vibrio alginolyticus (strain ATCC 17749 / DSM 2171 / NBRC 15630 / NCIMB 1903 / XII-53) OX=1219076 GN=hslU PE=3 SV=1;tr|A0A1W6TMU0|A0A1W6TMU0_VIBAL ATP-dependent protease ATPase su
5	123;71;19;155;89	A0A2L1XTE1	tr|A0A2L1XTE1|A0A2L1XTE1_VIBAL 2-hydroxyacid dehydrogenase OS=Vibrio alginolyticus OX=663 GN=AL539_04195 PE=3 SV=1;tr|A0A2I3CMR8|A0A2I3CMR8_VIBAX D-lactate dehydrogenase OS=Vibrio alginolyticus (strain ATCC 17749 / DSM 2171 / NBRC 15630 / NCIMB 1903 / XII-
5	849;829;580;676;763	A0A1W6TRJ4	tr|A0A1W6TRJ4|A0A1W6TRJ4_VIBAL Aminopeptidase N OS=Vibrio alginolyticus OX=663 GN=pepN PE=4 SV=1;tr|A0A0P7EUW1|A0A0P7EUW1_VIBAL Aminopeptidase OS=Vibrio alginolyticus OX=663 GN=pepN PE=4 SV=1;tr|A0A0S3JTU1|A0A0S3JTU1_VIBAL Aminopeptidase N OS=Vibrio algino
5	644;645;753;2;106	D0WXD7	tr|D0WXD7|D0WXD7_VIBAL Phenylalanine--tRNA ligase beta subunit OS=Vibrio alginolyticus 40B OX=674977 GN=pheT PE=3 SV=1;tr|A0A2I3BZE1|A0A2I3BZE1_VIBAX Phenylalanine--tRNA ligase beta subunit OS=Vibrio alginolyticus (strain ATCC 17749 / DSM 2171 / NBRC 15630
5	3;130;141;398;396	D0WVU4	tr|D0WVU4|D0WVU4_VIBAL D-3-phosphoglycerate dehydrogenase OS=Vibrio alginolyticus 40B OX=674977 GN=serA PE=3 SV=1;tr|A0A0S3JWJ8|A0A0S3JWJ8_VIBAL D-3-phosphoglycerate dehydrogenase OS=Vibrio alginolyticus OX=663 GN=serA PE=3 SV=1;tr|A0A2I3CAY1|A0A2I3CAY1_VI
5	293;373;301;457;509	A0A1W6W549	tr|A0A1W6W549|A0A1W6W549_VIBAL GMP synthase [glutamine-hydrolyzing] OS=Vibrio alginolyticus OX=663 GN=guaA PE=3 SV=1;tr|D0WU92|D0WU92_VIBAL GMP synthase [glutamine-hydrolyzing] OS=Vibrio alginolyticus 40B OX=674977 GN=guaA PE=3 SV=1;tr|A0A2I3CFM8|A0A2I3CFM
5	26;161;198;205;30	A0A2I3CE18	tr|A0A2I3CE18|A0A2I3CE18_VIBAX Orotate phosphoribosyltransferase OS=Vibrio alginolyticus (strain ATCC 17749 / DSM 2171 / NBRC 15630 / NCIMB 1903 / XII-53) OX=1219076 GN=pyrE PE=3 SV=1;tr|D0WW80|D0WW80_VIBAL Orotate phosphoribosyltransferase OS=Vibrio algin
5	238;239;247;137;8	A0A2I3CFE4	tr|A0A2I3CFE4|A0A2I3CFE4_VIBAX Uncharacterized protein OS=Vibrio alginolyticus (strain ATCC 17749 / DSM 2171 / NBRC 15630 / NCIMB 1903 / XII-53) OX=1219076 GN=N646_2822 PE=4 SV=1;tr|A0A1W6UHU6|A0A1W6UHU6_VIBAL Aspartoacylase OS=Vibrio alginolyticus OX=663
4	130;124;91;70	D0X3S3	tr|D0X3S3|D0X3S3_VIBAL Cell division ATP-binding protein FtsE OS=Vibrio alginolyticus 40B OX=674977 GN=ftsE PE=4 SV=1;tr|A0A2I3CCR8|A0A2I3CCR8_VIBAX Cell division ATP-binding protein FtsE OS=Vibrio alginolyticus (strain ATCC 17749 / DSM 2171 / NBRC 15630 /
4	37;9;23;57	D0WZF0	tr|D0WZF0|D0WZF0_VIBAL Elongation factor P-like protein OS=Vibrio alginolyticus 40B OX=674977 GN=VMC_25500 PE=3 SV=1;tr|A0A2I3C6W7|A0A2I3C6W7_VIBAX Elongation factor P-like protein OS=Vibrio alginolyticus (strain ATCC 17749 / DSM 2171 / NBRC 15630 / NCIMB
4	85;139;192;138	D0WV00	tr|D0WV00|D0WV00_VIBAL 2-dehydro-3-deoxyphosphooctonate aldolase OS=Vibrio alginolyticus 40B OX=674977 GN=kdsA PE=3 SV=1;tr|A0A2I3CFX2|A0A2I3CFX2_VIBAX 2-dehydro-3-deoxyphosphooctonate aldolase OS=Vibrio alginolyticus (strain ATCC 17749 / DSM 2171 / NBRC 1
4	103;48;56;69	D0WU68	tr|D0WU68|D0WU68_VIBAL Preprotein translocase subunit YajC OS=Vibrio alginolyticus 40B OX=674977 GN=yajC PE=4 SV=1;tr|A0A2I3CFB1|A0A2I3CFB1_VIBAX Preprotein translocase subunit YajC OS=Vibrio alginolyticus (strain ATCC 17749 / DSM 2171 / NBRC 15630 / NCIMB
4	110;91;65;67	D0WX67	tr|D0WX67|D0WX67_VIBAL UPF0325 protein VMC_17670 OS=Vibrio alginolyticus 40B OX=674977 GN=VMC_17670 PE=3 SV=1;tr|A0A2I3C8N0|A0A2I3C8N0_VIBAX UPF0325 protein N646_1431 OS=Vibrio alginolyticus (strain ATCC 17749 / DSM 2171 / NBRC 15630 / NCIMB 1903 / XII-53)
4	185;239;111;52	D0WYW2	tr|D0WYW2|D0WYW2_VIBAL Transcription termination/antitermination protein NusA OS=Vibrio alginolyticus 40B OX=674977 GN=nusA PE=3 SV=1;tr|A0A2I3C937|A0A2I3C937_VIBAX Transcription termination/antitermination protein NusA OS=Vibrio alginolyticus (strain ATCC
4	112;84;85;41	D0WXE5	tr|D0WXE5|D0WXE5_VIBAL 50S ribosomal protein L20 OS=Vibrio alginolyticus 40B OX=674977 GN=rplT PE=3 SV=1;tr|A0A2I3BZB4|A0A2I3BZB4_VIBAX 50S ribosomal protein L20 OS=Vibrio alginolyticus (strain ATCC 17749 / DSM 2171 / NBRC 15630 / NCIMB 1903 / XII-53) OX=1
4	16;30;82;11	D0WTA3	tr|D0WTA3|D0WTA3_VIBAL 30S ribosomal protein S10 OS=Vibrio alginolyticus 40B OX=674977 GN=rpsJ PE=3 SV=1;tr|A0A2I3CDX8|A0A2I3CDX8_VIBAX 30S ribosomal protein S10 OS=Vibrio alginolyticus (strain ATCC 17749 / DSM 2171 / NBRC 15630 / NCIMB 1903 / XII-53) OX=1
4	30;36;77;71	D0WT94	tr|D0WT94|D0WT94_VIBAL 30S ribosomal protein S17 OS=Vibrio alginolyticus 40B OX=674977 GN=rpsQ PE=3 SV=1;tr|A0A2I3CDZ2|A0A2I3CDZ2_VIBAX 30S ribosomal protein S17 OS=Vibrio alginolyticus (strain ATCC 17749 / DSM 2171 / NBRC 15630 / NCIMB 1903 / XII-53) OX=1
4	74;6;59;50	A0A2I3C9A8	tr|A0A2I3C9A8|A0A2I3C9A8_VIBAX Putative RNA-binding protein OS=Vibrio alginolyticus (strain ATCC 17749 / DSM 2171 / NBRC 15630 / NCIMB 1903 / XII-53) OX=1219076 GN=N646_1560 PE=4 SV=1;tr|A0A0G9M7G1|A0A0G9M7G1_VIBAL RNA-binding protein OS=Vibrio alginolytic
4	123;74;219;365	A0A1W6W158	tr|A0A1W6W158|A0A1W6W158_VIBAL ATP-dependent RNA helicase DeaD OS=Vibrio alginolyticus OX=663 GN=deaD PE=3 SV=1;tr|D0WYJ7|D0WYJ7_VIBAL ATP-dependent RNA helicase DeaD OS=Vibrio alginolyticus 40B OX=674977 GN=deaD PE=3 SV=1;tr|A0A2L1XV81|A0A2L1XV81_VIBAL AT
4	236;203;63;39	D0X182	tr|D0X182|D0X182_VIBAL Protein HflC OS=Vibrio alginolyticus 40B OX=674977 GN=hflC PE=3 SV=1;tr|A0A2I3CC47|A0A2I3CC47_VIBAX Protein HflC OS=Vibrio alginolyticus (strain ATCC 17749 / DSM 2171 / NBRC 15630 / NCIMB 1903 / XII-53) OX=1219076 GN=N646_1903 PE=3 S
4	112;125;42;117	A0A2I3CBK7	tr|A0A2I3CBK7|A0A2I3CBK7_VIBAX Peptidyl-prolyl cis-trans isomerase OS=Vibrio alginolyticus (strain ATCC 17749 / DSM 2171 / NBRC 15630 / NCIMB 1903 / XII-53) OX=1219076 GN=N646_1872 PE=3 SV=1;tr|A0A0H0Y782|A0A0H0Y782_VIBAL Peptidyl-prolyl cis-trans isomeras
4	189;167;131;27	D0WSL2	tr|D0WSL2|D0WSL2_VIBAL Catabolite gene activator OS=Vibrio alginolyticus 40B OX=674977 GN=VMC_01620 PE=4 SV=1;tr|A0A2I3CBK9|A0A2I3CBK9_VIBAX cAMP-regulatory protein OS=Vibrio alginolyticus (strain ATCC 17749 / DSM 2171 / NBRC 15630 / NCIMB 1903 / XII-53) O
4	23;50;88;100	A0A2I3CEX5	tr|A0A2I3CEX5|A0A2I3CEX5_VIBAX Putative sigma-54 modulation protein OS=Vibrio alginolyticus (strain ATCC 17749 / DSM 2171 / NBRC 15630 / NCIMB 1903 / XII-53) OX=1219076 GN=N646_2710 PE=4 SV=1;tr|A0A0H0Y8B1|A0A0H0Y8B1_VIBAL Cold-shock protein OS=Vibrio algi
4	282;330;107;385	D0WYL9	tr|D0WYL9|D0WYL9_VIBAL Glutathione-disulfide reductase OS=Vibrio alginolyticus 40B OX=674977 GN=VMC_22690 PE=3 SV=1;tr|A0A2L1Y231|A0A2L1Y231_VIBAL Glutathione-disulfide reductase OS=Vibrio alginolyticus OX=663 GN=AL539_20795 PE=3 SV=1;tr|A0A0P7EIY1|A0A0P7E
4	116;388;94;305	D0WUY7	tr|D0WUY7|D0WUY7_VIBAL Glutamate--tRNA ligase OS=Vibrio alginolyticus 40B OX=674977 GN=gltX PE=3 SV=1;tr|A0A2I3CFT7|A0A2I3CFT7_VIBAX Glutamate--tRNA ligase OS=Vibrio alginolyticus (strain ATCC 17749 / DSM 2171 / NBRC 15630 / NCIMB 1903 / XII-53) OX=1219076
4	503;377;606;312	A0A2I3C749	tr|A0A2I3C749|A0A2I3C749_VIBAX Methionine--tRNA ligase OS=Vibrio alginolyticus (strain ATCC 17749 / DSM 2171 / NBRC 15630 / NCIMB 1903 / XII-53) OX=1219076 GN=metG PE=3 SV=1;tr|D0X080|D0X080_VIBAL Methionine--tRNA ligase OS=Vibrio alginolyticus 40B OX=6749
4	268;277;187;287	D0WVH1	tr|D0WVH1|D0WVH1_VIBAL Putative outer membrane protein OmpA OS=Vibrio alginolyticus 40B OX=674977 GN=VMC_11710 PE=3 SV=1;tr|A0A2I3CND0|A0A2I3CND0_VIBAX Putative outer membrane protein OmpA OS=Vibrio alginolyticus (strain ATCC 17749 / DSM 2171 / NBRC 15630
4	243;144;7;275	D0X1X8	tr|D0X1X8|D0X1X8_VIBAL Succinate--CoA ligase [ADP-forming] subunit alpha OS=Vibrio alginolyticus 40B OX=674977 GN=sucD PE=3 SV=1;tr|A0A0H0YAZ4|A0A0H0YAZ4_VIBAL Succinate--CoA ligase [ADP-forming] subunit alpha OS=Vibrio alginolyticus OX=663 GN=sucD PE=3 SV
4	386;367;29;357	D0WZ31	tr|D0WZ31|D0WZ31_VIBAL Tyrosine--tRNA ligase OS=Vibrio alginolyticus 40B OX=674977 GN=tyrS PE=3 SV=1;tr|A0A2I3C948|A0A2I3C948_VIBAX Tyrosine--tRNA ligase OS=Vibrio alginolyticus (strain ATCC 17749 / DSM 2171 / NBRC 15630 / NCIMB 1903 / XII-53) OX=1219076 G
4	260;69;37;314	D0X011	tr|D0X011|D0X011_VIBAL 6-phosphogluconate dehydrogenase, decarboxylating OS=Vibrio alginolyticus 40B OX=674977 GN=VMC_27610 PE=3 SV=1;tr|A0A2I3C4M8|A0A2I3C4M8_VIBAX 6-phosphogluconate dehydrogenase, decarboxylating OS=Vibrio alginolyticus (strain ATCC 1774
4	186;203;70;7	A0A0H0YCL2	tr|A0A0H0YCL2|A0A0H0YCL2_VIBAL Uracil phosphoribosyltransferase OS=Vibrio alginolyticus OX=663 GN=upp PE=3 SV=1;tr|A0A2I3C8C1|A0A2I3C8C1_VIBAX Uracil phosphoribosyltransferase OS=Vibrio alginolyticus (strain ATCC 17749 / DSM 2171 / NBRC 15630 / NCIMB 1903
4	61;62;75;6	A0A0H0YD27	tr|A0A0H0YD27|A0A0H0YD27_VIBAL Na(+)-translocating NADH-quinone reductase subunit A OS=Vibrio alginolyticus OX=663 GN=nqrA PE=3 SV=1;tr|D0WX33|D0WX33_VIBAL Na(+)-translocating NADH-quinone reductase subunit A OS=Vibrio alginolyticus 40B OX=674977 GN=nqrA P
4	166;160;162;201	A0A2I3CIE7	tr|A0A2I3CIE7|A0A2I3CIE7_VIBAX Maltodextrin-binding protein OS=Vibrio alginolyticus (strain ATCC 17749 / DSM 2171 / NBRC 15630 / NCIMB 1903 / XII-53) OX=1219076 GN=N646_3116 PE=3 SV=1;tr|A0A0S3K4S2|A0A0S3K4S2_VIBAL Maltodextrin-binding protein OS=Vibrio al
4	297;17;150;126	A0A2L1Y1N2	tr|A0A2L1Y1N2|A0A2L1Y1N2_VIBAL ATP-dependent RNA helicase RhlB OS=Vibrio alginolyticus OX=663 GN=rhlB PE=3 SV=1;tr|A0A2I3CCI7|A0A2I3CCI7_VIBAX ATP-dependent RNA helicase RhlB OS=Vibrio alginolyticus (strain ATCC 17749 / DSM 2171 / NBRC 15630 / NCIMB 1903 /
4	80;87;14;57	D0WT82	tr|D0WT82|D0WT82_VIBAL 30S ribosomal protein S11 OS=Vibrio alginolyticus 40B OX=674977 GN=rpsK PE=3 SV=1;tr|A0A2I3CEB0|A0A2I3CEB0_VIBAX 30S ribosomal protein S11 OS=Vibrio alginolyticus (strain ATCC 17749 / DSM 2171 / NBRC 15630 / NCIMB 1903 / XII-53) OX=1
4	292;133;46;308	D0X067	tr|D0X067|D0X067_VIBAL Acetate kinase OS=Vibrio alginolyticus 40B OX=674977 GN=ackA PE=3 SV=1;tr|A0A2I3C7C1|A0A2I3C7C1_VIBAX Acetate kinase OS=Vibrio alginolyticus (strain ATCC 17749 / DSM 2171 / NBRC 15630 / NCIMB 1903 / XII-53) OX=1219076 GN=ackA PE=3 SV
4	82;86;104;68	D0X458	tr|D0X458|D0X458_VIBAL Sulfurtransferase OS=Vibrio alginolyticus 40B OX=674977 GN=VMC_42080 PE=3 SV=1;tr|A0A2I3C4A9|A0A2I3C4A9_VIBAX Sulfurtransferase OS=Vibrio alginolyticus (strain ATCC 17749 / DSM 2171 / NBRC 15630 / NCIMB 1903 / XII-53) OX=1219076 GN=N
4	28;29;17;70	D0WT98	tr|D0WT98|D0WT98_VIBAL 30S ribosomal protein S19 OS=Vibrio alginolyticus 40B OX=674977 GN=rpsS PE=3 SV=1;tr|A0A2I3CDZ5|A0A2I3CDZ5_VIBAX 30S ribosomal protein S19 OS=Vibrio alginolyticus (strain ATCC 17749 / DSM 2171 / NBRC 15630 / NCIMB 1903 / XII-53) OX=1
4	95;14;132;256	D0X4E1	tr|D0X4E1|D0X4E1_VIBAL Uncharacterized protein OS=Vibrio alginolyticus 40B OX=674977 GN=VMC_42910 PE=4 SV=1;tr|A0A2I3C457|A0A2I3C457_VIBAX Uncharacterized protein OS=Vibrio alginolyticus (strain ATCC 17749 / DSM 2171 / NBRC 15630 / NCIMB 1903 / XII-53) OX=
4	238;219;208;62	A0A2I3CG43	tr|A0A2I3CG43|A0A2I3CG43_VIBAX Uncharacterized protein OS=Vibrio alginolyticus (strain ATCC 17749 / DSM 2171 / NBRC 15630 / NCIMB 1903 / XII-53) OX=1219076 GN=N646_2949 PE=4 SV=1;tr|A0A1W6W4N1|A0A1W6W4N1_VIBAL Modulator of FtsH protease HflK OS=Vibrio algi
4	42;36;159;138	D0X0E8	tr|D0X0E8|D0X0E8_VIBAL Uncharacterized protein OS=Vibrio alginolyticus 40B OX=674977 GN=VMC_28980 PE=4 SV=1;tr|A0A2I3CEU1|A0A2I3CEU1_VIBAX Uncharacterized protein OS=Vibrio alginolyticus (strain ATCC 17749 / DSM 2171 / NBRC 15630 / NCIMB 1903 / XII-53) OX=
4	233;253;145;156	D0WS67	tr|D0WS67|D0WS67_VIBAL Iron(III) ABC transporter, periplasmic iron-compound-binding protein OS=Vibrio alginolyticus 40B OX=674977 GN=VMC_00240 PE=4 SV=1;tr|A0A2I3CQ41|A0A2I3CQ41_VIBAX Iron(III) ABC transporter, periplasmic iron-compound-binding protein OS=
4	209;636;457;378	D0X134	tr|D0X134|D0X134_VIBAL ATP-dependent Clp protease, ATP-binding subunit ClpA OS=Vibrio alginolyticus 40B OX=674977 GN=clpA PE=3 SV=1;tr|A0A2I3BYB2|A0A2I3BYB2_VIBAX ATP-dependent Clp protease, ATP-binding subunit ClpA OS=Vibrio alginolyticus (strain ATCC 177
4	138;12;152;121	A0A2I3CMX8	tr|A0A2I3CMX8|A0A2I3CMX8_VIBAX Pyridoxine/pyridoxamine 5'-phosphate oxidase OS=Vibrio alginolyticus (strain ATCC 17749 / DSM 2171 / NBRC 15630 / NCIMB 1903 / XII-53) OX=1219076 GN=pdxH PE=3 SV=1;tr|A0A0H0YIY2|A0A0H0YIY2_VIBAL Pyridoxine/pyridoxamine 5'-pho
4	57;6;99;108	D0X1F0	tr|D0X1F0|D0X1F0_VIBAL DNA-binding protein OS=Vibrio alginolyticus 40B OX=674977 GN=vicH PE=3 SV=1;tr|A0A2I3BYS4|A0A2I3BYS4_VIBAX DNA-binding protein OS=Vibrio alginolyticus (strain ATCC 17749 / DSM 2171 / NBRC 15630 / NCIMB 1903 / XII-53) OX=1219076 GN=N6
4	49;52;147;73	A0A2I3C347	tr|A0A2I3C347|A0A2I3C347_VIBAX RNA chaperone ProQ OS=Vibrio alginolyticus (strain ATCC 17749 / DSM 2171 / NBRC 15630 / NCIMB 1903 / XII-53) OX=1219076 GN=proQ PE=3 SV=1;tr|A0A0H0YJV4|A0A0H0YJV4_VIBAL RNA chaperone ProQ OS=Vibrio alginolyticus OX=663 GN=pro
4	344;274;263;57	D0WV26	tr|D0WV26|D0WV26_VIBAL D-alanyl-D-alanine carboxypeptidase OS=Vibrio alginolyticus 40B OX=674977 GN=dacA PE=3 SV=1;tr|A0A2I3CG23|A0A2I3CG23_VIBAX D-alanyl-D-alanine carboxypeptidase OS=Vibrio alginolyticus (strain ATCC 17749 / DSM 2171 / NBRC 15630 / NCIMB
4	8;12;34;126	A0A2I3CEF1	tr|A0A2I3CEF1|A0A2I3CEF1_VIBAX Uncharacterized protein OS=Vibrio alginolyticus (strain ATCC 17749 / DSM 2171 / NBRC 15630 / NCIMB 1903 / XII-53) OX=1219076 GN=N646_2562 PE=4 SV=1;tr|A0A0H0YKP6|A0A0H0YKP6_VIBAL GatB/YqeY domain-containing protein OS=Vibrio
4	138;284;176;294	D0WT44	tr|D0WT44|D0WT44_VIBAL Immunogenic protein OS=Vibrio alginolyticus 40B OX=674977 GN=VMC_03440 PE=4 SV=1;tr|A0A2I3CE79|A0A2I3CE79_VIBAX Immunogenic protein OS=Vibrio alginolyticus (strain ATCC 17749 / DSM 2171 / NBRC 15630 / NCIMB 1903 / XII-53) OX=1219076
4	209;200;235;57	D0X424	tr|D0X424|D0X424_VIBAL Phosphoribosylformylglycinamidine cyclo-ligase OS=Vibrio alginolyticus 40B OX=674977 GN=purM PE=3 SV=1;tr|A0A2I3C8H6|A0A2I3C8H6_VIBAX Phosphoribosylformylglycinamidine cyclo-ligase OS=Vibrio alginolyticus (strain ATCC 17749 / DSM 217
4	299;24;31;133	C4PDW1	tr|C4PDW1|C4PDW1_VIBAL Outer membrane protein (Fragment) OS=Vibrio alginolyticus OX=663 GN=ompU PE=4 SV=1;tr|D0WZ27|D0WZ27_VIBAL Outer membrane protein OS=Vibrio alginolyticus 40B OX=674977 GN=ompU PE=4 SV=1;tr|B6UPK9|B6UPK9_VIBAL OmpU OS=Vibrio alginolyti
4	92;260;174;206	D0WU74	tr|D0WU74|D0WU74_VIBAL Cysteine desulfurase IscS OS=Vibrio alginolyticus 40B OX=674977 GN=nifS PE=3 SV=1;tr|A0A2I3CF97|A0A2I3CF97_VIBAX Cysteine desulfurase IscS OS=Vibrio alginolyticus (strain ATCC 17749 / DSM 2171 / NBRC 15630 / NCIMB 1903 / XII-53) OX=1
4	173;309;591;94	A0A2L1Y3K0	tr|A0A2L1Y3K0|A0A2L1Y3K0_VIBAL Chaperone protein HscA homolog OS=Vibrio alginolyticus OX=663 GN=hscA PE=3 SV=1;tr|A0A2I3CF25|A0A2I3CF25_VIBAX Chaperone protein HscA homolog OS=Vibrio alginolyticus (strain ATCC 17749 / DSM 2171 / NBRC 15630 / NCIMB 1903 / X
4	180;182;157;220	D0X1D0	tr|D0X1D0|D0X1D0_VIBAL Uncharacterized protein OS=Vibrio alginolyticus 40B OX=674977 GN=VMC_32300 PE=4 SV=1;tr|A0A2I3CRS9|A0A2I3CRS9_VIBAX Uncharacterized protein OS=Vibrio alginolyticus (strain ATCC 17749 / DSM 2171 / NBRC 15630 / NCIMB 1903 / XII-53) OX=
4	153;513;519;263	D0WUS2	tr|D0WUS2|D0WUS2_VIBAL Hypothetical ABC transporter, ATP-binding protein OS=Vibrio alginolyticus 40B OX=674977 GN=VMC_09220 PE=3 SV=1;tr|A0A2L1XUH1|A0A2L1XUH1_VIBAL Microcin C ABC transporter ATP-binding protein OS=Vibrio alginolyticus OX=663 GN=AL539_0605
4	394;158;99;98	A0A2I3CCF0	tr|A0A2I3CCF0|A0A2I3CCF0_VIBAX Diaminopimelate decarboxylase OS=Vibrio alginolyticus (strain ATCC 17749 / DSM 2171 / NBRC 15630 / NCIMB 1903 / XII-53) OX=1219076 GN=lysA PE=3 SV=1;tr|A0A1W6TGA4|A0A1W6TGA4_VIBAL Diaminopimelate decarboxylase OS=Vibrio algin
4	217;386;75;74	D0X1H2	tr|D0X1H2|D0X1H2_VIBAL Serine--tRNA ligase OS=Vibrio alginolyticus 40B OX=674977 GN=serS PE=3 SV=1;tr|A0A0P7F6N5|A0A0P7F6N5_VIBAL Serine--tRNA ligase OS=Vibrio alginolyticus OX=663 GN=serS PE=3 SV=1
4	340;104;371;95	D0WXD1	tr|D0WXD1|D0WXD1_VIBAL Formate-dependent phosphoribosylglycinamide formyltransferase OS=Vibrio alginolyticus 40B OX=674977 GN=purT PE=3 SV=1;tr|A0A2I3BZE2|A0A2I3BZE2_VIBAX Formate-dependent phosphoribosylglycinamide formyltransferase OS=Vibrio alginolyticu
4	50;53;67;37	D2JVH1	tr|D2JVH1|D2JVH1_VIBAL Sec-independent protein translocase protein TatA OS=Vibrio alginolyticus OX=663 GN=tatA PE=3 SV=1;tr|D0WSU2|D0WSU2_VIBAL Sec-independent protein translocase protein TatA OS=Vibrio alginolyticus 40B OX=674977 GN=tatA PE=3 SV=1;tr|A0A2
4	453;218;174;178	A0A2L1Y1B8	tr|A0A2L1Y1B8|A0A2L1Y1B8_VIBAL Fumarate hydratase class II OS=Vibrio alginolyticus OX=663 GN=aspA PE=3 SV=1;tr|A0A1W6UPA3|A0A1W6UPA3_VIBAL Fumarate hydratase class II OS=Vibrio alginolyticus OX=663 GN=fumC PE=3 SV=1;tr|A0A0P7EYR3|A0A0P7EYR3_VIBAL Fumarate
3	99;296;202	D0WX38	tr|D0WX38|D0WX38_VIBAL Na(+)-translocating NADH-quinone reductase subunit F OS=Vibrio alginolyticus 40B OX=674977 GN=nqrF PE=3 SV=1;tr|A0A2I3C8N4|A0A2I3C8N4_VIBAX Na(+)-translocating NADH-quinone reductase subunit F OS=Vibrio alginolyticus (strain ATCC 177
3	117;171;19	D0WWQ6	tr|D0WWQ6|D0WWQ6_VIBAL Uncharacterized protein OS=Vibrio alginolyticus 40B OX=674977 GN=VMC_16060 PE=4 SV=1;tr|A0A2I3CII8|A0A2I3CII8_VIBAX Uncharacterized protein OS=Vibrio alginolyticus (strain ATCC 17749 / DSM 2171 / NBRC 15630 / NCIMB 1903 / XII-53) OX=
3	187;202;99	D0WU60	tr|D0WU60|D0WU60_VIBAL Antioxidant, AhpC/Tsa family OS=Vibrio alginolyticus 40B OX=674977 GN=VMC_07100 PE=4 SV=1;tr|A0A2I3CF11|A0A2I3CF11_VIBAX Antioxidant, AhpC/TSA family OS=Vibrio alginolyticus (strain ATCC 17749 / DSM 2171 / NBRC 15630 / NCIMB 1903 / X
3	230;233;15	D0WZG5	tr|D0WZG5|D0WZG5_VIBAL Ribonucleotide-diphosphate reductase beta subunit OS=Vibrio alginolyticus 40B OX=674977 GN=nrdB PE=4 SV=1;tr|A0A2I3C732|A0A2I3C732_VIBAX Ribonucleotide-diphosphate reductase beta subunit OS=Vibrio alginolyticus (strain ATCC 17749 / D
3	89;56;347	A0A2I3CFV9	tr|A0A2I3CFV9|A0A2I3CFV9_VIBAX Ribosome-binding ATPase YchF OS=Vibrio alginolyticus (strain ATCC 17749 / DSM 2171 / NBRC 15630 / NCIMB 1903 / XII-53) OX=1219076 GN=ychF PE=3 SV=1;tr|A0A0G9LZM3|A0A0G9LZM3_VIBAL Ribosome-binding ATPase YchF OS=Vibrio alginol
3	40;4;24	D0X3C1	tr|D0X3C1|D0X3C1_VIBAL Phosphocarrier protein HPr OS=Vibrio alginolyticus 40B OX=674977 GN=ptsH PE=4 SV=1;tr|A0A2I3CG44|A0A2I3CG44_VIBAX Phosphocarrier protein HPr OS=Vibrio alginolyticus (strain ATCC 17749 / DSM 2171 / NBRC 15630 / NCIMB 1903 / XII-53) OX
3	49;44;64	D0WTA0	tr|D0WTA0|D0WTA0_VIBAL 50S ribosomal protein L23 OS=Vibrio alginolyticus 40B OX=674977 GN=rplW PE=3 SV=1;tr|A0A2I3CDW9|A0A2I3CDW9_VIBAX 50S ribosomal protein L23 OS=Vibrio alginolyticus (strain ATCC 17749 / DSM 2171 / NBRC 15630 / NCIMB 1903 / XII-53) OX=1
3	2;44;54	A0A2I3CDV6	tr|A0A2I3CDV6|A0A2I3CDV6_VIBAX 50S ribosomal protein L29 OS=Vibrio alginolyticus (strain ATCC 17749 / DSM 2171 / NBRC 15630 / NCIMB 1903 / XII-53) OX=1219076 GN=rpmC PE=3 SV=1;tr|A0A0G9M1J6|A0A0G9M1J6_VIBAL 50S ribosomal protein L29 OS=Vibrio alginolyticus
3	5;10;49	A0A2I3CDX1	tr|A0A2I3CDX1|A0A2I3CDX1_VIBAX 50S ribosomal protein L30 OS=Vibrio alginolyticus (strain ATCC 17749 / DSM 2171 / NBRC 15630 / NCIMB 1903 / XII-53) OX=1219076 GN=rpmD PE=3 SV=1;tr|A0A1W6VAV9|A0A1W6VAV9_VIBAL 50S ribosomal protein L30 OS=Vibrio alginolyticus
3	66;55;44	D0WT39	tr|D0WT39|D0WT39_VIBAL 50S ribosomal protein L27 OS=Vibrio alginolyticus 40B OX=674977 GN=rpmA PE=3 SV=1;tr|A0A2I3CEL5|A0A2I3CEL5_VIBAX 50S ribosomal protein L27 OS=Vibrio alginolyticus (strain ATCC 17749 / DSM 2171 / NBRC 15630 / NCIMB 1903 / XII-53) OX=1
3	304;434;159	A0A2I3CFB2	tr|A0A2I3CFB2|A0A2I3CFB2_VIBAX ABC transporter, ATP-binding protein OS=Vibrio alginolyticus (strain ATCC 17749 / DSM 2171 / NBRC 15630 / NCIMB 1903 / XII-53) OX=1219076 GN=N646_2703 PE=4 SV=1;tr|A0A0G9M247|A0A0G9M247_VIBAL ABC transporter ATP-binding prote
3	5;36;66	D0WXD5	tr|D0WXD5|D0WXD5_VIBAL Integration host factor subunit alpha OS=Vibrio alginolyticus 40B OX=674977 GN=ihfA PE=3 SV=1;tr|A0A2I3BZG5|A0A2I3BZG5_VIBAX Integration host factor subunit alpha OS=Vibrio alginolyticus (strain ATCC 17749 / DSM 2171 / NBRC 15630 / N
3	10;49;59	D0X2Y1	tr|D0X2Y1|D0X2Y1_VIBAL Cold shock DNA-binding domain protein OS=Vibrio alginolyticus 40B OX=674977 GN=VMC_37810 PE=4 SV=1;tr|A0A2I3CSE9|A0A2I3CSE9_VIBAX Cold shock DNA-binding domain-containing protein OS=Vibrio alginolyticus (strain ATCC 17749 / DSM 2171
3	113;11;249	D0WWD4	tr|D0WWD4|D0WWD4_VIBAL Triosephosphate isomerase OS=Vibrio alginolyticus 40B OX=674977 GN=tpiA PE=3 SV=1;tr|A0A2I3CDY2|A0A2I3CDY2_VIBAX Triosephosphate isomerase OS=Vibrio alginolyticus (strain ATCC 17749 / DSM 2171 / NBRC 15630 / NCIMB 1903 / XII-53) OX=1
3	140;147;111	D0WXA2	tr|D0WXA2|D0WXA2_VIBAL Phosphoheptose isomerase OS=Vibrio alginolyticus 40B OX=674977 GN=lpcA PE=3 SV=1;tr|A0A0G9M780|A0A0G9M780_VIBAL Phosphoheptose isomerase OS=Vibrio alginolyticus OX=663 GN=gmhA PE=3 SV=1;tr|A0A2I3C881|A0A2I3C881_VIBAX Phosphoheptose i
3	64;182;34	D0WXD8	tr|D0WXD8|D0WXD8_VIBAL Phenylalanine--tRNA ligase alpha subunit OS=Vibrio alginolyticus 40B OX=674977 GN=pheS PE=3 SV=1;tr|A0A2I3BZM2|A0A2I3BZM2_VIBAX Phenylalanine--tRNA ligase alpha subunit OS=Vibrio alginolyticus (strain ATCC 17749 / DSM 2171 / NBRC 156
3	33;52;10	D0WZ93	tr|D0WZ93|D0WZ93_VIBAL N5-carboxyaminoimidazole ribonucleotide mutase OS=Vibrio alginolyticus 40B OX=674977 GN=purE PE=3 SV=1;tr|A0A1W6UQR6|A0A1W6UQR6_VIBAL N5-carboxyaminoimidazole ribonucleotide mutase OS=Vibrio alginolyticus OX=663 GN=purE PE=3 SV=1;tr|
3	358;52;387	D0WWJ4	tr|D0WWJ4|D0WWJ4_VIBAL Amidophosphoribosyltransferase OS=Vibrio alginolyticus 40B OX=674977 GN=purF PE=3 SV=1;tr|A0A2I3C7X3|A0A2I3C7X3_VIBAX Amidophosphoribosyltransferase OS=Vibrio alginolyticus (strain ATCC 17749 / DSM 2171 / NBRC 15630 / NCIMB 1903 / XI
3	41;84;280	A0A2L1Y0U3	tr|A0A2L1Y0U3|A0A2L1Y0U3_VIBAL Aspartate carbamoyltransferase OS=Vibrio alginolyticus OX=663 GN=pyrB PE=3 SV=1;tr|A0A0H0Y709|A0A0H0Y709_VIBAL Aspartate carbamoyltransferase OS=Vibrio alginolyticus OX=663 GN=pyrB PE=3 SV=1;tr|D0WXG2|D0WXG2_VIBAL Aspartate c
3	10;50;54	D0WYU0	tr|D0WYU0|D0WYU0_VIBAL Elongation factor P OS=Vibrio alginolyticus 40B OX=674977 GN=efp PE=3 SV=1;tr|A0A2I3CBX1|A0A2I3CBX1_VIBAX Elongation factor P OS=Vibrio alginolyticus (strain ATCC 17749 / DSM 2171 / NBRC 15630 / NCIMB 1903 / XII-53) OX=1219076 GN=efp
3	263;18;17	D0WVS7	tr|D0WVS7|D0WVS7_VIBAL Glutathione synthetase OS=Vibrio alginolyticus 40B OX=674977 GN=gshB PE=3 SV=1;tr|A0A2I3CAZ1|A0A2I3CAZ1_VIBAX Glutathione synthetase OS=Vibrio alginolyticus (strain ATCC 17749 / DSM 2171 / NBRC 15630 / NCIMB 1903 / XII-53) OX=1219076
3	225;207;278	D0WSM0	tr|D0WSM0|D0WSM0_VIBAL Tryptophan--tRNA ligase OS=Vibrio alginolyticus 40B OX=674977 GN=trpS PE=3 SV=1;tr|A0A2I3CBR6|A0A2I3CBR6_VIBAX Tryptophan--tRNA ligase OS=Vibrio alginolyticus (strain ATCC 17749 / DSM 2171 / NBRC 15630 / NCIMB 1903 / XII-53) OX=12190
3	179;163;156	D0WVU3	tr|D0WVU3|D0WVU3_VIBAL Uncharacterized protein OS=Vibrio alginolyticus 40B OX=674977 GN=VMC_12930 PE=4 SV=1;tr|A0A2I3C9W5|A0A2I3C9W5_VIBAX Uncharacterized protein OS=Vibrio alginolyticus (strain ATCC 17749 / DSM 2171 / NBRC 15630 / NCIMB 1903 / XII-53) OX=
3	194;60;87	D0WVC3	tr|D0WVC3|D0WVC3_VIBAL ATP-dependent Clp protease ATP-binding subunit ClpX OS=Vibrio alginolyticus 40B OX=674977 GN=clpX PE=3 SV=1;tr|A0A2I3CGG8|A0A2I3CGG8_VIBAX ATP-dependent Clp protease ATP-binding subunit ClpX OS=Vibrio alginolyticus (strain ATCC 17749
3	244;290;286	D0X093	tr|D0X093|D0X093_VIBAL Malonyl CoA-acyl carrier protein transacylase OS=Vibrio alginolyticus 40B OX=674977 GN=fabD PE=3 SV=1;tr|A0A2L1XZ68|A0A2L1XZ68_VIBAL Malonyl CoA-acyl carrier protein transacylase OS=Vibrio alginolyticus OX=663 GN=fabD PE=3 SV=1;tr|A0
3	66;55;62	A0A2I3C6P2	tr|A0A2I3C6P2|A0A2I3C6P2_VIBAX Uncharacterized protein OS=Vibrio alginolyticus (strain ATCC 17749 / DSM 2171 / NBRC 15630 / NCIMB 1903 / XII-53) OX=1219076 GN=N646_0980 PE=4 SV=1;tr|A0A0H0Y949|A0A0H0Y949_VIBAL Uncharacterized protein OS=Vibrio alginolyticu
3	3;65;69	D0WXZ5	tr|D0WXZ5|D0WXZ5_VIBAL Integration host factor subunit beta OS=Vibrio alginolyticus 40B OX=674977 GN=hipB PE=3 SV=1;tr|A0A2I3C6Y4|A0A2I3C6Y4_VIBAX Integration host factor subunit beta OS=Vibrio alginolyticus (strain ATCC 17749 / DSM 2171 / NBRC 15630 / NCI
3	11;465;437	D0X0A2	tr|D0X0A2|D0X0A2_VIBAL PTS system, glucose-specific IIBC component OS=Vibrio alginolyticus 40B OX=674977 GN=VMC_28520 PE=4 SV=1;tr|A0A2I3C773|A0A2I3C773_VIBAX PTS system, glucose-specific IIBC component OS=Vibrio alginolyticus (strain ATCC 17749 / DSM 2171
3	12;30;38	A0A2I3C845	tr|A0A2I3C845|A0A2I3C845_VIBAX Superoxide dismutase OS=Vibrio alginolyticus (strain ATCC 17749 / DSM 2171 / NBRC 15630 / NCIMB 1903 / XII-53) OX=1219076 GN=N646_1237 PE=3 SV=1;tr|A0A0H0Y9V0|A0A0H0Y9V0_VIBAL Superoxide dismutase OS=Vibrio alginolyticus OX=6
3	22;61;358	A0A2I3C4L5	tr|A0A2I3C4L5|A0A2I3C4L5_VIBAX Glucose-6-phosphate 1-dehydrogenase OS=Vibrio alginolyticus (strain ATCC 17749 / DSM 2171 / NBRC 15630 / NCIMB 1903 / XII-53) OX=1219076 GN=zwf PE=3 SV=1;tr|A0A0H0YAG3|A0A0H0YAG3_VIBAL Glucose-6-phosphate 1-dehydrogenase OS=V
3	117;136;351	D0WWK7	tr|D0WWK7|D0WWK7_VIBAL N-acetylglucosamine 6-phosphate deacetylase OS=Vibrio alginolyticus 40B OX=674977 GN=nagA PE=3 SV=1;tr|A0A2I3CG41|A0A2I3CG41_VIBAX N-acetylglucosamine 6-phosphate deacetylase OS=Vibrio alginolyticus (strain ATCC 17749 / DSM 2171 / NB
3	103;54;24	D0WWJ3	tr|D0WWJ3|D0WWJ3_VIBAL Transcriptional regulator, LysR family OS=Vibrio alginolyticus 40B OX=674977 GN=VMC_15430 PE=3 SV=1;tr|A0A2I3C8C2|A0A2I3C8C2_VIBAX Transcriptional regulator, LysR family OS=Vibrio alginolyticus (strain ATCC 17749 / DSM 2171 / NBRC 15
3	190;163;180	D0WX69	tr|D0WX69|D0WX69_VIBAL Methionine aminopeptidase OS=Vibrio alginolyticus 40B OX=674977 GN=map PE=3 SV=1;tr|A0A2L1XZR8|A0A2L1XZR8_VIBAL Methionine aminopeptidase OS=Vibrio alginolyticus OX=663 GN=map PE=3 SV=1;tr|A0A2I3C8I1|A0A2I3C8I1_VIBAX Methionine amino
3	72;97;51	D0WW30	tr|D0WW30|D0WW30_VIBAL 50S ribosomal protein L11 OS=Vibrio alginolyticus 40B OX=674977 GN=rplK PE=3 SV=1;tr|A0A2I3CC03|A0A2I3CC03_VIBAX 50S ribosomal protein L11 OS=Vibrio alginolyticus (strain ATCC 17749 / DSM 2171 / NBRC 15630 / NCIMB 1903 / XII-53) OX=1
3	23;362;169	D0WUT6	tr|D0WUT6|D0WUT6_VIBAL 2-amino-3-ketobutyrate coenzyme A ligase OS=Vibrio alginolyticus 40B OX=674977 GN=kbl PE=3 SV=1;tr|A0A2I3CJK2|A0A2I3CJK2_VIBAX 2-amino-3-ketobutyrate coenzyme A ligase OS=Vibrio alginolyticus (strain ATCC 17749 / DSM 2171 / NBRC 1563
3	65;71;83	D0WYW6	tr|D0WYW6|D0WYW6_VIBAL 30S ribosomal protein S15 OS=Vibrio alginolyticus 40B OX=674977 GN=rpsO PE=3 SV=1;tr|A0A2I3C927|A0A2I3C927_VIBAX 30S ribosomal protein S15 OS=Vibrio alginolyticus (strain ATCC 17749 / DSM 2171 / NBRC 15630 / NCIMB 1903 / XII-53) OX=1
3	80;186;187	D0WSR9	tr|D0WSR9|D0WSR9_VIBAL Ribosomal RNA small subunit methyltransferase J OS=Vibrio alginolyticus 40B OX=674977 GN=rsmJ PE=3 SV=1;tr|A0A2L1XC19|A0A2L1XC19_VIBAL Ribosomal RNA small subunit methyltransferase J OS=Vibrio alginolyticus OX=663 GN=rsmJ PE=3 SV=1;t
3	44;61;62	D0WW86	tr|D0WW86|D0WW86_VIBAL 50S ribosomal protein L28 OS=Vibrio alginolyticus 40B OX=674977 GN=rpmB PE=3 SV=1;tr|A0A2I3CDQ3|A0A2I3CDQ3_VIBAX 50S ribosomal protein L28 OS=Vibrio alginolyticus (strain ATCC 17749 / DSM 2171 / NBRC 15630 / NCIMB 1903 / XII-53) OX=1
3	296;175;32	D0WTY7	tr|D0WTY7|D0WTY7_VIBAL ParB family protein OS=Vibrio alginolyticus 40B OX=674977 GN=VMC_06370 PE=3 SV=1;tr|A0A2I3CMB5|A0A2I3CMB5_VIBAX ParB family protein OS=Vibrio alginolyticus (strain ATCC 17749 / DSM 2171 / NBRC 15630 / NCIMB 1903 / XII-53) OX=1219076
3	59;45;14	D0WTC2	tr|D0WTC2|D0WTC2_VIBAL Probable transcriptional regulatory protein VMC_04220 OS=Vibrio alginolyticus 40B OX=674977 GN=VMC_04220 PE=3 SV=1;tr|A0A2I3CL88|A0A2I3CL88_VIBAX Probable transcriptional regulatory protein N646_3474 OS=Vibrio alginolyticus (strain A
3	148;154;165	A0A2I3CEK0	tr|A0A2I3CEK0|A0A2I3CEK0_VIBAX Carbamoyl-phosphate synthase small chain OS=Vibrio alginolyticus (strain ATCC 17749 / DSM 2171 / NBRC 15630 / NCIMB 1903 / XII-53) OX=1219076 GN=carA PE=3 SV=1;tr|A0A0H0YEC9|A0A0H0YEC9_VIBAL Carbamoyl-phosphate synthase small
3	18;64;71	D0WTE5	tr|D0WTE5|D0WTE5_VIBAL Uncharacterized protein OS=Vibrio alginolyticus 40B OX=674977 GN=VMC_04450 PE=4 SV=1;tr|A0A2I3CND2|A0A2I3CND2_VIBAX Uncharacterized protein OS=Vibrio alginolyticus (strain ATCC 17749 / DSM 2171 / NBRC 15630 / NCIMB 1903 / XII-53) OX=
3	163;268;178	D0WVW3	tr|D0WVW3|D0WVW3_VIBAL GTPase Era OS=Vibrio alginolyticus 40B OX=674977 GN=era PE=3 SV=1;tr|A0A2I3C9T6|A0A2I3C9T6_VIBAX GTPase Era OS=Vibrio alginolyticus (strain ATCC 17749 / DSM 2171 / NBRC 15630 / NCIMB 1903 / XII-53) OX=1219076 GN=era PE=3 SV=1;tr|A0A0
3	58;70;86	A0A2I3CFI1	tr|A0A2I3CFI1|A0A2I3CFI1_VIBAX Protein GrpE OS=Vibrio alginolyticus (strain ATCC 17749 / DSM 2171 / NBRC 15630 / NCIMB 1903 / XII-53) OX=1219076 GN=grpE PE=3 SV=1;tr|A0A0H0YET3|A0A0H0YET3_VIBAL Protein GrpE OS=Vibrio alginolyticus OX=663 GN=grpE PE=3 SV=1;
3	2;91;68	D0X0E6	tr|D0X0E6|D0X0E6_VIBAL 50S ribosomal protein L13 OS=Vibrio alginolyticus 40B OX=674977 GN=rplM PE=3 SV=1;tr|A0A2I3CEF6|A0A2I3CEF6_VIBAX 50S ribosomal protein L13 OS=Vibrio alginolyticus (strain ATCC 17749 / DSM 2171 / NBRC 15630 / NCIMB 1903 / XII-53) OX=1
3	181;116;119	A0A2I3CEG6	tr|A0A2I3CEG6|A0A2I3CEG6_VIBAX Stringent starvation protein A OS=Vibrio alginolyticus (strain ATCC 17749 / DSM 2171 / NBRC 15630 / NCIMB 1903 / XII-53) OX=1219076 GN=N646_2600 PE=4 SV=1;tr|A0A0H0YF81|A0A0H0YF81_VIBAL Stringent starvation protein A OS=Vibri
3	926;92;579	A0A2L1Y493	tr|A0A2L1Y493|A0A2L1Y493_VIBAL 2-oxoglutarate dehydrogenase E1 component OS=Vibrio alginolyticus OX=663 GN=AL539_25020 PE=4 SV=1;tr|A0A2I3CGC3|A0A2I3CGC3_VIBAX 2-oxoglutarate dehydrogenase, E1 component OS=Vibrio alginolyticus (strain ATCC 17749 / DSM 2171
3	409;404;270	D0WU80	tr|D0WU80|D0WU80_VIBAL Peptidase B OS=Vibrio alginolyticus 40B OX=674977 GN=pepB PE=3 SV=1;tr|A0A0H0YFK8|A0A0H0YFK8_VIBAL Peptidase B OS=Vibrio alginolyticus OX=663 GN=pepB_1 PE=3 SV=1;tr|A0A2L1Y3J7|A0A2L1Y3J7_VIBAL Peptidase B OS=Vibrio alginolyticus OX=6
3	136;105;87	D0WTA1	tr|D0WTA1|D0WTA1_VIBAL 50S ribosomal protein L4 OS=Vibrio alginolyticus 40B OX=674977 GN=rplD PE=3 SV=1;tr|A0A2I3CE17|A0A2I3CE17_VIBAX 50S ribosomal protein L4 OS=Vibrio alginolyticus (strain ATCC 17749 / DSM 2171 / NBRC 15630 / NCIMB 1903 / XII-53) OX=121
3	27;17;43	D0WT92	tr|D0WT92|D0WT92_VIBAL 50S ribosomal protein L24 OS=Vibrio alginolyticus 40B OX=674977 GN=rplX PE=3 SV=1;tr|A0A2I3CE31|A0A2I3CE31_VIBAX 50S ribosomal protein L24 OS=Vibrio alginolyticus (strain ATCC 17749 / DSM 2171 / NBRC 15630 / NCIMB 1903 / XII-53) OX=1
3	208;182;5	D0WYI8	tr|D0WYI8|D0WYI8_VIBAL Transcriptional regulator OS=Vibrio alginolyticus 40B OX=674977 GN=VMC_22380 PE=4 SV=1;tr|A0A2I3CSB5|A0A2I3CSB5_VIBAX Transcriptional regulator OS=Vibrio alginolyticus (strain ATCC 17749 / DSM 2171 / NBRC 15630 / NCIMB 1903 / XII-53)
3	42;132;23	D0X2W8	tr|D0X2W8|D0X2W8_VIBAL Transcription elongation factor GreA OS=Vibrio alginolyticus 40B OX=674977 GN=greA PE=3 SV=1;tr|A0A2I3C980|A0A2I3C980_VIBAX Transcription elongation factor GreA OS=Vibrio alginolyticus (strain ATCC 17749 / DSM 2171 / NBRC 15630 / NCI
3	366;496;193	D0X1I8	tr|D0X1I8|D0X1I8_VIBAL Arylsulfatase OS=Vibrio alginolyticus 40B OX=674977 GN=VMC_32880 PE=4 SV=1;tr|A0A2I3CPZ3|A0A2I3CPZ3_VIBAX Arylsulfatase OS=Vibrio alginolyticus (strain ATCC 17749 / DSM 2171 / NBRC 15630 / NCIMB 1903 / XII-53) OX=1219076 GN=N646_4119
3	505;49;521	A0A2I3BYG0	tr|A0A2I3BYG0|A0A2I3BYG0_VIBAX Cytochrome D ubiquinol oxidase, subunit I OS=Vibrio alginolyticus (strain ATCC 17749 / DSM 2171 / NBRC 15630 / NCIMB 1903 / XII-53) OX=1219076 GN=N646_0114 PE=4 SV=1;tr|A0A0H0YHT6|A0A0H0YHT6_VIBAL Cytochrome bd-I ubiquinol ox
3	9;71;74	D0X0Y7	tr|D0X0Y7|D0X0Y7_VIBAL Diadenosine tetraphosphate (Ap4A) hydrolase and other HIT family hydrolase OS=Vibrio alginolyticus 40B OX=674977 GN=VMC_30870 PE=4 SV=1;tr|A0A2I3BY62|A0A2I3BY62_VIBAX Hit family protein OS=Vibrio alginolyticus (strain ATCC 17749 / DS
3	429;157;175	D0X400	tr|D0X400|D0X400_VIBAL Cysteine--tRNA ligase OS=Vibrio alginolyticus 40B OX=674977 GN=cysS PE=3 SV=1;tr|A0A2I3BYZ6|A0A2I3BYZ6_VIBAX Cysteine--tRNA ligase OS=Vibrio alginolyticus (strain ATCC 17749 / DSM 2171 / NBRC 15630 / NCIMB 1903 / XII-53) OX=1219076 G
3	94;401;19	A0A2I3BYW3	tr|A0A2I3BYW3|A0A2I3BYW3_VIBAX Adenylosuccinate lyase OS=Vibrio alginolyticus (strain ATCC 17749 / DSM 2171 / NBRC 15630 / NCIMB 1903 / XII-53) OX=1219076 GN=N646_0178 PE=3 SV=1;tr|A0A0H0YJF2|A0A0H0YJF2_VIBAL Adenylosuccinate lyase OS=Vibrio alginolyticus
3	299;305;292	D0WT80	tr|D0WT80|D0WT80_VIBAL DNA-directed RNA polymerase subunit alpha OS=Vibrio alginolyticus 40B OX=674977 GN=rpoA PE=3 SV=1;tr|A0A2I3CEB2|A0A2I3CEB2_VIBAX DNA-directed RNA polymerase subunit alpha OS=Vibrio alginolyticus (strain ATCC 17749 / DSM 2171 / NBRC 1
3	149;92;65	S5ZH66	tr|S5ZH66|S5ZH66_VIBAL Outer membrane protein N OS=Vibrio alginolyticus OX=663 GN=ompN PE=4 SV=1;tr|A0A2L1XTD1|A0A2L1XTD1_VIBAL Porin OS=Vibrio alginolyticus OX=663 GN=AL539_04090 PE=4 SV=1;tr|A0A0L7U7B5|A0A0L7U7B5_VIBAL Outer membrane protein C OS=Vibrio
3	362;549;58	D0X1C0	tr|A0A0L7YWV8|A0A0L7YWV8_VIBAL CoA-disulfide reductase OS=Vibrio alginolyticus OX=663 GN=ACS86_10700 PE=4 SV=1;tr|D0X1C0|D0X1C0_VIBAL Coenzyme A disulfide reductase OS=Vibrio alginolyticus 40B OX=674977 GN=VMC_32200 PE=4 SV=1;tr|A0A2L1XRI2|A0A2L1XRI2_VIBAL
3	85;29;125	D0X181	tr|A0A0L7Z3Q4|A0A0L7Z3Q4_VIBAL Adenylosuccinate synthetase OS=Vibrio alginolyticus OX=663 GN=purA PE=3 SV=1;tr|D0X181|D0X181_VIBAL Adenylosuccinate synthetase OS=Vibrio alginolyticus 40B OX=674977 GN=purA PE=3 SV=1;tr|A0A0S3JX45|A0A0S3JX45_VIBAL Adenylosuc
3	168;171;52	D0X0C1	tr|D0X0C1|D0X0C1_VIBAL Cell division protein FtsZ OS=Vibrio alginolyticus 40B OX=674977 GN=ftsZ PE=3 SV=1;tr|A0A2I3CEM9|A0A2I3CEM9_VIBAX Cell division protein FtsZ OS=Vibrio alginolyticus (strain ATCC 17749 / DSM 2171 / NBRC 15630 / NCIMB 1903 / XII-53) OX
3	265;7;317	D0WSM7	tr|D0WSM7|D0WSM7_VIBAL Threonine synthase OS=Vibrio alginolyticus 40B OX=674977 GN=thrC PE=4 SV=1;tr|A0A2L1Y393|A0A2L1Y393_VIBAL Threonine synthase OS=Vibrio alginolyticus OX=663 GN=AL539_22995 PE=4 SV=1;tr|A0A2I3CES3|A0A2I3CES3_VIBAX Threonine synthase OS
3	53;31;36	D0X1X6	tr|D0X1X6|D0X1X6_VIBAL Zinc import ATP-binding protein ZnuC OS=Vibrio alginolyticus 40B OX=674977 GN=znuC PE=3 SV=1;tr|A0A2I3CGD4|A0A2I3CGD4_VIBAX Zinc import ATP-binding protein ZnuC OS=Vibrio alginolyticus (strain ATCC 17749 / DSM 2171 / NBRC 15630 / NCI
3	88;109;142	A0A2L1Y1T3	tr|A0A2L1Y1T3|A0A2L1Y1T3_VIBAL N5-carboxyaminoimidazole ribonucleotide synthase OS=Vibrio alginolyticus OX=663 GN=purK PE=3 SV=1;tr|A0A2I3CCK6|A0A2I3CCK6_VIBAX N5-carboxyaminoimidazole ribonucleotide synthase OS=Vibrio alginolyticus (strain ATCC 17749 / DS
3	133;146;16	D0WTZ7	tr|D0WTZ7|D0WTZ7_VIBAL Methionine import ATP-binding protein MetN OS=Vibrio alginolyticus 40B OX=674977 GN=metN PE=3 SV=1;tr|A0A1W6T9Y1|A0A1W6T9Y1_VIBAL Methionine import ATP-binding protein MetN OS=Vibrio alginolyticus OX=663 GN=metN PE=3 SV=1;tr|A0A0N8HQ
3	403;462;435	A0A0P7E020	tr|A0A0P7E020|A0A0P7E020_VIBAL Bifunctional purine biosynthesis protein PurH OS=Vibrio alginolyticus OX=663 GN=purH PE=3 SV=1;tr|A0A2I3CC25|A0A2I3CC25_VIBAX Bifunctional purine biosynthesis protein PurH OS=Vibrio alginolyticus (strain ATCC 17749 / DSM 2171
3	106;12;225	A0A1W6T7X4	tr|A0A1W6T7X4|A0A1W6T7X4_VIBAL Putative acrylyl-CoA reductase AcuI OS=Vibrio alginolyticus OX=663 GN=acuI PE=4 SV=1;tr|A0A0S3JXM2|A0A0S3JXM2_VIBAL Oxidoreductase OS=Vibrio alginolyticus OX=663 GN=AL539_20575 PE=4 SV=1;tr|A0A0P7E115|A0A0P7E115_VIBAL Quinone
3	14;112;111	D0X446	tr|D0X446|D0X446_VIBAL Cysteine synthase/cystathionine beta-synthase family protein OS=Vibrio alginolyticus 40B OX=674977 GN=VMC_41960 PE=4 SV=1;tr|A0A2L1Y4I1|A0A2L1Y4I1_VIBAL PLP-dependent cysteine synthase family protein OS=Vibrio alginolyticus OX=663 GN
3	144;207;210	D0X495	tr|D0X495|D0X495_VIBAL Dihydroorotate dehydrogenase (quinone) OS=Vibrio alginolyticus 40B OX=674977 GN=pyrD PE=3 SV=1;tr|A0A2I3C4J5|A0A2I3C4J5_VIBAX Dihydroorotate dehydrogenase (quinone) OS=Vibrio alginolyticus (strain ATCC 17749 / DSM 2171 / NBRC 15630 /
3	33;42;181	A0A0P7EEW2	tr|A0A0P7EEW2|A0A0P7EEW2_VIBAL Maltose acetyltransferase OS=Vibrio alginolyticus OX=663 GN=AOG25_24925 PE=4 SV=1;tr|D0X3C6|D0X3C6_VIBAL Uncharacterized protein OS=Vibrio alginolyticus 40B OX=674977 GN=VMC_39260 PE=4 SV=1;tr|A0A2L1XY80|A0A2L1XY80_VIBAL Suga
3	190;140;595	A0A2L1Y171	tr|A0A2L1Y171|A0A2L1Y171_VIBAL Ribonuclease R OS=Vibrio alginolyticus OX=663 GN=rnr PE=3 SV=1;tr|A0A2I3CBQ6|A0A2I3CBQ6_VIBAX Ribonuclease R OS=Vibrio alginolyticus (strain ATCC 17749 / DSM 2171 / NBRC 15630 / NCIMB 1903 / XII-53) OX=1219076 GN=rnr PE=3 SV=
3	117;151;153	D0WT60	tr|D0WT60|D0WT60_VIBAL Peptide methionine sulfoxide reductase MsrA OS=Vibrio alginolyticus 40B OX=674977 GN=msrA PE=3 SV=1;tr|A0A0P7EKX2|A0A0P7EKX2_VIBAL Peptide methionine sulfoxide reductase MsrA OS=Vibrio alginolyticus OX=663 GN=msrA PE=3 SV=1;tr|A0A2L1
3	835;1071;169	A0A2L1XXT5	tr|A0A2L1XXT5|A0A2L1XXT5_VIBAL NAD-glutamate dehydrogenase OS=Vibrio alginolyticus OX=663 GN=AL539_12150 PE=4 SV=1;tr|A0A2I3C362|A0A2I3C362_VIBAX Putative NAD-glutamate dehydrogenase OS=Vibrio alginolyticus (strain ATCC 17749 / DSM 2171 / NBRC 15630 / NCIM
3	152;283;297	A0A2L1XRU7	tr|A0A2L1XRU7|A0A2L1XRU7_VIBAL Glycine cleavage system protein T OS=Vibrio alginolyticus OX=663 GN=gcvT PE=3 SV=1;tr|A0A2I3CQJ6|A0A2I3CQJ6_VIBAX Aminomethyltransferase OS=Vibrio alginolyticus (strain ATCC 17749 / DSM 2171 / NBRC 15630 / NCIMB 1903 / XII-53
3	475;357;525	A0A2I3CSR2	tr|A0A2I3CSR2|A0A2I3CSR2_VIBAX Putative phosphomannomutase OS=Vibrio alginolyticus (strain ATCC 17749 / DSM 2171 / NBRC 15630 / NCIMB 1903 / XII-53) OX=1219076 GN=N646_4630 PE=3 SV=1;tr|A0A1W6V5M6|A0A1W6V5M6_VIBAL Phospho-sugar mutase OS=Vibrio alginolytic
3	161;175;258	D0X1X5	tr|D0X1X5|D0X1X5_VIBAL Zinc ABC transporter, periplasmic zinc-binding protein OS=Vibrio alginolyticus 40B OX=674977 GN=VMC_34250 PE=3 SV=1;tr|A0A2I3CGN7|A0A2I3CGN7_VIBAX Zinc ABC transporter, periplasmic zinc-binding protein OS=Vibrio alginolyticus (strain
3	34;287;213	D0WWA2	tr|D0WWA2|D0WWA2_VIBAL ADP-L-glycero-D-manno-heptose-6-epimerase OS=Vibrio alginolyticus 40B OX=674977 GN=rfaD PE=3 SV=1;tr|A0A2I3CDU1|A0A2I3CDU1_VIBAX ADP-L-glycero-D-manno-heptose-6-epimerase OS=Vibrio alginolyticus (strain ATCC 17749 / DSM 2171 / NBRC 1
3	246;354;148	D0WVT2	tr|D0WVT2|D0WVT2_VIBAL S-adenosylmethionine synthase OS=Vibrio alginolyticus 40B OX=674977 GN=metK PE=3 SV=1;tr|A0A0S3JWP1|A0A0S3JWP1_VIBAL S-adenosylmethionine synthase OS=Vibrio alginolyticus OX=663 GN=metK PE=3 SV=1;tr|A0A2I3C9X7|A0A2I3C9X7_VIBAX S-aden
3	65;568;599	D0WSU8	tr|D0WSU8|D0WSU8_VIBAL DNA polymerase I OS=Vibrio alginolyticus 40B OX=674977 GN=polI PE=3 SV=1;tr|A0A2I3CD74|A0A2I3CD74_VIBAX DNA polymerase I OS=Vibrio alginolyticus (strain ATCC 17749 / DSM 2171 / NBRC 15630 / NCIMB 1903 / XII-53) OX=1219076 GN=polA PE=
3	83;245;67	A0A0S3K4G7	tr|A0A0S3K4G7|A0A0S3K4G7_VIBAL Ligand-gated channel OS=Vibrio alginolyticus OX=663 GN=AT730_22300 PE=3 SV=1;tr|D0WTR3|D0WTR3_VIBAL Ferric vibrioferrin receptor OS=Vibrio alginolyticus 40B OX=674977 GN=VMC_05630 PE=3 SV=1;tr|A0A2L1XU53|A0A2L1XU53_VIBAL TonB
3	103;307;155	A0A1W6U7P0	tr|A0A1W6U7P0|A0A1W6U7P0_VIBAL Uncharacterized protein OS=Vibrio alginolyticus OX=663 GN=K04M1_22020 PE=4 SV=1;tr|D0WWH5|D0WWH5_VIBAL Uncharacterized protein OS=Vibrio alginolyticus 40B OX=674977 GN=VMC_15250 PE=4 SV=1;tr|A0A2L1XZC9|A0A2L1XZC9_VIBAL Unchar
3	168;243;275	A0A2L1XRH3	tr|A0A2L1XRH3|A0A2L1XRH3_VIBAL NAD(P) transhydrogenase subunit alpha OS=Vibrio alginolyticus OX=663 GN=AL539_00555 PE=3 SV=1;tr|A0A1W6V6L4|A0A1W6V6L4_VIBAL NAD(P) transhydrogenase subunit alpha OS=Vibrio alginolyticus OX=663 GN=pntA PE=3 SV=1;tr|D0X1E2|D0X
3	282;50;166	A0A2I3CBT0	tr|A0A2I3CBT0|A0A2I3CBT0_VIBAX Protein HflK OS=Vibrio alginolyticus (strain ATCC 17749 / DSM 2171 / NBRC 15630 / NCIMB 1903 / XII-53) OX=1219076 GN=N646_1904 PE=3 SV=1;tr|D0X183|D0X183_VIBAL Protein HflK OS=Vibrio alginolyticus 40B OX=674977 GN=hflK PE=3 S
2	145;83	D0WUJ8	tr|D0WUJ8|D0WUJ8_VIBAL ATP synthase subunit beta OS=Vibrio alginolyticus 40B OX=674977 GN=atpD PE=3 SV=1;tr|A0A2I3CCY2|A0A2I3CCY2_VIBAX ATP synthase subunit beta OS=Vibrio alginolyticus (strain ATCC 17749 / DSM 2171 / NBRC 15630 / NCIMB 1903 / XII-53) OX=1
2	95;137	D0WUJ9	tr|D0WUJ9|D0WUJ9_VIBAL ATP synthase epsilon chain OS=Vibrio alginolyticus 40B OX=674977 GN=atpC PE=3 SV=1;tr|A0A2I3CCQ2|A0A2I3CCQ2_VIBAX ATP synthase epsilon chain OS=Vibrio alginolyticus (strain ATCC 17749 / DSM 2171 / NBRC 15630 / NCIMB 1903 / XII-53) OX
2	45;29	A6XJQ9	tr|A6XJQ9|A6XJQ9_VIBAL S-ribosylhomocysteine lyase OS=Vibrio alginolyticus OX=663 GN=luxS PE=3 SV=1;tr|A0A2I3C9Z1|A0A2I3C9Z1_VIBAX S-ribosylhomocysteine lyase OS=Vibrio alginolyticus (strain ATCC 17749 / DSM 2171 / NBRC 15630 / NCIMB 1903 / XII-53) OX=1219
2	91;178	D0X473	tr|D0X473|D0X473_VIBAL DamX-related protein OS=Vibrio alginolyticus 40B OX=674977 GN=VMC_42230 PE=4 SV=1;tr|A0A2I3CR03|A0A2I3CR03_VIBAX DamX-related protein OS=Vibrio alginolyticus (strain ATCC 17749 / DSM 2171 / NBRC 15630 / NCIMB 1903 / XII-53) OX=121907
2	138;64	D0WUL3	tr|D0WUL3|D0WUL3_VIBAL Thiol:disulfide interchange protein OS=Vibrio alginolyticus 40B OX=674977 GN=tpcG PE=3 SV=1;tr|A0A2I3CCJ9|A0A2I3CCJ9_VIBAX Thiol:disulfide interchange protein OS=Vibrio alginolyticus (strain ATCC 17749 / DSM 2171 / NBRC 15630 / NCIMB
2	151;19	A0A2I3CCN4	tr|A0A2I3CCN4|A0A2I3CCN4_VIBAX Peptide deformylase OS=Vibrio alginolyticus (strain ATCC 17749 / DSM 2171 / NBRC 15630 / NCIMB 1903 / XII-53) OX=1219076 GN=def PE=3 SV=1;tr|A0A0S3JXR7|A0A0S3JXR7_VIBAL Peptide deformylase OS=Vibrio alginolyticus OX=663 GN=de
2	12;23	D0WWI7	tr|D0WWI7|D0WWI7_VIBAL Nucleoid-associated protein VMC_15370 OS=Vibrio alginolyticus 40B OX=674977 GN=VMC_15370 PE=3 SV=1;tr|A0A2I3C7Z8|A0A2I3C7Z8_VIBAX Nucleoid-associated protein N646_1281 OS=Vibrio alginolyticus (strain ATCC 17749 / DSM 2171 / NBRC 1563
2	159;167	D0WSG8	tr|D0WSG8|D0WSG8_VIBAL Shikimate kinase OS=Vibrio alginolyticus 40B OX=674977 GN=aroK PE=3 SV=1;tr|A0A2I3CBI7|A0A2I3CBI7_VIBAX Shikimate kinase OS=Vibrio alginolyticus (strain ATCC 17749 / DSM 2171 / NBRC 15630 / NCIMB 1903 / XII-53) OX=1219076 GN=aroK PE=
2	100;21	A0A0G9LXZ1	tr|A0A0G9LXZ1|A0A0G9LXZ1_VIBAL Glutaredoxin OS=Vibrio alginolyticus OX=663 GN=grxD PE=3 SV=1;tr|D0WWE6|D0WWE6_VIBAL Glutaredoxin OS=Vibrio alginolyticus 40B OX=674977 GN=grxD PE=3 SV=1;tr|A0A2I3C7G9|A0A2I3C7G9_VIBAX Glutaredoxin OS=Vibrio alginolyticus (st
2	30;38	D0WSG1	tr|D0WSG1|D0WSG1_VIBAL 30S ribosomal protein S18 OS=Vibrio alginolyticus 40B OX=674977 GN=rpsR PE=3 SV=1;tr|A0A2I3CBE6|A0A2I3CBE6_VIBAX 30S ribosomal protein S18 OS=Vibrio alginolyticus (strain ATCC 17749 / DSM 2171 / NBRC 15630 / NCIMB 1903 / XII-53) OX=1
2	28;22	A0A2I3CD93	tr|A0A2I3CD93|A0A2I3CD93_VIBAX Universal stress protein OS=Vibrio alginolyticus (strain ATCC 17749 / DSM 2171 / NBRC 15630 / NCIMB 1903 / XII-53) OX=1219076 GN=N646_2264 PE=3 SV=1;tr|A0A0G9LZG9|A0A0G9LZG9_VIBAL Universal stress protein OS=Vibrio alginolyti
2	10;58	D0WT40	tr|D0WT40|D0WT40_VIBAL 50S ribosomal protein L21 OS=Vibrio alginolyticus 40B OX=674977 GN=rplU PE=3 SV=1;tr|A0A2I3CE88|A0A2I3CE88_VIBAX 50S ribosomal protein L21 OS=Vibrio alginolyticus (strain ATCC 17749 / DSM 2171 / NBRC 15630 / NCIMB 1903 / XII-53) OX=1
2	114;17	A0A0L7YRI2	tr|A0A0L7YRI2|A0A0L7YRI2_VIBAL Histidine kinase OS=Vibrio alginolyticus OX=663 GN=ACS86_16825 PE=4 SV=1;tr|A0A0G9M269|A0A0G9M269_VIBAL Chemotaxis protein CheY OS=Vibrio alginolyticus OX=663 GN=AL539_15545 PE=4 SV=1;tr|A0A2I3C7Z7|A0A2I3C7Z7_VIBAX Uncharacte
2	160;131	D0WVX3	tr|D0WVX3|D0WVX3_VIBAL Aerobic respiration control protein ArcA OS=Vibrio alginolyticus 40B OX=674977 GN=arcA PE=4 SV=1;tr|A0A2I3CF13|A0A2I3CF13_VIBAX Aerobic respiration control protein FexA OS=Vibrio alginolyticus (strain ATCC 17749 / DSM 2171 / NBRC 156
2	38;45	D0X2X0	tr|D0X2X0|D0X2X0_VIBAL Ribosomal RNA large subunit methyltransferase E OS=Vibrio alginolyticus 40B OX=674977 GN=rlmE PE=3 SV=1;tr|A0A2L1Y071|A0A2L1Y071_VIBAL Ribosomal RNA large subunit methyltransferase E OS=Vibrio alginolyticus OX=663 GN=rlmE PE=3 SV=1;t
2	35;13	D0WXB2	tr|D0WXB2|D0WXB2_VIBAL 30S ribosomal protein S16 OS=Vibrio alginolyticus 40B OX=674977 GN=rpsP PE=3 SV=1;tr|A0A2I3C9C2|A0A2I3C9C2_VIBAX 30S ribosomal protein S16 OS=Vibrio alginolyticus (strain ATCC 17749 / DSM 2171 / NBRC 15630 / NCIMB 1903 / XII-53) OX=1
2	45;53	D0WVR1	tr|D0WVR1|D0WVR1_VIBAL Probable Fe(2+)-trafficking protein OS=Vibrio alginolyticus 40B OX=674977 GN=VMC_12610 PE=3 SV=1;tr|A0A2I3CBE2|A0A2I3CBE2_VIBAX Probable Fe(2+)-trafficking protein OS=Vibrio alginolyticus (strain ATCC 17749 / DSM 2171 / NBRC 15630 /
2	18;45	D0X2D7	tr|D0X2D7|D0X2D7_VIBAL Glutaredoxin OS=Vibrio alginolyticus 40B OX=674977 GN=grxA PE=4 SV=1;tr|A0A2I3BZ40|A0A2I3BZ40_VIBAX Glutaredoxin 1 OS=Vibrio alginolyticus (strain ATCC 17749 / DSM 2171 / NBRC 15630 / NCIMB 1903 / XII-53) OX=1219076 GN=N646_0269 PE=4
2	129;6	D0X2D5	tr|D0X2D5|D0X2D5_VIBAL Uncharacterized protein OS=Vibrio alginolyticus 40B OX=674977 GN=VMC_35850 PE=4 SV=1;tr|A0A0G9M8N4|A0A0G9M8N4_VIBAL Putative HTH-type transcriptional regulator YbbH OS=Vibrio alginolyticus OX=663 GN=ybbH_1 PE=4 SV=1;tr|A0A2I3BZ67|A0A
2	232;402	D0WSJ0	tr|D0WSJ0|D0WSJ0_VIBAL NADP-dependent malic enzyme OS=Vibrio alginolyticus 40B OX=674977 GN=VMC_01400 PE=4 SV=1;tr|A0A2I3CBJ0|A0A2I3CBJ0_VIBAX Putative malate oxidoreductase OS=Vibrio alginolyticus (strain ATCC 17749 / DSM 2171 / NBRC 15630 / NCIMB 1903 /
2	30;215	A0A2I3C8D9	tr|A0A2I3C8D9|A0A2I3C8D9_VIBAX 3-oxoacyl-[acyl-carrier-protein] synthase I OS=Vibrio alginolyticus (strain ATCC 17749 / DSM 2171 / NBRC 15630 / NCIMB 1903 / XII-53) OX=1219076 GN=N646_1297 PE=3 SV=1;tr|A0A0H0Y6B4|A0A0H0Y6B4_VIBAL 3-oxoacyl-ACP synthase OS=
2	5;138	D0WY49	tr|D0WY49|D0WY49_VIBAL Inosine/xanthosine triphosphatase OS=Vibrio alginolyticus 40B OX=674977 GN=VMC_20990 PE=3 SV=1;tr|A0A2I3CEV1|A0A2I3CEV1_VIBAX Inosine/xanthosine triphosphatase OS=Vibrio alginolyticus (strain ATCC 17749 / DSM 2171 / NBRC 15630 / NCIM
2	73;9	D0WYS5	tr|D0WYS5|D0WYS5_VIBAL Aspartate ammonia-lyase OS=Vibrio alginolyticus 40B OX=674977 GN=aspA PE=3 SV=1;tr|A0A2I3CBT1|A0A2I3CBT1_VIBAX Aspartate ammonia-lyase OS=Vibrio alginolyticus (strain ATCC 17749 / DSM 2171 / NBRC 15630 / NCIMB 1903 / XII-53) OX=12190
2	37;23	D0WSU7	tr|D0WSU7|D0WSU7_VIBAL Uncharacterized protein OS=Vibrio alginolyticus 40B OX=674977 GN=VMC_02470 PE=4 SV=1;tr|A0A2L1Y540|A0A2L1Y540_VIBAL N-acetyltransferase OS=Vibrio alginolyticus OX=663 GN=AL539_20985 PE=4 SV=1;tr|A0A2I3CD73|A0A2I3CD73_VIBAX Uncharacte
2	5;2	D0WSK4	tr|D0WSK4|D0WSK4_VIBAL Peptidyl-prolyl cis-trans isomerase OS=Vibrio alginolyticus 40B OX=674977 GN=slyD PE=3 SV=1;tr|A0A2I3CBS4|A0A2I3CBS4_VIBAX Peptidyl-prolyl cis-trans isomerase OS=Vibrio alginolyticus (strain ATCC 17749 / DSM 2171 / NBRC 15630 / NCIMB
2	301;224	A0A0P7EMS0	tr|A0A0P7EMS0|A0A0P7EMS0_VIBAL Delta-aminolevulinic acid dehydratase OS=Vibrio alginolyticus OX=663 GN=AOG25_24400 PE=3 SV=1;tr|A0A0H0Y8U4|A0A0H0Y8U4_VIBAL Delta-aminolevulinic acid dehydratase OS=Vibrio alginolyticus OX=663 GN=hemB PE=3 SV=1;tr|D0WSU6|D0W
2	363;551	D0X083	tr|D0X083|D0X083_VIBAL AsmA protein OS=Vibrio alginolyticus 40B OX=674977 GN=VMC_28330 PE=4 SV=1;tr|A0A2L1XZ50|A0A2L1XZ50_VIBAL AsmA family protein OS=Vibrio alginolyticus OX=663 GN=AL539_14725 PE=4 SV=1;tr|A0A0S3JV23|A0A0S3JV23_VIBAL Cell envelope biogene
2	329;207	D0X096	tr|D0X096|D0X096_VIBAL 3-oxoacyl-[acyl-carrier-protein] synthase 2 OS=Vibrio alginolyticus 40B OX=674977 GN=fabF PE=3 SV=1;tr|A0A2L1XZ39|A0A2L1XZ39_VIBAL 3-oxoacyl-[acyl-carrier-protein] synthase 2 OS=Vibrio alginolyticus OX=663 GN=AL539_14645 PE=3 SV=1;tr
2	40;47	A0A2I3CG81	tr|A0A2I3CG81|A0A2I3CG81_VIBAX Adenylate kinase OS=Vibrio alginolyticus (strain ATCC 17749 / DSM 2171 / NBRC 15630 / NCIMB 1903 / XII-53) OX=1219076 GN=adk PE=3 SV=1;tr|A0A0H0YA49|A0A0H0YA49_VIBAL Adenylate kinase OS=Vibrio alginolyticus OX=663 GN=adk PE=3
2	16;8	D0WVU5	tr|D0WVU5|D0WVU5_VIBAL Ribose-5-phosphate isomerase A OS=Vibrio alginolyticus 40B OX=674977 GN=rpiA PE=3 SV=1;tr|A0A2I3CB32|A0A2I3CB32_VIBAX Ribose-5-phosphate isomerase A OS=Vibrio alginolyticus (strain ATCC 17749 / DSM 2171 / NBRC 15630 / NCIMB 1903 / XI
2	38;55	A0A2I3CA03	tr|A0A2I3CA03|A0A2I3CA03_VIBAX Translational regulator CsrA OS=Vibrio alginolyticus (strain ATCC 17749 / DSM 2171 / NBRC 15630 / NCIMB 1903 / XII-53) OX=1219076 GN=csrA PE=3 SV=1;tr|A0A0H0YA59|A0A0H0YA59_VIBAL Translational regulator CsrA OS=Vibrio alginol
2	234;283	D0WV08	tr|D0WV08|D0WV08_VIBAL Ribose-phosphate pyrophosphokinase OS=Vibrio alginolyticus 40B OX=674977 GN=prs PE=3 SV=1;tr|A0A2I3CFX4|A0A2I3CFX4_VIBAX Ribose-phosphate pyrophosphokinase OS=Vibrio alginolyticus (strain ATCC 17749 / DSM 2171 / NBRC 15630 / NCIMB 19
2	3;101	A0A2L1Y4G8	tr|A0A2L1Y4G8|A0A2L1Y4G8_VIBAL 1,4-dihydroxy-2-naphthoyl-CoA synthase OS=Vibrio alginolyticus OX=663 GN=menB PE=3 SV=1;tr|A0A2I3BXP4|A0A2I3BXP4_VIBAX 1,4-dihydroxy-2-naphthoyl-CoA synthase OS=Vibrio alginolyticus (strain ATCC 17749 / DSM 2171 / NBRC 15630
2	194;239	D0X1V1	tr|D0X1V1|D0X1V1_VIBAL Bifunctional protein FolD OS=Vibrio alginolyticus 40B OX=674977 GN=folD PE=3 SV=1;tr|A0A2I3CGD5|A0A2I3CGD5_VIBAX Bifunctional protein FolD OS=Vibrio alginolyticus (strain ATCC 17749 / DSM 2171 / NBRC 15630 / NCIMB 1903 / XII-53) OX=1
2	53;63	D0X2Q4	tr|D0X2Q4|D0X2Q4_VIBAL Uncharacterized protein OS=Vibrio alginolyticus 40B OX=674977 GN=VMC_37040 PE=4 SV=1;tr|A0A2I3CN06|A0A2I3CN06_VIBAX Uncharacterized protein OS=Vibrio alginolyticus (strain ATCC 17749 / DSM 2171 / NBRC 15630 / NCIMB 1903 / XII-53) OX=
2	10;102	D0WWJ8	tr|D0WWJ8|D0WWJ8_VIBAL Acetyl-coenzyme A carboxylase carboxyl transferase subunit beta OS=Vibrio alginolyticus 40B OX=674977 GN=accD PE=3 SV=1;tr|A0A2I3C801|A0A2I3C801_VIBAX Acetyl-coenzyme A carboxylase carboxyl transferase subunit beta OS=Vibrio alginoly
2	133;40	A0A2L1XTG8	tr|A0A2L1XTG8|A0A2L1XTG8_VIBAL Uncharacterized protein OS=Vibrio alginolyticus OX=663 GN=AL539_04165 PE=4 SV=1;tr|A0A0H0YC32|A0A0H0YC32_VIBAL Energy transducer TonB OS=Vibrio alginolyticus OX=663 GN=AOG25_17990 PE=4 SV=1;tr|D0WY98|D0WY98_VIBAL Uncharacteri
2	3;282	D0WUH0	tr|D0WUH0|D0WUH0_VIBAL Glycine--tRNA ligase alpha subunit OS=Vibrio alginolyticus 40B OX=674977 GN=glyQ PE=3 SV=1;tr|A0A2L1Y1Z9|A0A2L1Y1Z9_VIBAL Glycine--tRNA ligase alpha subunit OS=Vibrio alginolyticus OX=663 GN=glyQ PE=3 SV=1;tr|A0A2I3CCW7|A0A2I3CCW7_VI
2	123;267	D0WVS3	tr|D0WVS3|D0WVS3_VIBAL Twitching motility protein PilT OS=Vibrio alginolyticus 40B OX=674977 GN=pilT PE=4 SV=1;tr|A0A2L1Y0K4|A0A2L1Y0K4_VIBAL Twitching motility protein PilT OS=Vibrio alginolyticus OX=663 GN=AL539_17485 PE=4 SV=1;tr|A0A2I3C9Z7|A0A2I3C9Z7_V
2	67;58	D0WXG0	tr|D0WXG0|D0WXG0_VIBAL Uncharacterized protein OS=Vibrio alginolyticus 40B OX=674977 GN=VMC_18600 PE=4 SV=1;tr|A0A2I3CB28|A0A2I3CB28_VIBAX Uncharacterized protein OS=Vibrio alginolyticus (strain ATCC 17749 / DSM 2171 / NBRC 15630 / NCIMB 1903 / XII-53) OX=
2	147;139	D0WU19	tr|D0WU19|D0WU19_VIBAL Transcription antitermination protein NusB OS=Vibrio alginolyticus 40B OX=674977 GN=nusB PE=3 SV=1;tr|A0A2I3CFQ1|A0A2I3CFQ1_VIBAX Transcription antitermination protein NusB OS=Vibrio alginolyticus (strain ATCC 17749 / DSM 2171 / NBRC
2	78;5	D0WT77	tr|D0WT77|D0WT77_VIBAL Peptidyl-prolyl cis-trans isomerase OS=Vibrio alginolyticus 40B OX=674977 GN=fklB PE=3 SV=1;tr|A0A2I3CDY7|A0A2I3CDY7_VIBAX Peptidyl-prolyl cis-trans isomerase OS=Vibrio alginolyticus (strain ATCC 17749 / DSM 2171 / NBRC 15630 / NCIMB
2	113;146	D0WT38	tr|D0WT38|D0WT38_VIBAL GTPase Obg OS=Vibrio alginolyticus 40B OX=674977 GN=obgE PE=3 SV=1;tr|A0A2I3CE95|A0A2I3CE95_VIBAX GTPase Obg OS=Vibrio alginolyticus (strain ATCC 17749 / DSM 2171 / NBRC 15630 / NCIMB 1903 / XII-53) OX=1219076 GN=obg PE=3 SV=1;tr|A0A
2	224;221	D0X092	tr|D0X092|D0X092_VIBAL 3-oxoacyl-[acyl-carrier-protein] synthase 3 OS=Vibrio alginolyticus 40B OX=674977 GN=fabH PE=3 SV=1;tr|A0A2I3C785|A0A2I3C785_VIBAX 3-oxoacyl-[acyl-carrier-protein] synthase 3 OS=Vibrio alginolyticus (strain ATCC 17749 / DSM 2171 / NB
2	266;273	A0A2I3C7A9	tr|A0A2I3C7A9|A0A2I3C7A9_VIBAX Na(+)/H(+) antiporter NhaB OS=Vibrio alginolyticus (strain ATCC 17749 / DSM 2171 / NBRC 15630 / NCIMB 1903 / XII-53) OX=1219076 GN=nhaB PE=3 SV=1;tr|A0A0H0YEA3|A0A0H0YEA3_VIBAL Na(+)/H(+) antiporter NhaB OS=Vibrio alginolytic
2	103;32	A0A0H0YEP9	tr|A0A0H0YEP9|A0A0H0YEP9_VIBAL GTP cyclohydrolase-2 OS=Vibrio alginolyticus OX=663 GN=ribA PE=3 SV=1;tr|A0A2I3C6Q1|A0A2I3C6Q1_VIBAX GTP cyclohydrolase-2 OS=Vibrio alginolyticus (strain ATCC 17749 / DSM 2171 / NBRC 15630 / NCIMB 1903 / XII-53) OX=1219076 GN
2	22;26	D0WT89	tr|D0WT89|D0WT89_VIBAL 30S ribosomal protein S8 OS=Vibrio alginolyticus 40B OX=674977 GN=rpsH PE=3 SV=1;tr|A0A2I3CE11|A0A2I3CE11_VIBAX 30S ribosomal protein S8 OS=Vibrio alginolyticus (strain ATCC 17749 / DSM 2171 / NBRC 15630 / NCIMB 1903 / XII-53) OX=121
2	52;6	D0WT43	tr|D0WT43|D0WT43_VIBAL Arginine repressor OS=Vibrio alginolyticus 40B OX=674977 GN=argR PE=3 SV=1;tr|A0A0H0YFL0|A0A0H0YFL0_VIBAL Arginine repressor OS=Vibrio alginolyticus OX=663 GN=argR PE=3 SV=1;tr|A0A2I3CEG5|A0A2I3CEG5_VIBAX Arginine repressor OS=Vibrio
2	113;149	D0WT55	tr|D0WT55|D0WT55_VIBAL Inorganic pyrophosphatase OS=Vibrio alginolyticus 40B OX=674977 GN=ppa PE=3 SV=1;tr|A0A2L1Y2R3|A0A2L1Y2R3_VIBAL Inorganic pyrophosphatase OS=Vibrio alginolyticus OX=663 GN=ppa PE=3 SV=1;tr|A0A2I3CE37|A0A2I3CE37_VIBAX Inorganic pyroph
2	37;321	D0WT54	tr|D0WT54|D0WT54_VIBAL Fructose-1,6-bisphosphatase class 1 OS=Vibrio alginolyticus 40B OX=674977 GN=fbp PE=3 SV=1;tr|A0A2L1Y2R2|A0A2L1Y2R2_VIBAL Fructose-1,6-bisphosphatase class 1 OS=Vibrio alginolyticus OX=663 GN=fbp PE=3 SV=1;tr|A0A2I3CEF2|A0A2I3CEF2_VI
2	90;3	D0WX89	tr|D0WX89|D0WX89_VIBAL Nitrogen regulatory protein P-II OS=Vibrio alginolyticus 40B OX=674977 GN=VMC_17890 PE=3 SV=1;tr|A0A2I3C8E3|A0A2I3C8E3_VIBAX Nitrogen regulatory protein P-II OS=Vibrio alginolyticus (strain ATCC 17749 / DSM 2171 / NBRC 15630 / NCIMB
2	69;79	D0X401	tr|D0X401|D0X401_VIBAL Peptidyl-prolyl cis-trans isomerase OS=Vibrio alginolyticus 40B OX=674977 GN=ppiB PE=3 SV=1;tr|A0A2I3BZ01|A0A2I3BZ01_VIBAX Peptidyl-prolyl cis-trans isomerase OS=Vibrio alginolyticus (strain ATCC 17749 / DSM 2171 / NBRC 15630 / NCIMB
2	5;198	D0WZ74	tr|D0WZ74|D0WZ74_VIBAL Carbonic anhydrase OS=Vibrio alginolyticus 40B OX=674977 GN=VMC_24740 PE=3 SV=1;tr|A0A2I3CAY8|A0A2I3CAY8_VIBAX Carbonic anhydrase OS=Vibrio alginolyticus (strain ATCC 17749 / DSM 2171 / NBRC 15630 / NCIMB 1903 / XII-53) OX=1219076 GN
2	117;186	D0WY21	tr|D0WY21|D0WY21_VIBAL Putative glutathione S-transferase family protein OS=Vibrio alginolyticus 40B OX=674977 GN=VMC_20710 PE=3 SV=1;tr|A0A2I3CIV4|A0A2I3CIV4_VIBAX Putative glutathione S-transferase family protein OS=Vibrio alginolyticus (strain ATCC 1774
2	69;13	D0X2F7	tr|D0X2F7|D0X2F7_VIBAL 50S ribosomal protein L25 OS=Vibrio alginolyticus 40B OX=674977 GN=rplY PE=3 SV=1;tr|A0A2I3BZ03|A0A2I3BZ03_VIBAX 50S ribosomal protein L25 OS=Vibrio alginolyticus (strain ATCC 17749 / DSM 2171 / NBRC 15630 / NCIMB 1903 / XII-53) OX=1
2	208;282	A0A2I3BYQ3	tr|A0A2I3BYQ3|A0A2I3BYQ3_VIBAX tRNA-specific 2-thiouridylase MnmA OS=Vibrio alginolyticus (strain ATCC 17749 / DSM 2171 / NBRC 15630 / NCIMB 1903 / XII-53) OX=1219076 GN=mnmA PE=3 SV=1;tr|A0A0S3JSF6|A0A0S3JSF6_VIBAL tRNA-specific 2-thiouridylase MnmA OS=Vi
2	515;151	A0A2I3C0A0	tr|A0A2I3C0A0|A0A2I3C0A0_VIBAX Uncharacterized protein OS=Vibrio alginolyticus (strain ATCC 17749 / DSM 2171 / NBRC 15630 / NCIMB 1903 / XII-53) OX=1219076 GN=N646_0439 PE=4 SV=1;tr|A0A0H0YIM4|A0A0H0YIM4_VIBAL Cyclic nucleotide-binding protein OS=Vibrio al
2	47;46	D0WXT4	tr|D0WXT4|D0WXT4_VIBAL Homoserine O-succinyltransferase OS=Vibrio alginolyticus 40B OX=674977 GN=metA PE=3 SV=1;tr|A0A2I3C095|A0A2I3C095_VIBAX Homoserine O-succinyltransferase OS=Vibrio alginolyticus (strain ATCC 17749 / DSM 2171 / NBRC 15630 / NCIMB 1903
2	158;19	D0WW11	tr|D0WW11|D0WW11_VIBAL Alpha-1,4 glucan phosphorylase OS=Vibrio alginolyticus 40B OX=674977 GN=malP PE=3 SV=1;tr|A0A0H0YIP9|A0A0H0YIP9_VIBAL Alpha-1,4 glucan phosphorylase OS=Vibrio alginolyticus OX=663 GN=malP_1 PE=3 SV=1;tr|A0A2I3CL02|A0A2I3CL02_VIBAX Al
2	388;299	D0WTX3	tr|D0WTX3|D0WTX3_VIBAL Uncharacterized protein OS=Vibrio alginolyticus 40B OX=674977 GN=VMC_06230 PE=4 SV=1;tr|A0A2I3CN71|A0A2I3CN71_VIBAX Uncharacterized protein OS=Vibrio alginolyticus (strain ATCC 17749 / DSM 2171 / NBRC 15630 / NCIMB 1903 / XII-53) OX=
2	36;25	D0X2V6	tr|D0X2V6|D0X2V6_VIBAL Leucine-responsive regulatory protein OS=Vibrio alginolyticus 40B OX=674977 GN=VMC_37560 PE=4 SV=1;tr|A0A2I3BYT7|A0A2I3BYT7_VIBAX Leucine-responsive transcriptional regulator OS=Vibrio alginolyticus (strain ATCC 17749 / DSM 2171 / NB
2	39;64	D0X135	tr|D0X135|D0X135_VIBAL Translation initiation factor IF-1 OS=Vibrio alginolyticus 40B OX=674977 GN=infA PE=3 SV=1;tr|A0A2I3BYB1|A0A2I3BYB1_VIBAX Translation initiation factor IF-1 OS=Vibrio alginolyticus (strain ATCC 17749 / DSM 2171 / NBRC 15630 / NCIMB 1
2	249;246	D0X0Z4	tr|D0X0Z4|D0X0Z4_VIBAL NADH dehydrogenase, FAD-containing subunit OS=Vibrio alginolyticus 40B OX=674977 GN=VMC_30940 PE=4 SV=1;tr|A0A2L1Y4K1|A0A2L1Y4K1_VIBAL NAD(P)/FAD-dependent oxidoreductase OS=Vibrio alginolyticus OX=663 GN=AL539_25630 PE=4 SV=1;tr|A0A
2	36;54	D0WTB2	tr|D0WTB2|D0WTB2_VIBAL Cell division protein ZapB OS=Vibrio alginolyticus 40B OX=674977 GN=zapB PE=3 SV=1;tr|A0A2I3CEA0|A0A2I3CEA0_VIBAX Cell division protein ZapB OS=Vibrio alginolyticus (strain ATCC 17749 / DSM 2171 / NBRC 15630 / NCIMB 1903 / XII-53) OX
2	59;44	D0WT93	tr|D0WT93|D0WT93_VIBAL 50S ribosomal protein L14 OS=Vibrio alginolyticus 40B OX=674977 GN=rplN PE=3 SV=1;tr|A0A2I3CED0|A0A2I3CED0_VIBAX 50S ribosomal protein L14 OS=Vibrio alginolyticus (strain ATCC 17749 / DSM 2171 / NBRC 15630 / NCIMB 1903 / XII-53) OX=1
2	120;66	D0WT46	tr|D0WT46|D0WT46_VIBAL Universal stress protein OS=Vibrio alginolyticus 40B OX=674977 GN=VMC_03460 PE=3 SV=1;tr|A0A2I3CE51|A0A2I3CE51_VIBAX Universal stress protein OS=Vibrio alginolyticus (strain ATCC 17749 / DSM 2171 / NBRC 15630 / NCIMB 1903 / XII-53) O
2	171;100	A0A2I3BYN7	tr|A0A2I3BYN7|A0A2I3BYN7_VIBAX Uncharacterized protein OS=Vibrio alginolyticus (strain ATCC 17749 / DSM 2171 / NBRC 15630 / NCIMB 1903 / XII-53) OX=1219076 GN=N646_0152 PE=4 SV=1;tr|D0X2W0|D0X2W0_VIBAL Uncharacterized protein OS=Vibrio alginolyticus 40B OX
2	323;410	A0A0S3JSC5	tr|A0A0S3JSC5|A0A0S3JSC5_VIBAL Tol-Pal system protein TolB OS=Vibrio alginolyticus OX=663 GN=tolB PE=3 SV=1;tr|A0A0H0YP66|A0A0H0YP66_VIBAL Tol-Pal system protein TolB OS=Vibrio alginolyticus OX=663 GN=tolB PE=3 SV=1;tr|I2BGA7|I2BGA7_VIBAL Tol-Pal system pr
2	30;111	D0X0Z0	tr|D0X0Z0|D0X0Z0_VIBAL Uncharacterized protein OS=Vibrio alginolyticus 40B OX=674977 GN=VMC_30900 PE=4 SV=1;tr|A0A2I3BY43|A0A2I3BY43_VIBAX Uncharacterized protein OS=Vibrio alginolyticus (strain ATCC 17749 / DSM 2171 / NBRC 15630 / NCIMB 1903 / XII-53) OX=
2	36;22	D0X139	tr|D0X139|D0X139_VIBAL 3-phosphoshikimate 1-carboxyvinyltransferase OS=Vibrio alginolyticus 40B OX=674977 GN=aroA PE=3 SV=1;tr|A0A2L1Y4R6|A0A2L1Y4R6_VIBAL 3-phosphoshikimate 1-carboxyvinyltransferase OS=Vibrio alginolyticus OX=663 GN=aroA PE=3 SV=1;tr|A0A2
2	31;27	A0A0L7YYI4	tr|A0A0L7YYI4|A0A0L7YYI4_VIBAL Cysteine synthase OS=Vibrio alginolyticus OX=663 GN=ACS86_08840 PE=3 SV=1
2	6;65	A0A0L7Z4F8	tr|A0A0L7Z4F8|A0A0L7Z4F8_VIBAL Cytoplasmic protein OS=Vibrio alginolyticus OX=663 GN=ACS86_06125 PE=4 SV=1;tr|D0WVA1|D0WVA1_VIBAL Uncharacterized protein OS=Vibrio alginolyticus 40B OX=674977 GN=VMC_11010 PE=4 SV=1;tr|A0A2I3CCX4|A0A2I3CCX4_VIBAX Uncharacte
2	71;114	D0WV72	tr|D0WV72|D0WV72_VIBAL Agmatinase OS=Vibrio alginolyticus 40B OX=674977 GN=speB PE=3 SV=1;tr|A0A2I3CNE0|A0A2I3CNE0_VIBAX Agmatinase OS=Vibrio alginolyticus (strain ATCC 17749 / DSM 2171 / NBRC 15630 / NCIMB 1903 / XII-53) OX=1219076 GN=N646_3603 PE=3 SV=1;
2	547;34	D0WX50	tr|D0WX50|D0WX50_VIBAL Proline--tRNA ligase OS=Vibrio alginolyticus 40B OX=674977 GN=proS PE=3 SV=1;tr|A0A0L8CTH9|A0A0L8CTH9_VIBAL Proline--tRNA ligase OS=Vibrio alginolyticus OX=663 GN=proS PE=3 SV=1;tr|A0A1W6U8I0|A0A1W6U8I0_VIBAL Proline--tRNA ligase OS=
2	347;617	A0A0L8CWW1	tr|A0A0L8CWW1|A0A0L8CWW1_VIBAL Aerobactin siderophore receptor iutA OS=Vibrio alginolyticus OX=663 GN=AL539_00310 PE=3 SV=1;tr|A0A1W6TYB3|A0A1W6TYB3_VIBAL Ferric aerobactin receptor OS=Vibrio alginolyticus OX=663 GN=iutA PE=3 SV=1;tr|A0A2I3CS77|A0A2I3CS77_
2	51;151	A0A2L1Y2W4	tr|A0A2L1Y2W4|A0A2L1Y2W4_VIBAL Glutamine--fructose-6-phosphate aminotransferase [isomerizing] OS=Vibrio alginolyticus OX=663 GN=glmS PE=3 SV=1;tr|A0A0L8D3J0|A0A0L8D3J0_VIBAL Glutamine--fructose-6-phosphate aminotransferase [isomerizing] OS=Vibrio alginolyt
2	265;132	A0A0L8D836	tr|A0A0L8D836|A0A0L8D836_VIBAL Phosphoserine aminotransferase OS=Vibrio alginolyticus OX=663 GN=serC PE=3 SV=1;tr|D0X3P7|D0X3P7_VIBAL Phosphoserine aminotransferase OS=Vibrio alginolyticus 40B OX=674977 GN=serC PE=3 SV=1;tr|A0A2L1XWX7|A0A2L1XWX7_VIBAL Phos
2	23;357	D0WVB4	tr|D0WVB4|D0WVB4_VIBAL Uncharacterized protein OS=Vibrio alginolyticus 40B OX=674977 GN=yfbQ PE=4 SV=1;tr|A0A2I3CGK5|A0A2I3CGK5_VIBAX Uncharacterized protein OS=Vibrio alginolyticus (strain ATCC 17749 / DSM 2171 / NBRC 15630 / NCIMB 1903 / XII-53) OX=12190
2	167;75	D0X0Y5	tr|D0X0Y5|D0X0Y5_VIBAL Uncharacterized protein OS=Vibrio alginolyticus 40B OX=674977 GN=VMC_30850 PE=4 SV=1;tr|A0A2I3BY25|A0A2I3BY25_VIBAX Uncharacterized protein OS=Vibrio alginolyticus (strain ATCC 17749 / DSM 2171 / NBRC 15630 / NCIMB 1903 / XII-53) OX=
2	222;4	D0X229	tr|D0X229|D0X229_VIBAL Protein pmbA OS=Vibrio alginolyticus 40B OX=674977 GN=pmbA PE=4 SV=1;tr|A0A2L1Y0W2|A0A2L1Y0W2_VIBAL Metalloprotease PmbA OS=Vibrio alginolyticus OX=663 GN=AL539_18200 PE=4 SV=1;tr|A0A2I3CB61|A0A2I3CB61_VIBAX PmbA protein OS=Vibrio al
2	333;595	D0WUL7	tr|D0WUL7|D0WUL7_VIBAL Putative iron(III) compound receptor OS=Vibrio alginolyticus 40B OX=674977 GN=VMC_08670 PE=3 SV=1;tr|A0A2I3CHR1|A0A2I3CHR1_VIBAX Putative iron(III) compound receptor OS=Vibrio alginolyticus (strain ATCC 17749 / DSM 2171 / NBRC 15630
2	134;279	D0WXI5	tr|D0WXI5|D0WXI5_VIBAL Putative glutathione S-transferase OS=Vibrio alginolyticus 40B OX=674977 GN=VMC_18850 PE=4 SV=1;tr|A0A2I3CPT0|A0A2I3CPT0_VIBAX Putative glutathione S-transferase OS=Vibrio alginolyticus (strain ATCC 17749 / DSM 2171 / NBRC 15630 / NC
2	305;349	A0A0S3JZ23	tr|A0A0S3JZ23|A0A0S3JZ23_VIBAL Uncharacterized protein OS=Vibrio alginolyticus OX=663 GN=AT730_13560 PE=4 SV=1;tr|A0A0N8HQM1|A0A0N8HQM1_VIBAL Uncharacterized protein OS=Vibrio alginolyticus OX=663 GN=AOG25_10755 PE=4 SV=1;tr|A0A2L1Y3D3|A0A2L1Y3D3_VIBAL Fla
2	1344;949	A0A2L1X4G8	tr|A0A2L1X4G8|A0A2L1X4G8_VIBAL Glutamate synthase large subunit OS=Vibrio alginolyticus OX=663 GN=AL539_22920 PE=4 SV=1;tr|A0A2I3CEJ8|A0A2I3CEJ8_VIBAX Glutamate synthase, large subunit OS=Vibrio alginolyticus (strain ATCC 17749 / DSM 2171 / NBRC 15630 / NC
2	425;507	A0A2I3CS52	tr|A0A2I3CS52|A0A2I3CS52_VIBAX Exoribonuclease 2 OS=Vibrio alginolyticus (strain ATCC 17749 / DSM 2171 / NBRC 15630 / NCIMB 1903 / XII-53) OX=1219076 GN=rnb PE=3 SV=1;tr|A0A1W6UCV6|A0A1W6UCV6_VIBAL Exoribonuclease 2 OS=Vibrio alginolyticus OX=663 GN=rnb PE
2	62;50	A0A1W6UHP3	tr|A0A1W6UHP3|A0A1W6UHP3_VIBAL Uncharacterized protein OS=Vibrio alginolyticus OX=663 GN=K06K5_06010 PE=4 SV=1;tr|D0WU77|D0WU77_VIBAL Co-chaperone protein HscB homolog OS=Vibrio alginolyticus 40B OX=674977 GN=hscB PE=3 SV=1;tr|A0A2L1Y3I6|A0A2L1Y3I6_VIBAL C
2	90;136	A0A2L1XT00	tr|A0A2L1XT00|A0A2L1XT00_VIBAL DUF2058 domain-containing protein OS=Vibrio alginolyticus OX=663 GN=AL539_03120 PE=4 SV=1;tr|A0A1W6TK78|A0A1W6TK78_VIBAL Uncharacterized protein OS=Vibrio alginolyticus OX=663 GN=K04M1_45650 PE=4 SV=1;tr|A0A0S3K2R5|A0A0S3K2R5
2	157;298	A0A0P7EIQ3	tr|A0A0P7EIQ3|A0A0P7EIQ3_VIBAL Threonine aldolase OS=Vibrio alginolyticus OX=663 GN=AOG25_14495 PE=4 SV=1;tr|D0X466|D0X466_VIBAL Low specificity L-threonine aldolase OS=Vibrio alginolyticus 40B OX=674977 GN=ybjU PE=4 SV=1;tr|A0A0H0YI95|A0A0H0YI95_VIBAL Thr
2	37;390	D0WYI5	tr|D0WYI5|D0WYI5_VIBAL Putative ATP-dependent RNA helicase OS=Vibrio alginolyticus 40B OX=674977 GN=VMC_22350 PE=3 SV=1;tr|A0A2I3CTB9|A0A2I3CTB9_VIBAX Putative ATP-dependent RNA helicase OS=Vibrio alginolyticus (strain ATCC 17749 / DSM 2171 / NBRC 15630 /
2	223;238	D0WXQ4	tr|D0WXQ4|D0WXQ4_VIBAL Uncharacterized protein OS=Vibrio alginolyticus 40B OX=674977 GN=VMC_19540 PE=4 SV=1;tr|A0A1W6UZJ2|A0A1W6UZJ2_VIBAL Haloacid dehalogenase-like hydrolase OS=Vibrio alginolyticus OX=663 GN=K04M1_14730 PE=4 SV=1;tr|A0A0P7ELW4|A0A0P7ELW4
2	211;171	A0A0S3K4V4	tr|A0A0S3K4V4|A0A0S3K4V4_VIBAL Biosynthetic arginine decarboxylase OS=Vibrio alginolyticus OX=663 GN=speA PE=3 SV=1;tr|A0A0P7EQR8|A0A0P7EQR8_VIBAL Biosynthetic arginine decarboxylase OS=Vibrio alginolyticus OX=663 GN=speA PE=3 SV=1;tr|A0A2L1XTG6|A0A2L1XTG6
2	147;281	A0A2L1Y3S7	tr|A0A2L1Y3S7|A0A2L1Y3S7_VIBAL Gamma-glutamyl phosphate reductase OS=Vibrio alginolyticus OX=663 GN=proA PE=3 SV=1;tr|A0A2I3CG06|A0A2I3CG06_VIBAX Gamma-glutamyl phosphate reductase OS=Vibrio alginolyticus (strain ATCC 17749 / DSM 2171 / NBRC 15630 / NCIMB
2	50;317	A0A2I3CNR8	tr|A0A2I3CNR8|A0A2I3CNR8_VIBAX Biopolymer transport protein ExbB-related protein OS=Vibrio alginolyticus (strain ATCC 17749 / DSM 2171 / NBRC 15630 / NCIMB 1903 / XII-53) OX=1219076 GN=N646_3586 PE=3 SV=1;tr|A0A1W6TKV9|A0A1W6TKV9_VIBAL Biopolymer transport
2	337;323	A0A0P7F090	tr|A0A0P7F090|A0A0P7F090_VIBAL Peptidase OS=Vibrio alginolyticus OX=663 GN=AOG25_02315 PE=4 SV=1;tr|A0A0S3JUV3|A0A0S3JUV3_VIBAL Peptidase OS=Vibrio alginolyticus OX=663 GN=AT730_05160 PE=4 SV=1;tr|A0A2I3C6S1|A0A2I3C6S1_VIBAX Putative iron-regulated protein
2	98;352	D0WVT5	tr|D0WVT5|D0WVT5_VIBAL Iron-regulated outer membrane virulence protein, TonB receptor family OS=Vibrio alginolyticus 40B OX=674977 GN=VMC_12850 PE=3 SV=1;tr|A0A2I3CB43|A0A2I3CB43_VIBAX Uncharacterized protein OS=Vibrio alginolyticus (strain ATCC 17749 / DS
2	87;23	A0A2I3CHS7	tr|A0A2I3CHS7|A0A2I3CHS7_VIBAX ATP-dependent RNA helicase, DEAD box family protein OS=Vibrio alginolyticus (strain ATCC 17749 / DSM 2171 / NBRC 15630 / NCIMB 1903 / XII-53) OX=1219076 GN=N646_3187 PE=3 SV=1;tr|A0A1W6TWX9|A0A1W6TWX9_VIBAL ATP-dependent DNA
2	298;332	D0WVK6	tr|D0WVK6|D0WVK6_VIBAL Fatty acid oxidation complex subunit alpha OS=Vibrio alginolyticus 40B OX=674977 GN=yfcX PE=3 SV=1;tr|A0A2L1XZJ0|A0A2L1XZJ0_VIBAL Fatty acid oxidation complex subunit alpha OS=Vibrio alginolyticus OX=663 GN=fadJ PE=3 SV=1;tr|A0A2I3C8
2	56;151	A0A2I3CDK8	tr|A0A2I3CDK8|A0A2I3CDK8_VIBAX Ribonuclease PH OS=Vibrio alginolyticus (strain ATCC 17749 / DSM 2171 / NBRC 15630 / NCIMB 1903 / XII-53) OX=1219076 GN=rph PE=3 SV=1;tr|A0A0S3JYB2|A0A0S3JYB2_VIBAL Ribonuclease PH OS=Vibrio alginolyticus OX=663 GN=rph PE=3 S
2	161;178	A0A2I3CEJ6	tr|A0A2I3CEJ6|A0A2I3CEJ6_VIBAX 3-isopropylmalate dehydrogenase OS=Vibrio alginolyticus (strain ATCC 17749 / DSM 2171 / NBRC 15630 / NCIMB 1903 / XII-53) OX=1219076 GN=leuB PE=3 SV=1;tr|A0A0S3JYL3|A0A0S3JYL3_VIBAL 3-isopropylmalate dehydrogenase OS=Vibrio a
2	290;45	A0A2I3CF14	tr|A0A2I3CF14|A0A2I3CF14_VIBAX Chorismate mutase/prephenate dehydratase OS=Vibrio alginolyticus (strain ATCC 17749 / DSM 2171 / NBRC 15630 / NCIMB 1903 / XII-53) OX=1219076 GN=N646_2707 PE=4 SV=1;tr|A0A1W6UX21|A0A1W6UX21_VIBAL Prephenate dehydratase OS=Vib
2	421;299	D0WU47	tr|D0WU47|D0WU47_VIBAL Protease, putative OS=Vibrio alginolyticus 40B OX=674977 GN=VMC_06970 PE=4 SV=1;tr|A0A2L1Y3F7|A0A2L1Y3F7_VIBAL U32 family peptidase OS=Vibrio alginolyticus OX=663 GN=AL539_23380 PE=4 SV=1;tr|A0A2I3CEY8|A0A2I3CEY8_VIBAX Putative prote
2	291;210	B3G3J2	tr|B3G3J2|B3G3J2_VIBAL OmpA OS=Vibrio alginolyticus OX=663 GN=ompA PE=3 SV=1;tr|A0A0S3K2E4|A0A0S3K2E4_VIBAL Uncharacterized protein OS=Vibrio alginolyticus OX=663 GN=AT730_19420 PE=3 SV=1;tr|A0A2I3CP63|A0A2I3CP63_VIBAX Outer membrane protein OmpA OS=Vibrio
2	116;150	D0WVY8	tr|D0WVY8|D0WVY8_VIBAL Uncharacterized protein OS=Vibrio alginolyticus 40B OX=674977 GN=VMC_13380 PE=4 SV=1;tr|A0A2L1XU64|A0A2L1XU64_VIBAL Fasciclin OS=Vibrio alginolyticus OX=663 GN=AL539_05545 PE=4 SV=1;tr|A0A2I3CIU6|A0A2I3CIU6_VIBAX Uncharacterized prot
2	178;104	A0A2I3C361	tr|A0A2I3C361|A0A2I3C361_VIBAX Putrescine-binding periplasmic protein OS=Vibrio alginolyticus (strain ATCC 17749 / DSM 2171 / NBRC 15630 / NCIMB 1903 / XII-53) OX=1219076 GN=N646_0576 PE=3 SV=1;tr|A0A1W6TRI8|A0A1W6TRI8_VIBAL Putrescine-binding periplasmic
2	38;45	A0A2I3CSS2	tr|A0A2I3CSS2|A0A2I3CSS2_VIBAX Uncharacterized protein OS=Vibrio alginolyticus (strain ATCC 17749 / DSM 2171 / NBRC 15630 / NCIMB 1903 / XII-53) OX=1219076 GN=N646_4684 PE=4 SV=1;tr|A0A1W6US22|A0A1W6US22_VIBAL Uncharacterized protein OS=Vibrio alginolyticu
2	449;117	A0A1W6VFB7	tr|A0A1W6VFB7|A0A1W6VFB7_VIBAL 30S ribosomal protein S1 OS=Vibrio alginolyticus OX=663 GN=rpsA PE=3 SV=1
2	255;245	D0X2C6	tr|D0X2C6|D0X2C6_VIBAL Uncharacterized protein OS=Vibrio alginolyticus 40B OX=674977 GN=VMC_35760 PE=4 SV=1;tr|A0A1W6W4M1|A0A1W6W4M1_VIBAL Thioredoxin-1 OS=Vibrio alginolyticus OX=663 GN=trxA_1 PE=4 SV=1;tr|A0A2I3CI08|A0A2I3CI08_VIBAX Uncharacterized prote
2	302;157	A0A2I3C7C8	tr|A0A2I3C7C8|A0A2I3C7C8_VIBAX Ion-translocating oxidoreductase complex subunit C OS=Vibrio alginolyticus (strain ATCC 17749 / DSM 2171 / NBRC 15630 / NCIMB 1903 / XII-53) OX=1219076 GN=rnfC PE=3 SV=1;tr|A0A1W6W9E7|A0A1W6W9E7_VIBAL Ion-translocating oxidor
2	234;5	A0A2L1Y0M3	tr|A0A2L1Y0M3|A0A2L1Y0M3_VIBAL Pyrroline-5-carboxylate reductase OS=Vibrio alginolyticus OX=663 GN=proC PE=3 SV=1;tr|A0A2I3CBD0|A0A2I3CBD0_VIBAX Pyrroline-5-carboxylate reductase OS=Vibrio alginolyticus (strain ATCC 17749 / DSM 2171 / NBRC 15630 / NCIMB 19
2	14;9	Q4KPB7	tr|Q4KPB7|Q4KPB7_VIBAL Ferric uptake regulation protein OS=Vibrio alginolyticus OX=663 GN=fur PE=3 SV=2;tr|D0WWL0|D0WWL0_VIBAL Ferric uptake regulation protein OS=Vibrio alginolyticus 40B OX=674977 GN=fur PE=3 SV=1;tr|A0A2I3CGL5|A0A2I3CGL5_VIBAX Ferric upt
2	204;8	A0A2L1Y3A2	tr|A0A2L1Y3A2|A0A2L1Y3A2_VIBAL Peptide chain release factor 2 OS=Vibrio alginolyticus OX=663 GN=prfB PE=3 SV=1;tr|D0WSP2|D0WSP2_VIBAL Peptide chain release factor 2 OS=Vibrio alginolyticus 40B OX=674977 GN=prfB PE=3 SV=1;tr|A0A2I3CER4|A0A2I3CER4_VIBAX Pept
2	44;47	W8EDP3	tr|W8EDP3|W8EDP3_9CAUD Cossover junction endodeoxyribonuclease rusA OS=Vibrio phage PVA1 OX=1461743 GN=PVA1_32 PE=4 SV=1
1	45	D0WX35	tr|D0WX35|D0WX35_VIBAL Na(+)-translocating NADH-quinone reductase subunit C OS=Vibrio alginolyticus 40B OX=674977 GN=nqrC PE=3 SV=1;tr|A0A2I3C8N3|A0A2I3C8N3_VIBAX Na(+)-translocating NADH-quinone reductase subunit C OS=Vibrio alginolyticus (strain ATCC 177
1	8	D0WX32	tr|D0WX32|D0WX32_VIBAL BolA protein OS=Vibrio alginolyticus 40B OX=674977 GN=bolA PE=3 SV=1;tr|A0A2I3C8P5|A0A2I3C8P5_VIBAX Cell division protein BolA OS=Vibrio alginolyticus (strain ATCC 17749 / DSM 2171 / NBRC 15630 / NCIMB 1903 / XII-53) OX=1219076 GN=N6
1	81	A0A1W6VAE4	tr|A0A1W6VAE4|A0A1W6VAE4_VIBAL Protein translocase subunit SecE OS=Vibrio alginolyticus OX=663 GN=secE PE=3 SV=1;tr|D0WW28|D0WW28_VIBAL Protein translocase subunit SecE OS=Vibrio alginolyticus 40B OX=674977 GN=secE PE=3 SV=1;tr|A0A2I3CC53|A0A2I3CC53_VIBAX
1	7	D0X3Q1	tr|D0X3Q1|D0X3Q1_VIBAL ToxR OS=Vibrio alginolyticus 40B OX=674977 GN=VMC_40510 PE=4 SV=1;tr|A0A2L1Y467|A0A2L1Y467_VIBAL Transcriptional regulator OS=Vibrio alginolyticus OX=663 GN=AL539_24885 PE=4 SV=1;tr|A0A2I3CG91|A0A2I3CG91_VIBAX ToxR OS=Vibrio alginoly
1	24	A0A0G3FEH7	tr|A0A0G3FEH7|A0A0G3FEH7_VIBAL Actin-like cytoskeleton protein (Fragment) OS=Vibrio alginolyticus OX=663 GN=mreB PE=4 SV=1;tr|D1L3I1|D1L3I1_VIBAL Rod shape-determining protein (Fragment) OS=Vibrio alginolyticus OX=663 GN=mreB PE=4 SV=1;tr|D1L3F6|D1L3F6_VIB
1	3	A0A2I3CC45	tr|A0A2I3CC45|A0A2I3CC45_VIBAX Uncharacterized protein OS=Vibrio alginolyticus (strain ATCC 17749 / DSM 2171 / NBRC 15630 / NCIMB 1903 / XII-53) OX=1219076 GN=N646_1989 PE=4 SV=1;tr|A0A0G9LUF5|A0A0G9LUF5_VIBAL DUF416 domain-containing protein OS=Vibrio alg
1	11	A0A2I3CCT1	tr|A0A2I3CCT1|A0A2I3CCT1_VIBAX 50S ribosomal protein L34 OS=Vibrio alginolyticus (strain ATCC 17749 / DSM 2171 / NBRC 15630 / NCIMB 1903 / XII-53) OX=1219076 GN=rpmH PE=3 SV=1;tr|A0A1W6VI33|A0A1W6VI33_VIBAL 50S ribosomal protein L34 OS=Vibrio alginolyticus
1	32	D0WYQ4	tr|D0WYQ4|D0WYQ4_VIBAL DNA-binding protein Fis OS=Vibrio alginolyticus 40B OX=674977 GN=fis PE=3 SV=1;tr|A0A2I3CBV6|A0A2I3CBV6_VIBAX DNA-binding protein Fis OS=Vibrio alginolyticus (strain ATCC 17749 / DSM 2171 / NBRC 15630 / NCIMB 1903 / XII-53) OX=121907
1	106	D0WW29	tr|D0WW29|D0WW29_VIBAL Transcription termination/antitermination protein NusG OS=Vibrio alginolyticus 40B OX=674977 GN=nusG PE=3 SV=1;tr|A0A2I3CC90|A0A2I3CC90_VIBAX Transcription termination/antitermination protein NusG OS=Vibrio alginolyticus (strain ATCC
1	2	D0WU20	tr|D0WU20|D0WU20_VIBAL 6,7-dimethyl-8-ribityllumazine synthase OS=Vibrio alginolyticus 40B OX=674977 GN=ribH PE=3 SV=1;tr|A0A2I3CFX0|A0A2I3CFX0_VIBAX 6,7-dimethyl-8-ribityllumazine synthase OS=Vibrio alginolyticus (strain ATCC 17749 / DSM 2171 / NBRC 15630
1	21	A0A2L1XZF3	tr|A0A2L1XZF3|A0A2L1XZF3_VIBAL Adenine phosphoribosyltransferase OS=Vibrio alginolyticus OX=663 GN=apt PE=3 SV=1;tr|A0A2I3C7T9|A0A2I3C7T9_VIBAX Adenine phosphoribosyltransferase OS=Vibrio alginolyticus (strain ATCC 17749 / DSM 2171 / NBRC 15630 / NCIMB 190
1	216	D0WV13	tr|D0WV13|D0WV13_VIBAL PhoH family protein OS=Vibrio alginolyticus 40B OX=674977 GN=VMC_10130 PE=4 SV=1;tr|A0A2I3CFY2|A0A2I3CFY2_VIBAX PhoH family protein OS=Vibrio alginolyticus (strain ATCC 17749 / DSM 2171 / NBRC 15630 / NCIMB 1903 / XII-53) OX=1219076
1	165	D0WVC4	tr|D0WVC4|D0WVC4_VIBAL ATP-dependent Clp protease proteolytic subunit OS=Vibrio alginolyticus 40B OX=674977 GN=clpP PE=3 SV=1;tr|A0A2I3CGI8|A0A2I3CGI8_VIBAX ATP-dependent Clp protease proteolytic subunit OS=Vibrio alginolyticus (strain ATCC 17749 / DSM 217
1	163	D0X1V6	tr|D0X1V6|D0X1V6_VIBAL Site-determining protein OS=Vibrio alginolyticus 40B OX=674977 GN=minD PE=3 SV=1;tr|A0A2I3CI14|A0A2I3CI14_VIBAX Site-determining protein OS=Vibrio alginolyticus (strain ATCC 17749 / DSM 2171 / NBRC 15630 / NCIMB 1903 / XII-53) OX=121
1	78	D0WT83	tr|D0WT83|D0WT83_VIBAL 30S ribosomal protein S13 OS=Vibrio alginolyticus 40B OX=674977 GN=rpsM PE=3 SV=1;tr|A0A2I3CDZ7|A0A2I3CDZ7_VIBAX 30S ribosomal protein S13 OS=Vibrio alginolyticus (strain ATCC 17749 / DSM 2171 / NBRC 15630 / NCIMB 1903 / XII-53) OX=1
1	72	D0WTA4	tr|D0WTA4|D0WTA4_VIBAL 50S ribosomal protein L31 OS=Vibrio alginolyticus 40B OX=674977 GN=rpmE PE=3 SV=1;tr|A0A2I3CDU4|A0A2I3CDU4_VIBAX 50S ribosomal protein L31 OS=Vibrio alginolyticus (strain ATCC 17749 / DSM 2171 / NBRC 15630 / NCIMB 1903 / XII-53) OX=1
1	22	D0X0E5	tr|D0X0E5|D0X0E5_VIBAL 30S ribosomal protein S9 OS=Vibrio alginolyticus 40B OX=674977 GN=rpsI PE=3 SV=1;tr|A0A2I3CEE9|A0A2I3CEE9_VIBAX 30S ribosomal protein S9 OS=Vibrio alginolyticus (strain ATCC 17749 / DSM 2171 / NBRC 15630 / NCIMB 1903 / XII-53) OX=121
1	10	D0X095	tr|D0X095|D0X095_VIBAL Acyl carrier protein OS=Vibrio alginolyticus 40B OX=674977 GN=acpP PE=3 SV=1;tr|A0A2I3C757|A0A2I3C757_VIBAX Acyl carrier protein OS=Vibrio alginolyticus (strain ATCC 17749 / DSM 2171 / NBRC 15630 / NCIMB 1903 / XII-53) OX=1219076 GN=
1	114	D0X0V5	tr|D0X0V5|D0X0V5_VIBAL Bacterioferritin comigratory protein OS=Vibrio alginolyticus 40B OX=674977 GN=VMC_30550 PE=4 SV=1;tr|A0A2I3C8G1|A0A2I3C8G1_VIBAX Bacterioferritin comigratory protein OS=Vibrio alginolyticus (strain ATCC 17749 / DSM 2171 / NBRC 15630
1	16	D0WZ75	tr|D0WZ75|D0WZ75_VIBAL Hypoxanthine phosphoribosyltransferase OS=Vibrio alginolyticus 40B OX=674977 GN=VMC_24750 PE=3 SV=1;tr|A0A2I3C9S8|A0A2I3C9S8_VIBAX Hypoxanthine phosphoribosyltransferase OS=Vibrio alginolyticus (strain ATCC 17749 / DSM 2171 / NBRC 15
1	22	A0A2I3BZC5	tr|A0A2I3BZC5|A0A2I3BZC5_VIBAX 50S ribosomal protein L35 OS=Vibrio alginolyticus (strain ATCC 17749 / DSM 2171 / NBRC 15630 / NCIMB 1903 / XII-53) OX=1219076 GN=rpmI PE=3 SV=1;tr|A0A0G9M4C4|A0A0G9M4C4_VIBAL 50S ribosomal protein L35 OS=Vibrio alginolyticus
1	11	D0X1V7	tr|D0X1V7|D0X1V7_VIBAL Cell division topological specificity factor OS=Vibrio alginolyticus 40B OX=674977 GN=minE PE=3 SV=1;tr|A0A2I3CIF1|A0A2I3CIF1_VIBAX Cell division topological specificity factor OS=Vibrio alginolyticus (strain ATCC 17749 / DSM 2171 /
1	29	D0WTB3	tr|D0WTB3|D0WTB3_VIBAL Fructose-1,6-bisphosphatase OS=Vibrio alginolyticus 40B OX=674977 GN=glpX PE=3 SV=1;tr|A0A2I3CDS7|A0A2I3CDS7_VIBAX Fructose-1,6-bisphosphatase OS=Vibrio alginolyticus (strain ATCC 17749 / DSM 2171 / NBRC 15630 / NCIMB 1903 / XII-53)
1	112	D0WT28	tr|D0WT28|D0WT28_VIBAL Co-chaperone protein DjlA OS=Vibrio alginolyticus 40B OX=674977 GN=djlA PE=3 SV=1;tr|A0A2I3CEA9|A0A2I3CEA9_VIBAX Co-chaperone protein DjlA OS=Vibrio alginolyticus (strain ATCC 17749 / DSM 2171 / NBRC 15630 / NCIMB 1903 / XII-53) OX=1
1	33	D0X2H2	tr|D0X2H2|D0X2H2_VIBAL 10 kDa chaperonin OS=Vibrio alginolyticus 40B OX=674977 GN=groS PE=3 SV=1;tr|A0A2I3CNI1|A0A2I3CNI1_VIBAX 10 kDa chaperonin OS=Vibrio alginolyticus (strain ATCC 17749 / DSM 2171 / NBRC 15630 / NCIMB 1903 / XII-53) OX=1219076 GN=groS P
1	24	D0WWN2	tr|D0WWN2|D0WWN2_VIBAL Acyl-CoA hydrolase OS=Vibrio alginolyticus 40B OX=674977 GN=VMC_15820 PE=4 SV=1;tr|A0A2I3CHS8|A0A2I3CHS8_VIBAX Acyl-CoA thioester hydrolase-related protein OS=Vibrio alginolyticus (strain ATCC 17749 / DSM 2171 / NBRC 15630 / NCIMB 19
1	178	D0WWM7	tr|D0WWM7|D0WWM7_VIBAL Maltose/maltodextrin import ATP-binding protein MalK OS=Vibrio alginolyticus 40B OX=674977 GN=malK PE=3 SV=1;tr|A0A2I3CHN4|A0A2I3CHN4_VIBAX Maltose/maltodextrin import ATP-binding protein MalK OS=Vibrio alginolyticus (strain ATCC 177
1	95	D0WWH9	tr|D0WWH9|D0WWH9_VIBAL Putative lactoylglutathione lyase OS=Vibrio alginolyticus 40B OX=674977 GN=VMC_15290 PE=4 SV=1;tr|A0A2L1Y514|A0A2L1Y514_VIBAL Lactoylglutathione lyase OS=Vibrio alginolyticus OX=663 GN=AL539_15185 PE=4 SV=1;tr|A0A2I3C7S2|A0A2I3C7S2_V
1	138	A0A2I3CBU4	tr|A0A2I3CBU4|A0A2I3CBU4_VIBAX Oligoribonuclease OS=Vibrio alginolyticus (strain ATCC 17749 / DSM 2171 / NBRC 15630 / NCIMB 1903 / XII-53) OX=1219076 GN=orn PE=3 SV=1;tr|A0A0H0Y5B6|A0A0H0Y5B6_VIBAL Oligoribonuclease OS=Vibrio alginolyticus OX=663 GN=orn PE
1	62	D0WYV4	tr|D0WYV4|D0WYV4_VIBAL Uncharacterized protein OS=Vibrio alginolyticus 40B OX=674977 GN=VMC_23540 PE=4 SV=1;tr|A0A2I3CBN2|A0A2I3CBN2_VIBAX Uncharacterized protein OS=Vibrio alginolyticus (strain ATCC 17749 / DSM 2171 / NBRC 15630 / NCIMB 1903 / XII-53) OX=
1	30	D0WYS8	tr|D0WYS8|D0WYS8_VIBAL Superoxide dismutase OS=Vibrio alginolyticus 40B OX=674977 GN=sodA PE=3 SV=1;tr|A0A2I3CC50|A0A2I3CC50_VIBAX Superoxide dismutase OS=Vibrio alginolyticus (strain ATCC 17749 / DSM 2171 / NBRC 15630 / NCIMB 1903 / XII-53) OX=1219076 GN=
1	350;350;350;350;350	D0WSI0	tr|D0WSI0|D0WSI0_VIBAL Argininosuccinate synthase OS=Vibrio alginolyticus 40B OX=674977 GN=argG PE=3 SV=1;tr|A0A2I3CBH3|A0A2I3CBH3_VIBAX Argininosuccinate synthase OS=Vibrio alginolyticus (strain ATCC 17749 / DSM 2171 / NBRC 15630 / NCIMB 1903 / XII-53) OX
1	102	A0A2I3CCB2	tr|A0A2I3CCB2|A0A2I3CCB2_VIBAX Diaminopimelate epimerase OS=Vibrio alginolyticus (strain ATCC 17749 / DSM 2171 / NBRC 15630 / NCIMB 1903 / XII-53) OX=1219076 GN=dapF PE=3 SV=1;tr|A0A0H0Y696|A0A0H0Y696_VIBAL Diaminopimelate epimerase OS=Vibrio alginolyticus
1	60	D0WTM5	tr|D0WTM5|D0WTM5_VIBAL Porphobilinogen deaminase OS=Vibrio alginolyticus 40B OX=674977 GN=hemC PE=3 SV=1;tr|A0A2I3CCL2|A0A2I3CCL2_VIBAX Porphobilinogen deaminase OS=Vibrio alginolyticus (strain ATCC 17749 / DSM 2171 / NBRC 15630 / NCIMB 1903 / XII-53) OX=1
1	54	A0A2I3CFD0	tr|A0A2I3CFD0|A0A2I3CFD0_VIBAX Pseudouridine synthase OS=Vibrio alginolyticus (strain ATCC 17749 / DSM 2171 / NBRC 15630 / NCIMB 1903 / XII-53) OX=1219076 GN=N646_2713 PE=3 SV=1;tr|A0A0H0Y6F1|A0A0H0Y6F1_VIBAL Pseudouridine synthase OS=Vibrio alginolyticus
1	360	D0WV97	tr|D0WV97|D0WV97_VIBAL ATP-dependent DNA helicase Rep OS=Vibrio alginolyticus 40B OX=674977 GN=rep PE=3 SV=1;tr|A0A2I3CD36|A0A2I3CD36_VIBAX ATP-dependent DNA helicase Rep OS=Vibrio alginolyticus (strain ATCC 17749 / DSM 2171 / NBRC 15630 / NCIMB 1903 / XII
1	48	D0X3H5	tr|D0X3H5|D0X3H5_VIBAL Erythronate-4-phosphate dehydrogenase OS=Vibrio alginolyticus 40B OX=674977 GN=pdxB PE=3 SV=1;tr|A0A2I3C7S4|A0A2I3C7S4_VIBAX Erythronate-4-phosphate dehydrogenase OS=Vibrio alginolyticus (strain ATCC 17749 / DSM 2171 / NBRC 15630 / N
1	187	D0X3H4	tr|D0X3H4|D0X3H4_VIBAL Aspartate-semialdehyde dehydrogenase OS=Vibrio alginolyticus 40B OX=674977 GN=asd PE=3 SV=1;tr|A0A2I3C7T0|A0A2I3C7T0_VIBAX Aspartate-semialdehyde dehydrogenase OS=Vibrio alginolyticus (strain ATCC 17749 / DSM 2171 / NBRC 15630 / NCIM
1	88	D0WSJ5	tr|D0WSJ5|D0WSJ5_VIBAL 30S ribosomal protein S12 OS=Vibrio alginolyticus 40B OX=674977 GN=rpsL PE=3 SV=1;tr|A0A2I3CBL7|A0A2I3CBL7_VIBAX 30S ribosomal protein S12 OS=Vibrio alginolyticus (strain ATCC 17749 / DSM 2171 / NBRC 15630 / NCIMB 1903 / XII-53) OX=1
1	12	D0WYV1	tr|D0WYV1|D0WYV1_VIBAL Serine acetyltransferase OS=Vibrio alginolyticus 40B OX=674977 GN=cysE PE=3 SV=1;tr|A0A2I3CC76|A0A2I3CC76_VIBAX Serine acetyltransferase OS=Vibrio alginolyticus (strain ATCC 17749 / DSM 2171 / NBRC 15630 / NCIMB 1903 / XII-53) OX=121
1	97	D0WYQ8	tr|D0WYQ8|D0WYQ8_VIBAL Biotin carboxyl carrier protein of acetyl-CoA carboxylase OS=Vibrio alginolyticus 40B OX=674977 GN=accB PE=4 SV=1;tr|A0A2I3CC04|A0A2I3CC04_VIBAX Biotin carboxyl carrier protein of acetyl-CoA carboxylase OS=Vibrio alginolyticus (strai
1	234	A0A2I3CF36	tr|A0A2I3CF36|A0A2I3CF36_VIBAX Outer membrane protein assembly factor BamD OS=Vibrio alginolyticus (strain ATCC 17749 / DSM 2171 / NBRC 15630 / NCIMB 1903 / XII-53) OX=1219076 GN=bamD PE=3 SV=1;tr|A0A0H0Y7K7|A0A0H0Y7K7_VIBAL Outer membrane protein assembly
1	37	D0WY55	tr|D0WY55|D0WY55_VIBAL T-protein OS=Vibrio alginolyticus 40B OX=674977 GN=tyrA PE=4 SV=1;tr|A0A2I3CEW1|A0A2I3CEW1_VIBAX T-protein OS=Vibrio alginolyticus (strain ATCC 17749 / DSM 2171 / NBRC 15630 / NCIMB 1903 / XII-53) OX=1219076 GN=N646_2700 PE=4 SV=1;tr
1	328	D0WSG7	tr|D0WSG7|D0WSG7_VIBAL 3-dehydroquinate synthase OS=Vibrio alginolyticus 40B OX=674977 GN=aroB PE=3 SV=1;tr|A0A2L1Y0Y7|A0A2L1Y0Y7_VIBAL 3-dehydroquinate synthase OS=Vibrio alginolyticus OX=663 GN=aroB PE=3 SV=1;tr|A0A2I3CBP7|A0A2I3CBP7_VIBAX 3-dehydroquina
1	209	A0A2I3C6E9	tr|A0A2I3C6E9|A0A2I3C6E9_VIBAX Methyl-accepting chemotaxis protein OS=Vibrio alginolyticus (strain ATCC 17749 / DSM 2171 / NBRC 15630 / NCIMB 1903 / XII-53) OX=1219076 GN=N646_0985 PE=4 SV=1;tr|A0A0H0Y7Y0|A0A0H0Y7Y0_VIBAL Chemotaxis protein OS=Vibrio algin
1	13	A0A0L7ZFQ8	tr|A0A0L7ZFQ8|A0A0L7ZFQ8_VIBAL dITP/XTP pyrophosphatase OS=Vibrio alginolyticus OX=663 GN=ACS86_00340 PE=3 SV=1;tr|A0A1W6VB66|A0A1W6VB66_VIBAL dITP/XTP pyrophosphatase OS=Vibrio alginolyticus OX=663 GN=rdgB PE=3 SV=1;tr|D0WVR7|D0WVR7_VIBAL dITP/XTP pyropho
1	122	D0WVW5	tr|D0WVW5|D0WVW5_VIBAL Pyridoxine 5'-phosphate synthase OS=Vibrio alginolyticus 40B OX=674977 GN=pdxJ PE=3 SV=1;tr|A0A2I3CB00|A0A2I3CB00_VIBAX Pyridoxine 5'-phosphate synthase OS=Vibrio alginolyticus (strain ATCC 17749 / DSM 2171 / NBRC 15630 / NCIMB 1903
1	224	A0A0H0Y868	tr|A0A0H0Y868|A0A0H0Y868_VIBAL Elongation factor 4 OS=Vibrio alginolyticus OX=663 GN=lepA PE=3 SV=1;tr|D0WVW0|D0WVW0_VIBAL Elongation factor 4 OS=Vibrio alginolyticus 40B OX=674977 GN=lepA PE=3 SV=1;tr|A0A2L1Y0F4|A0A2L1Y0F4_VIBAL Elongation factor 4 OS=Vib
1	339	O24775	tr|O24775|O24775_VIBAL RNA polymerase sigma-54 factor OS=Vibrio alginolyticus OX=663 GN=rpoN PE=3 SV=1;tr|D0X223|D0X223_VIBAL RNA polymerase sigma-54 factor OS=Vibrio alginolyticus 40B OX=674977 GN=rpoN PE=3 SV=1;tr|A0A1W6TUM0|A0A1W6TUM0_VIBAL RNA polymera
1	38	A0A2I3CB18	tr|A0A2I3CB18|A0A2I3CB18_VIBAX L-aspartate oxidase OS=Vibrio alginolyticus (strain ATCC 17749 / DSM 2171 / NBRC 15630 / NCIMB 1903 / XII-53) OX=1219076 GN=N646_1672 PE=3 SV=1;tr|A0A0H0Y895|A0A0H0Y895_VIBAL L-aspartate oxidase OS=Vibrio alginolyticus OX=663
1	124	A0A1W6T7Y6	tr|A0A1W6T7Y6|A0A1W6T7Y6_VIBAL Multidrug resistance protein MdtA OS=Vibrio alginolyticus OX=663 GN=mdtA_1 PE=3 SV=1;tr|A0A2I3CCZ9|A0A2I3CCZ9_VIBAX Uncharacterized protein OS=Vibrio alginolyticus (strain ATCC 17749 / DSM 2171 / NBRC 15630 / NCIMB 1903 / XII
1	96	D0WST8	tr|D0WST8|D0WST8_VIBAL Uncharacterized protein OS=Vibrio alginolyticus 40B OX=674977 GN=VMC_02380 PE=4 SV=1;tr|A0A2I3CDJ5|A0A2I3CDJ5_VIBAX Uncharacterized protein OS=Vibrio alginolyticus (strain ATCC 17749 / DSM 2171 / NBRC 15630 / NCIMB 1903 / XII-53) OX=
1	162	A0A2I3CDA9	tr|A0A2I3CDA9|A0A2I3CDA9_VIBAX Probable GTP-binding protein EngB OS=Vibrio alginolyticus (strain ATCC 17749 / DSM 2171 / NBRC 15630 / NCIMB 1903 / XII-53) OX=1219076 GN=engB PE=3 SV=1;tr|A0A0H0Y8J5|A0A0H0Y8J5_VIBAL Probable GTP-binding protein EngB OS=Vibr
1	94	D0WW49	tr|D0WW49|D0WW49_VIBAL Fe/S biogenesis protein NfuA OS=Vibrio alginolyticus 40B OX=674977 GN=nfuA PE=3 SV=1;tr|A0A2I3CDD6|A0A2I3CDD6_VIBAX Fe/S biogenesis protein NfuA OS=Vibrio alginolyticus (strain ATCC 17749 / DSM 2171 / NBRC 15630 / NCIMB 1903 / XII-53
1	205	D0WXZ9	tr|D0WXZ9|D0WXZ9_VIBAL Short chain dehydrogenase OS=Vibrio alginolyticus 40B OX=674977 GN=VMC_20490 PE=3 SV=1;tr|A0A2I3C724|A0A2I3C724_VIBAX Short chain dehydrogenase OS=Vibrio alginolyticus (strain ATCC 17749 / DSM 2171 / NBRC 15630 / NCIMB 1903 / XII-53)
1	118	D0X078	tr|D0X078|D0X078_VIBAL Fatty acid metabolism regulator protein OS=Vibrio alginolyticus 40B OX=674977 GN=fadR PE=3 SV=1;tr|A0A2I3C7P4|A0A2I3C7P4_VIBAX Fatty acid metabolism regulator protein OS=Vibrio alginolyticus (strain ATCC 17749 / DSM 2171 / NBRC 15630
1	125	D0X210	tr|D0X210|D0X210_VIBAL 1-acyl-sn-glycerol-3-phosphate acyltransferase OS=Vibrio alginolyticus 40B OX=674977 GN=plsC PE=3 SV=1;tr|A0A2I3CBJ7|A0A2I3CBJ7_VIBAX 1-acyl-sn-glycerol-3-phosphate acyltransferase OS=Vibrio alginolyticus (strain ATCC 17749 / DSM 217
1	60	D0X215	tr|D0X215|D0X215_VIBAL Uncharacterized protein OS=Vibrio alginolyticus 40B OX=674977 GN=VMC_34650 PE=4 SV=1;tr|A0A2I3CBC9|A0A2I3CBC9_VIBAX Putative ABC superfamily transport protein OS=Vibrio alginolyticus (strain ATCC 17749 / DSM 2171 / NBRC 15630 / NCIMB
1	101	A0A2I3CQU2	tr|A0A2I3CQU2|A0A2I3CQU2_VIBAX UPF0312 protein N646_4242 OS=Vibrio alginolyticus (strain ATCC 17749 / DSM 2171 / NBRC 15630 / NCIMB 1903 / XII-53) OX=1219076 GN=N646_4242 PE=3 SV=1;tr|A0A0P7E8U5|A0A0P7E8U5_VIBAL UPF0312 protein AOG25_04870 OS=Vibrio algino
1	92	D0X081	tr|D0X081|D0X081_VIBAL Iron-sulfur cluster carrier protein OS=Vibrio alginolyticus 40B OX=674977 GN=VMC_28310 PE=3 SV=1;tr|A0A0S3JV71|A0A0S3JV71_VIBAL Iron-sulfur cluster carrier protein OS=Vibrio alginolyticus OX=663 GN=AT730_05880 PE=3 SV=1;tr|A0A0H0Y9M1
1	52	A0A2I3C730	tr|A0A2I3C730|A0A2I3C730_VIBAX 50S ribosomal protein L32 OS=Vibrio alginolyticus (strain ATCC 17749 / DSM 2171 / NBRC 15630 / NCIMB 1903 / XII-53) OX=1219076 GN=rpmF PE=3 SV=1;tr|A0A0H0Y9P9|A0A0H0Y9P9_VIBAL 50S ribosomal protein L32 OS=Vibrio alginolyticus
1	115	D0WWE1	tr|D0WWE1|D0WWE1_VIBAL Hypothetical 16.4 kDa protein OS=Vibrio alginolyticus 40B OX=674977 GN=VMC_14910 PE=4 SV=1;tr|A0A2I3C7A7|A0A2I3C7A7_VIBAX Uncharacterized protein OS=Vibrio alginolyticus (strain ATCC 17749 / DSM 2171 / NBRC 15630 / NCIMB 1903 / XII-5
1	239	D0WWF3	tr|D0WWF3|D0WWF3_VIBAL Aspartate-semialdehyde dehydrogenase OS=Vibrio alginolyticus 40B OX=674977 GN=asd PE=3 SV=1;tr|A0A2I3C7M1|A0A2I3C7M1_VIBAX Aspartate-semialdehyde dehydrogenase OS=Vibrio alginolyticus (strain ATCC 17749 / DSM 2171 / NBRC 15630 / NCIM
1	6	D0WWF8	tr|D0WWF8|D0WWF8_VIBAL UPF0352 protein VMC_15080 OS=Vibrio alginolyticus 40B OX=674977 GN=VMC_15080 PE=3 SV=1;tr|A0A2I3C7Q4|A0A2I3C7Q4_VIBAX UPF0352 protein N646_1248 OS=Vibrio alginolyticus (strain ATCC 17749 / DSM 2171 / NBRC 15630 / NCIMB 1903 / XII-53)
1	165	A0A2I3C6Z0	tr|A0A2I3C6Z0|A0A2I3C6Z0_VIBAX Cytidylate kinase OS=Vibrio alginolyticus (strain ATCC 17749 / DSM 2171 / NBRC 15630 / NCIMB 1903 / XII-53) OX=1219076 GN=cmk PE=3 SV=1;tr|A0A0H0Y9W3|A0A0H0Y9W3_VIBAL Cytidylate kinase OS=Vibrio alginolyticus OX=663 GN=cmk PE
1	98	A0A0H0Y9Z6	tr|A0A0H0Y9Z6|A0A0H0Y9Z6_VIBAL Tryptophan synthase beta chain OS=Vibrio alginolyticus OX=663 GN=trpB_1 PE=3 SV=1;tr|D0WZD9|D0WZD9_VIBAL Tryptophan synthase beta chain OS=Vibrio alginolyticus 40B OX=674977 GN=trpB PE=3 SV=1;tr|A0A2I3C6V8|A0A2I3C6V8_VIBAX Tr
1	44	D0WVW6	tr|D0WVW6|D0WVW6_VIBAL Holo-[acyl-carrier-protein] synthase OS=Vibrio alginolyticus 40B OX=674977 GN=acpS PE=3 SV=1;tr|A0A2I3C9Z9|A0A2I3C9Z9_VIBAX Holo-[acyl-carrier-protein] synthase OS=Vibrio alginolyticus (strain ATCC 17749 / DSM 2171 / NBRC 15630 / NCI
1	217	D0WVT9	tr|D0WVT9|D0WVT9_VIBAL Uncharacterized protein OS=Vibrio alginolyticus 40B OX=674977 GN=VMC_12890 PE=4 SV=1;tr|A0A2I3CAZ5|A0A2I3CAZ5_VIBAX Uncharacterized protein OS=Vibrio alginolyticus (strain ATCC 17749 / DSM 2171 / NBRC 15630 / NCIMB 1903 / XII-53) OX=
1	336	D0WVQ7	tr|D0WVQ7|D0WVQ7_VIBAL Flagellin OS=Vibrio alginolyticus 40B OX=674977 GN=flaB PE=3 SV=1;tr|A1YR12|A1YR12_VIBAL Flagellin OS=Vibrio alginolyticus OX=663 GN=flaA PE=3 SV=1;tr|A0A2I3C856|A0A2I3C856_VIBAX Flagellin OS=Vibrio alginolyticus (strain ATCC 17749 /
1	38	D0WX52	tr|D0WX52|D0WX52_VIBAL 50S ribosomal protein L31 type B OS=Vibrio alginolyticus 40B OX=674977 GN=rpmE2 PE=3 SV=1;tr|A0A2I3C8J8|A0A2I3C8J8_VIBAX 50S ribosomal protein L31 type B OS=Vibrio alginolyticus (strain ATCC 17749 / DSM 2171 / NBRC 15630 / NCIMB 1903
1	114	D0X1V5	tr|D0X1V5|D0X1V5_VIBAL Probable septum site-determining protein MinC OS=Vibrio alginolyticus 40B OX=674977 GN=minC PE=3 SV=1;tr|A0A2I3CGA8|A0A2I3CGA8_VIBAX Probable septum site-determining protein MinC OS=Vibrio alginolyticus (strain ATCC 17749 / DSM 2171
1	451	D0WWK8	tr|D0WWK8|D0WWK8_VIBAL Uncharacterized protein OS=Vibrio alginolyticus 40B OX=674977 GN=VMC_15580 PE=4 SV=1;tr|A0A0H0YAV3|A0A0H0YAV3_VIBAL PTS glucose transporter subunit IIBC OS=Vibrio alginolyticus OX=663 GN=ptsG_1 PE=4 SV=1;tr|A0A2I3CI57|A0A2I3CI57_VIBA
1	19	D0WZ36	tr|D0WZ36|D0WZ36_VIBAL Iron-sulfur cluster insertion protein ErpA OS=Vibrio alginolyticus 40B OX=674977 GN=erpA PE=3 SV=1;tr|A0A2I3C9B9|A0A2I3C9B9_VIBAX Iron-sulfur cluster insertion protein ErpA OS=Vibrio alginolyticus (strain ATCC 17749 / DSM 2171 / NBRC
1	2	D0WV04	tr|D0WV04|D0WV04_VIBAL Peptide chain release factor 1 OS=Vibrio alginolyticus 40B OX=674977 GN=prfA PE=3 SV=1;tr|A0A2I3CG58|A0A2I3CG58_VIBAX Peptide chain release factor 1 OS=Vibrio alginolyticus (strain ATCC 17749 / DSM 2171 / NBRC 15630 / NCIMB 1903 / XI
1	189	D0X0U5	tr|D0X0U5|D0X0U5_VIBAL Uncharacterized protein OS=Vibrio alginolyticus 40B OX=674977 GN=VMC_30450 PE=4 SV=1;tr|A0A1W6TTF7|A0A1W6TTF7_VIBAL Putative deferrochelatase/peroxidase YfeX OS=Vibrio alginolyticus OX=663 GN=yfeX PE=4 SV=1;tr|A0A0H0YB32|A0A0H0YB32_V
1	263	A0A2I3CIU5	tr|A0A2I3CIU5|A0A2I3CIU5_VIBAX Putative 3-hydroxyisobutyrate dehydrogenase OS=Vibrio alginolyticus (strain ATCC 17749 / DSM 2171 / NBRC 15630 / NCIMB 1903 / XII-53) OX=1219076 GN=N646_3135 PE=4 SV=1;tr|A0A0P7EEH9|A0A0P7EEH9_VIBAL 2-hydroxy-3-oxopropionate
1	58	D0X0U9	tr|D0X0U9|D0X0U9_VIBAL Uncharacterized protein OS=Vibrio alginolyticus 40B OX=674977 GN=VMC_30490 PE=3 SV=1;tr|A0A2I3C886|A0A2I3C886_VIBAX Putative arsenate reductase OS=Vibrio alginolyticus (strain ATCC 17749 / DSM 2171 / NBRC 15630 / NCIMB 1903 / XII-53)
1	143	D0WXI8	tr|D0WXI8|D0WXI8_VIBAL Antioxidant, putative OS=Vibrio alginolyticus 40B OX=674977 GN=VMC_18880 PE=4 SV=1;tr|A0A2I3CNT9|A0A2I3CNT9_VIBAX Putative antioxidant OS=Vibrio alginolyticus (strain ATCC 17749 / DSM 2171 / NBRC 15630 / NCIMB 1903 / XII-53) OX=12190
1	58	D0WXJ0	tr|D0WXJ0|D0WXJ0_VIBAL Cold shock transcriptional regulator CspA OS=Vibrio alginolyticus 40B OX=674977 GN=cspA PE=4 SV=1;tr|A0A2I3CPC4|A0A2I3CPC4_VIBAX Cold shock transcriptional regulator CspA OS=Vibrio alginolyticus (strain ATCC 17749 / DSM 2171 / NBRC 1
1	99	D0WVG4	tr|D0WVG4|D0WVG4_VIBAL Putative transcriptional regulator of 2-aminoethylphosphonate degradation operon OS=Vibrio alginolyticus 40B OX=674977 GN=phnR PE=4 SV=1;tr|A0A2L1XTC0|A0A2L1XTC0_VIBAL Phosphonate utilization transcriptional regulator PhnR OS=Vibrio
1	34	D0X425	tr|D0X425|D0X425_VIBAL Phosphoribosylglycinamide formyltransferase OS=Vibrio alginolyticus 40B OX=674977 GN=purN PE=3 SV=1;tr|A0A2I3C8F8|A0A2I3C8F8_VIBAX Phosphoribosylglycinamide formyltransferase OS=Vibrio alginolyticus (strain ATCC 17749 / DSM 2171 / NB
1	286	D0WUT5	tr|D0WUT5|D0WUT5_VIBAL L-threonine 3-dehydrogenase OS=Vibrio alginolyticus 40B OX=674977 GN=tdh PE=3 SV=1;tr|A0A2I3CIQ9|A0A2I3CIQ9_VIBAX L-threonine 3-dehydrogenase OS=Vibrio alginolyticus (strain ATCC 17749 / DSM 2171 / NBRC 15630 / NCIMB 1903 / XII-53) O
1	85	D0WV63	tr|D0WV63|D0WV63_VIBAL Uncharacterized protein OS=Vibrio alginolyticus 40B OX=674977 GN=VMC_10630 PE=4 SV=1;tr|A0A2I3CN38|A0A2I3CN38_VIBAX Uncharacterized protein OS=Vibrio alginolyticus (strain ATCC 17749 / DSM 2171 / NBRC 15630 / NCIMB 1903 / XII-53) OX=
1	110	D0WV68	tr|D0WV68|D0WV68_VIBAL Probable alpha-L-glutamate ligase OS=Vibrio alginolyticus 40B OX=674977 GN=rimK PE=3 SV=1;tr|A0A2I3CNA9|A0A2I3CNA9_VIBAX Probable alpha-L-glutamate ligase OS=Vibrio alginolyticus (strain ATCC 17749 / DSM 2171 / NBRC 15630 / NCIMB 190
1	228	D0WXB8	tr|D0WXB8|D0WXB8_VIBAL Glutamate--cysteine ligase OS=Vibrio alginolyticus 40B OX=674977 GN=gshA PE=3 SV=1;tr|A0A2L1Y0D8|A0A2L1Y0D8_VIBAL Glutamate--cysteine ligase OS=Vibrio alginolyticus OX=663 GN=gshA PE=3 SV=1;tr|A0A2I3CA14|A0A2I3CA14_VIBAX Glutamate--c
1	107	D0WUI3	tr|D0WUI3|D0WUI3_VIBAL Ribonuclease P protein component OS=Vibrio alginolyticus 40B OX=674977 GN=rnpA PE=3 SV=1;tr|A0A0H0YCG2|A0A0H0YCG2_VIBAL Ribonuclease P protein component OS=Vibrio alginolyticus OX=663 GN=rnpA PE=3 SV=1;tr|A0A2I3CCQ9|A0A2I3CCQ9_VIBAX
1	137	D0WSL6	tr|D0WSL6|D0WSL6_VIBAL Acetylornithine aminotransferase OS=Vibrio alginolyticus 40B OX=674977 GN=argD PE=3 SV=1;tr|A0A2L1Y177|A0A2L1Y177_VIBAL Acetylornithine aminotransferase OS=Vibrio alginolyticus OX=663 GN=argD PE=3 SV=1;tr|A0A2I3CBQ1|A0A2I3CBQ1_VIBAX
1	212	D0WTM3	tr|D0WTM3|D0WTM3_VIBAL Putative uroporphyrin-III C-methyltransferase OS=Vibrio alginolyticus 40B OX=674977 GN=VMC_05230 PE=4 SV=1;tr|A0A2I3CCQ3|A0A2I3CCQ3_VIBAX Putative uroporphyrin-III C-methyltransferase OS=Vibrio alginolyticus (strain ATCC 17749 / DSM
1	406	A0A2L1Y502	tr|A0A2L1Y502|A0A2L1Y502_VIBAL Poly(A) polymerase I OS=Vibrio alginolyticus OX=663 GN=pcnB PE=3 SV=1;tr|A0A2I3C999|A0A2I3C999_VIBAX Poly(A) polymerase I OS=Vibrio alginolyticus (strain ATCC 17749 / DSM 2171 / NBRC 15630 / NCIMB 1903 / XII-53) OX=1219076 GN
1	70	D0WSW8	tr|D0WSW8|D0WSW8_VIBAL Phosphoenolpyruvate carboxykinase (ATP) OS=Vibrio alginolyticus 40B OX=674977 GN=pckA PE=3 SV=1;tr|A0A2I3CDU9|A0A2I3CDU9_VIBAX Phosphoenolpyruvate carboxykinase (ATP) OS=Vibrio alginolyticus (strain ATCC 17749 / DSM 2171 / NBRC 15630
1	58	A0A0H0YD69	tr|A0A0H0YD69|A0A0H0YD69_VIBAL 4-alpha-glucanotransferase OS=Vibrio alginolyticus OX=663 GN=AL539_05415 PE=3 SV=1;tr|D0WW10|D0WW10_VIBAL 4-alpha-glucanotransferase OS=Vibrio alginolyticus 40B OX=674977 GN=malQ PE=3 SV=1;tr|A0A2I3CJT2|A0A2I3CJT2_VIBAX 4-alp
1	155	A0A2I3CDF6	tr|A0A2I3CDF6|A0A2I3CDF6_VIBAX Uncharacterized protein OS=Vibrio alginolyticus (strain ATCC 17749 / DSM 2171 / NBRC 15630 / NCIMB 1903 / XII-53) OX=1219076 GN=N646_2340 PE=4 SV=1;tr|A0A0H0YD82|A0A0H0YD82_VIBAL RNA-binding transcriptional accessory protein
1	102	A0A0P7DIE1	tr|A0A0P7DIE1|A0A0P7DIE1_VIBAL Cytoplasmic protein OS=Vibrio alginolyticus OX=663 GN=AOG25_12195 PE=4 SV=1;tr|D0WY24|D0WY24_VIBAL Uncharacterized protein OS=Vibrio alginolyticus 40B OX=674977 GN=VMC_20740 PE=4 SV=1;tr|A0A2I3CIH1|A0A2I3CIH1_VIBAX Uncharacte
1	162	D0WUH6	tr|D0WUH6|D0WUH6_VIBAL DNA gyrase subunit B OS=Vibrio alginolyticus 40B OX=674977 GN=gyrB PE=3 SV=1;tr|A0A0H0YD88|A0A0H0YD88_VIBAL DNA gyrase subunit B OS=Vibrio alginolyticus OX=663 GN=gyrB PE=3 SV=1;tr|A0A2I3CCY1|A0A2I3CCY1_VIBAX DNA gyrase subunit B OS=
1	154	D0WUK6	tr|D0WUK6|D0WUK6_VIBAL Dihydroxy-acid dehydratase OS=Vibrio alginolyticus 40B OX=674977 GN=ilvD PE=3 SV=1;tr|A0A2I3CD17|A0A2I3CD17_VIBAX Dihydroxy-acid dehydratase OS=Vibrio alginolyticus (strain ATCC 17749 / DSM 2171 / NBRC 15630 / NCIMB 1903 / XII-53) OX
1	62	D0X214	tr|D0X214|D0X214_VIBAL Uncharacterized protein OS=Vibrio alginolyticus 40B OX=674977 GN=VMC_34640 PE=4 SV=1;tr|A0A2L1Y0U0|A0A2L1Y0U0_VIBAL Phospholipid-binding protein MlaC OS=Vibrio alginolyticus OX=663 GN=AL539_18125 PE=4 SV=1;tr|A0A2I3CB60|A0A2I3CB60_VI
1	43	D0X240	tr|D0X240|D0X240_VIBAL Cytoplasmic axial filament protein OS=Vibrio alginolyticus 40B OX=674977 GN=cafA PE=4 SV=1;tr|A0A2I3CB79|A0A2I3CB79_VIBAX Cytoplasmic axial filament protein OS=Vibrio alginolyticus (strain ATCC 17749 / DSM 2171 / NBRC 15630 / NCIMB 1
1	8	D0WUC4	tr|D0WUC4|D0WUC4_VIBAL Putative p-aminobenzoyl-glutamate transporter OS=Vibrio alginolyticus 40B OX=674977 GN=VMC_07740 PE=4 SV=1;tr|A0A2L1X518|A0A2L1X518_VIBAL Aminobenzoyl-glutamate transporter OS=Vibrio alginolyticus OX=663 GN=AL539_24025 PE=4 SV=1;tr|A
1	44	D0WSR4	tr|D0WSR4|D0WSR4_VIBAL Uncharacterized protein OS=Vibrio alginolyticus 40B OX=674977 GN=VMC_02140 PE=4 SV=1;tr|A0A2I3CD07|A0A2I3CD07_VIBAX Uncharacterized protein OS=Vibrio alginolyticus (strain ATCC 17749 / DSM 2171 / NBRC 15630 / NCIMB 1903 / XII-53) OX=
1	206	D0WT62	tr|D0WT62|D0WT62_VIBAL Uncharacterized protein OS=Vibrio alginolyticus 40B OX=674977 GN=VMC_03620 PE=4 SV=1;tr|A0A2L1Y2Q1|A0A2L1Y2Q1_VIBAL DUF2796 domain-containing protein OS=Vibrio alginolyticus OX=663 GN=AL539_21970 PE=4 SV=1;tr|A0A2I3CEE2|A0A2I3CEE2_VI
1	272	D0WT42	tr|D0WT42|D0WT42_VIBAL Malate dehydrogenase OS=Vibrio alginolyticus 40B OX=674977 GN=mdh PE=3 SV=1;tr|A0A2L1Y2T1|A0A2L1Y2T1_VIBAL Malate dehydrogenase OS=Vibrio alginolyticus OX=663 GN=mdh PE=3 SV=1;tr|A0A2I3CEB9|A0A2I3CEB9_VIBAX Malate dehydrogenase OS=Vi
1	79	D0WT23	tr|D0WT23|D0WT23_VIBAL 2-isopropylmalate synthase OS=Vibrio alginolyticus 40B OX=674977 GN=leuA PE=3 SV=1;tr|A0A2L1Y2V1|A0A2L1Y2V1_VIBAL 2-isopropylmalate synthase OS=Vibrio alginolyticus OX=663 GN=leuA PE=3 SV=1;tr|A0A2I3CEE7|A0A2I3CEE7_VIBAX 2-isopropylm
1	140	D0WY05	tr|D0WY05|D0WY05_VIBAL Pyruvate kinase OS=Vibrio alginolyticus 40B OX=674977 GN=VMC_20550 PE=3 SV=1;tr|A0A0H0YE73|A0A0H0YE73_VIBAL Pyruvate kinase OS=Vibrio alginolyticus OX=663 GN=pyk PE=3 SV=1
1	170	D0X0F8	tr|D0X0F8|D0X0F8_VIBAL Outer membrane protein TolC OS=Vibrio alginolyticus 40B OX=674977 GN=tolC PE=4 SV=1;tr|B3G3J0|B3G3J0_VIBAL TolC OS=Vibrio alginolyticus OX=663 GN=tolC PE=4 SV=1;tr|A0A0H0YE84|A0A0H0YE84_VIBAL Outer membrane channel protein OS=Vibrio
1	204	D0X082	tr|D0X082|D0X082_VIBAL Uridine kinase OS=Vibrio alginolyticus 40B OX=674977 GN=udk PE=3 SV=1;tr|A0A2I3C770|A0A2I3C770_VIBAX Uridine kinase OS=Vibrio alginolyticus (strain ATCC 17749 / DSM 2171 / NBRC 15630 / NCIMB 1903 / XII-53) OX=1219076 GN=udk PE=3 SV=1
1	135	D0X2T7	tr|D0X2T7|D0X2T7_VIBAL Cyclic pyranopterin monophosphate synthase OS=Vibrio alginolyticus 40B OX=674977 GN=moaC PE=3 SV=1;tr|A0A2I3C7B2|A0A2I3C7B2_VIBAX Cyclic pyranopterin monophosphate synthase OS=Vibrio alginolyticus (strain ATCC 17749 / DSM 2171 / NBRC
1	451	D0WU88	tr|D0WU88|D0WU88_VIBAL GTPase Der OS=Vibrio alginolyticus 40B OX=674977 GN=der PE=3 SV=1;tr|A0A2I3CFA7|A0A2I3CFA7_VIBAX GTPase Der OS=Vibrio alginolyticus (strain ATCC 17749 / DSM 2171 / NBRC 15630 / NCIMB 1903 / XII-53) OX=1219076 GN=der PE=3 SV=1;tr|A0A1
1	5	A0A2I3C1X9	tr|A0A2I3C1X9|A0A2I3C1X9_VIBAX Uncharacterized protein OS=Vibrio alginolyticus (strain ATCC 17749 / DSM 2171 / NBRC 15630 / NCIMB 1903 / XII-53) OX=1219076 GN=N646_0498 PE=4 SV=1;tr|A0A0H0YET7|A0A0H0YET7_VIBAL 3-methyl-adenine DNA glycosylase I OS=Vibrio a
1	233	D0WVT6	tr|D0WVT6|D0WVT6_VIBAL D-erythrose-4-phosphate dehydrogenase OS=Vibrio alginolyticus 40B OX=674977 GN=epd PE=3 SV=1;tr|A0A2I3CAY3|A0A2I3CAY3_VIBAX D-erythrose-4-phosphate dehydrogenase OS=Vibrio alginolyticus (strain ATCC 17749 / DSM 2171 / NBRC 15630 / NC
1	171	D0WT66	tr|D0WT66|D0WT66_VIBAL Uncharacterized protein OS=Vibrio alginolyticus 40B OX=674977 GN=VMC_03660 PE=4 SV=1;tr|A0A2L1Y2R4|A0A2L1Y2R4_VIBAL TIGR03899 family protein OS=Vibrio alginolyticus OX=663 GN=AL539_21950 PE=4 SV=1;tr|A0A2I3CE41|A0A2I3CE41_VIBAX Uncha
1	165	D0WWU6	tr|D0WWU6|D0WWU6_VIBAL Spermidine n1-acetyltransferase OS=Vibrio alginolyticus 40B OX=674977 GN=speG PE=4 SV=1;tr|A0A0H0YEZ8|A0A0H0YEZ8_VIBAL GNAT family N-acetyltransferase OS=Vibrio alginolyticus OX=663 GN=speG_2 PE=4 SV=1;tr|A0A2I3CSM1|A0A2I3CSM1_VIBAX
1	195	D0WT17	tr|D0WT17|D0WT17_VIBAL Acetolactate synthase OS=Vibrio alginolyticus 40B OX=674977 GN=ilvI PE=3 SV=1;tr|A0A2I3CEL7|A0A2I3CEL7_VIBAX Acetolactate synthase OS=Vibrio alginolyticus (strain ATCC 17749 / DSM 2171 / NBRC 15630 / NCIMB 1903 / XII-53) OX=1219076 G
1	30	D0X372	tr|D0X372|D0X372_VIBAL Universal stress protein UspA OS=Vibrio alginolyticus 40B OX=674977 GN=VMC_38720 PE=4 SV=1;tr|A0A2L1XXQ0|A0A2L1XXQ0_VIBAL Universal stress protein UspE OS=Vibrio alginolyticus OX=663 GN=AL539_12010 PE=4 SV=1;tr|A0A2I3C381|A0A2I3C381_
1	124	A0A2I3CFH0	tr|A0A2I3CFH0|A0A2I3CFH0_VIBAX Ribosomal RNA large subunit methyltransferase M OS=Vibrio alginolyticus (strain ATCC 17749 / DSM 2171 / NBRC 15630 / NCIMB 1903 / XII-53) OX=1219076 GN=rlmM PE=3 SV=1;tr|A0A0H0YFB4|A0A0H0YFB4_VIBAL Ribosomal RNA large subunit
1	11	A0A2I3CPC3	tr|A0A2I3CPC3|A0A2I3CPC3_VIBAX Acetoacetyl-CoA reductase OS=Vibrio alginolyticus (strain ATCC 17749 / DSM 2171 / NBRC 15630 / NCIMB 1903 / XII-53) OX=1219076 GN=N646_3908 PE=4 SV=1;tr|A0A0H0YFC7|A0A0H0YFC7_VIBAL 3-ketoacyl-ACP reductase OS=Vibrio alginolyt
1	261	D0X1W5	tr|D0X1W5|D0X1W5_VIBAL Formyltetrahydrofolate deformylase OS=Vibrio alginolyticus 40B OX=674977 GN=purU PE=3 SV=1;tr|A0A2I3CI03|A0A2I3CI03_VIBAX Formyltetrahydrofolate deformylase OS=Vibrio alginolyticus (strain ATCC 17749 / DSM 2171 / NBRC 15630 / NCIMB 1
1	356	D0WWL8	tr|D0WWL8|D0WWL8_VIBAL Citrate synthase OS=Vibrio alginolyticus 40B OX=674977 GN=gltA PE=3 SV=1;tr|A0A0H0YFH5|A0A0H0YFH5_VIBAL Citrate synthase OS=Vibrio alginolyticus OX=663 GN=gltA PE=3 SV=1;tr|A0A2I3CGB9|A0A2I3CGB9_VIBAX Citrate synthase OS=Vibrio algin
1	121	D0WU67	tr|D0WU67|D0WU67_VIBAL Queuine tRNA-ribosyltransferase OS=Vibrio alginolyticus 40B OX=674977 GN=tgt PE=3 SV=1;tr|A0A2I3CFH5|A0A2I3CFH5_VIBAX Queuine tRNA-ribosyltransferase OS=Vibrio alginolyticus (strain ATCC 17749 / DSM 2171 / NBRC 15630 / NCIMB 1903 / X
1	109;109	A0A2I3CFL0	tr|A0A2I3CFL0|A0A2I3CFL0_VIBAX Malate synthase OS=Vibrio alginolyticus (strain ATCC 17749 / DSM 2171 / NBRC 15630 / NCIMB 1903 / XII-53) OX=1219076 GN=N646_2740 PE=3 SV=1;tr|A0A0S3JZ44|A0A0S3JZ44_VIBAL Malate synthase OS=Vibrio alginolyticus OX=663 GN=AT73
1	369	D0WU85	tr|D0WU85|D0WU85_VIBAL Histidine--tRNA ligase OS=Vibrio alginolyticus 40B OX=674977 GN=hisS PE=3 SV=1;tr|A0A2I3CFE7|A0A2I3CFE7_VIBAX Histidine--tRNA ligase OS=Vibrio alginolyticus (strain ATCC 17749 / DSM 2171 / NBRC 15630 / NCIMB 1903 / XII-53) OX=1219076
1	73	D0WUZ8	tr|D0WUZ8|D0WUZ8_VIBAL Cys-tRNA(Pro)/Cys-tRNA(Cys) deacylase OS=Vibrio alginolyticus 40B OX=674977 GN=VMC_09980 PE=3 SV=1;tr|A0A2L1X5D3|A0A2L1X5D3_VIBAL Cys-tRNA(Pro)/Cys-tRNA(Cys) deacylase OS=Vibrio alginolyticus OX=663 GN=AL539_24555 PE=3 SV=1;tr|A0A2I3
1	196	D0WT30	tr|D0WT30|D0WT30_VIBAL Chaperone SurA OS=Vibrio alginolyticus 40B OX=674977 GN=surA PE=3 SV=1;tr|A0A2L1Y2V0|A0A2L1Y2V0_VIBAL Chaperone SurA OS=Vibrio alginolyticus OX=663 GN=surA PE=3 SV=1;tr|A0A2I3CE99|A0A2I3CE99_VIBAX Chaperone SurA OS=Vibrio alginolytic
1	40	D0X3J7	tr|D0X3J7|D0X3J7_VIBAL 30S ribosomal protein S21 OS=Vibrio alginolyticus 40B OX=674977 GN=rpsU PE=3 SV=1;tr|A0A2I3CEP7|A0A2I3CEP7_VIBAX 30S ribosomal protein S21 OS=Vibrio alginolyticus (strain ATCC 17749 / DSM 2171 / NBRC 15630 / NCIMB 1903 / XII-53) OX=1
1	277	A0A2I3CP98	tr|A0A2I3CP98|A0A2I3CP98_VIBAX Uncharacterized protein OS=Vibrio alginolyticus (strain ATCC 17749 / DSM 2171 / NBRC 15630 / NCIMB 1903 / XII-53) OX=1219076 GN=N646_3823 PE=4 SV=1;tr|A0A1W6UTL6|A0A1W6UTL6_VIBAL Uncharacterized protein OS=Vibrio alginolyticu
1	207	D0X0F9	tr|D0X0F9|D0X0F9_VIBAL Bifunctional protein HldE OS=Vibrio alginolyticus 40B OX=674977 GN=hldE PE=3 SV=1;tr|A0A2I3CES8|A0A2I3CES8_VIBAX Bifunctional protein HldE OS=Vibrio alginolyticus (strain ATCC 17749 / DSM 2171 / NBRC 15630 / NCIMB 1903 / XII-53) OX=1
1	209	D0WSN4	tr|D0WSN4|D0WSN4_VIBAL UPF0246 protein VMC_01840 OS=Vibrio alginolyticus 40B OX=674977 GN=VMC_01840 PE=3 SV=1;tr|A0A2I3CET6|A0A2I3CET6_VIBAX UPF0246 protein N646_2657 OS=Vibrio alginolyticus (strain ATCC 17749 / DSM 2171 / NBRC 15630 / NCIMB 1903 / XII-53)
1	343	D0WSN5	tr|D0WSN5|D0WSN5_VIBAL ATP-dependent RNA helicase SrmB OS=Vibrio alginolyticus 40B OX=674977 GN=srmB PE=3 SV=1;tr|A0A2I3CF77|A0A2I3CF77_VIBAX ATP-dependent RNA helicase SrmB OS=Vibrio alginolyticus (strain ATCC 17749 / DSM 2171 / NBRC 15630 / NCIMB 1903 /
1	59	A0A2I3CEV4	tr|A0A2I3CEV4|A0A2I3CEV4_VIBAX Uncharacterized protein OS=Vibrio alginolyticus (strain ATCC 17749 / DSM 2171 / NBRC 15630 / NCIMB 1903 / XII-53) OX=1219076 GN=N646_2578 PE=4 SV=1;tr|A0A1W6VGX7|A0A1W6VGX7_VIBAL Uncharacterized protein OS=Vibrio alginolyticu
1	115	A0A2I3CQU4	tr|A0A2I3CQU4|A0A2I3CQU4_VIBAX Transcriptional regulator OS=Vibrio alginolyticus (strain ATCC 17749 / DSM 2171 / NBRC 15630 / NCIMB 1903 / XII-53) OX=1219076 GN=N646_4305 PE=4 SV=1;tr|D0X1E5|D0X1E5_VIBAL Transcriptional regulator OS=Vibrio alginolyticus 40
1	137	A0A2L1XRN8	tr|A0A2L1XRN8|A0A2L1XRN8_VIBAL Esterase OS=Vibrio alginolyticus OX=663 GN=AL539_00755 PE=4 SV=1;tr|A0A2I3CRR6|A0A2I3CRR6_VIBAX Uncharacterized protein OS=Vibrio alginolyticus (strain ATCC 17749 / DSM 2171 / NBRC 15630 / NCIMB 1903 / XII-53) OX=1219076 GN=N
1	33	A0A2L1XRS8	tr|A0A2L1XRS8|A0A2L1XRS8_VIBAL Cobyric acid synthase OS=Vibrio alginolyticus OX=663 GN=cobQ PE=3 SV=1;tr|A0A1W6W241|A0A1W6W241_VIBAL Cobyric acid synthase OS=Vibrio alginolyticus OX=663 GN=cobQ PE=3 SV=1;tr|A0A0S3K4Q9|A0A0S3K4Q9_VIBAL Cobyric acid synthase
1	100	A0A2L1XV32	tr|A0A2L1XV32|A0A2L1XV32_VIBAL Uncharacterized protein OS=Vibrio alginolyticus OX=663 GN=AL539_07115 PE=4 SV=1;tr|A0A2I3CSP8|A0A2I3CSP8_VIBAX Uncharacterized protein OS=Vibrio alginolyticus (strain ATCC 17749 / DSM 2171 / NBRC 15630 / NCIMB 1903 / XII-53)
1	105	D0WWQ2	tr|D0WWQ2|D0WWQ2_VIBAL TonB system transport protein ExbB1 OS=Vibrio alginolyticus 40B OX=674977 GN=exbB PE=3 SV=1;tr|B2LSE3|B2LSE3_VIBAL Periplasmic protein TonB1 OS=Vibrio alginolyticus OX=663 PE=3 SV=1;tr|A0A2I3CHM9|A0A2I3CHM9_VIBAX TonB system transpor
1	518	A0A2I3BZB0	tr|A0A2I3BZB0|A0A2I3BZB0_VIBAX NAD-dependent malic enzyme OS=Vibrio alginolyticus (strain ATCC 17749 / DSM 2171 / NBRC 15630 / NCIMB 1903 / XII-53) OX=1219076 GN=maeA PE=3 SV=1;tr|A0A0H0YH57|A0A0H0YH57_VIBAL NAD-dependent malic enzyme OS=Vibrio alginolytic
1	659	D0X2B4	tr|D0X2B4|D0X2B4_VIBAL Cytochrome o ubiquinol oxidase, subunit I OS=Vibrio alginolyticus 40B OX=674977 GN=VMC_35640 PE=3 SV=1;tr|A0A2I3CS76|A0A2I3CS76_VIBAX Cytochrome o ubiquinol oxidase, subunit I OS=Vibrio alginolyticus (strain ATCC 17749 / DSM 2171 / N
1	123	A0A2I3CPN0	tr|A0A2I3CPN0|A0A2I3CPN0_VIBAX Deoxycytidylate deaminase, putative OS=Vibrio alginolyticus (strain ATCC 17749 / DSM 2171 / NBRC 15630 / NCIMB 1903 / XII-53) OX=1219076 GN=N646_3923 PE=4 SV=1;tr|A0A0H0YHA2|A0A0H0YHA2_VIBAL Cell division protein DedD OS=Vibr
1	319	D0X2X3	tr|D0X2X3|D0X2X3_VIBAL Phosphoglucosamine mutase OS=Vibrio alginolyticus 40B OX=674977 GN=mrsA PE=3 SV=1;tr|A0A2I3C930|A0A2I3C930_VIBAX Phosphoglucosamine mutase OS=Vibrio alginolyticus (strain ATCC 17749 / DSM 2171 / NBRC 15630 / NCIMB 1903 / XII-53) OX=1
1	96	D0X169	tr|D0X169|D0X169_VIBAL Tol-Pal system protein TolQ OS=Vibrio alginolyticus 40B OX=674977 GN=tolQ PE=3 SV=1;tr|A0A2I3BYL6|A0A2I3BYL6_VIBAX Tol-Pal system protein TolQ OS=Vibrio alginolyticus (strain ATCC 17749 / DSM 2171 / NBRC 15630 / NCIMB 1903 / XII-53)
1	187	D0X149	tr|D0X149|D0X149_VIBAL Chaperone protein TorD OS=Vibrio alginolyticus 40B OX=674977 GN=torD PE=3 SV=1;tr|A0A0H0YHU6|A0A0H0YHU6_VIBAL Chaperone protein TorD OS=Vibrio alginolyticus OX=663 GN=torD PE=3 SV=1
1	200	D0X128	tr|D0X128|D0X128_VIBAL Uncharacterized protein OS=Vibrio alginolyticus 40B OX=674977 GN=VMC_31280 PE=4 SV=1;tr|A0A2I3BYC0|A0A2I3BYC0_VIBAX Porin, putative OS=Vibrio alginolyticus (strain ATCC 17749 / DSM 2171 / NBRC 15630 / NCIMB 1903 / XII-53) OX=1219076
1	186	D0WUI0	tr|D0WUI0|D0WUI0_VIBAL Amino acid ABC transporter, periplasmic amino acid-binding protein OS=Vibrio alginolyticus 40B OX=674977 GN=VMC_08300 PE=3 SV=1;tr|A0A2I3CCT3|A0A2I3CCT3_VIBAX Amino acid ABC transporter, periplasmic amino acid-binding portion OS=Vibr
1	290	D0WUI4	tr|D0WUI4|D0WUI4_VIBAL Membrane protein insertase YidC OS=Vibrio alginolyticus 40B OX=674977 GN=yidC PE=3 SV=1;tr|A0A2I3CCP3|A0A2I3CCP3_VIBAX Membrane protein insertase YidC OS=Vibrio alginolyticus (strain ATCC 17749 / DSM 2171 / NBRC 15630 / NCIMB 1903 /
1	48	D0X441	tr|D0X441|D0X441_VIBAL Lipoprotein-related protein OS=Vibrio alginolyticus 40B OX=674977 GN=VMC_41910 PE=4 SV=1;tr|A0A2I3BY28|A0A2I3BY28_VIBAX Lipoprotein-related protein OS=Vibrio alginolyticus (strain ATCC 17749 / DSM 2171 / NBRC 15630 / NCIMB 1903 / XII
1	121	D0X2N3	tr|D0X2N3|D0X2N3_VIBAL Uncharacterized protein OS=Vibrio alginolyticus 40B OX=674977 GN=VMC_36830 PE=4 SV=1;tr|A0A2I3BZC9|A0A2I3BZC9_VIBAX Uncharacterized protein OS=Vibrio alginolyticus (strain ATCC 17749 / DSM 2171 / NBRC 15630 / NCIMB 1903 / XII-53) OX=
1	11	D0X1D7	tr|D0X1D7|D0X1D7_VIBAL Uncharacterized protein OS=Vibrio alginolyticus 40B OX=674977 GN=VMC_32370 PE=4 SV=1;tr|A0A2I3CRC6|A0A2I3CRC6_VIBAX Uncharacterized protein OS=Vibrio alginolyticus (strain ATCC 17749 / DSM 2171 / NBRC 15630 / NCIMB 1903 / XII-53) OX=
1	191	A0A2I3BYT3	tr|A0A2I3BYT3|A0A2I3BYT3_VIBAX ATP phosphoribosyltransferase OS=Vibrio alginolyticus (strain ATCC 17749 / DSM 2171 / NBRC 15630 / NCIMB 1903 / XII-53) OX=1219076 GN=hisG PE=3 SV=1;tr|A0A0H0YIH6|A0A0H0YIH6_VIBAL ATP phosphoribosyltransferase OS=Vibrio algin
1	420	D0X1E3	tr|D0X1E3|D0X1E3_VIBAL NAD(P) transhydrogenase subunit beta OS=Vibrio alginolyticus 40B OX=674977 GN=pntB PE=3 SV=1;tr|A0A2I3CR49|A0A2I3CR49_VIBAX NAD(P) transhydrogenase subunit beta OS=Vibrio alginolyticus (strain ATCC 17749 / DSM 2171 / NBRC 15630 / NCI
1	13	D0WZL8	tr|D0WZL8|D0WZL8_VIBAL Uncharacterized protein OS=Vibrio alginolyticus 40B OX=674977 GN=VMC_26180 PE=4 SV=1;tr|A0A2I3CJP5|A0A2I3CJP5_VIBAX Uncharacterized protein OS=Vibrio alginolyticus (strain ATCC 17749 / DSM 2171 / NBRC 15630 / NCIMB 1903 / XII-53) OX=
1	63	D0X476	tr|D0X476|D0X476_VIBAL Uncharacterized protein OS=Vibrio alginolyticus 40B OX=674977 GN=VMC_42260 PE=4 SV=1;tr|A0A2L1XRJ9|A0A2L1XRJ9_VIBAL Stress response translation initiation inhibitor YciH OS=Vibrio alginolyticus OX=663 GN=yciH PE=4 SV=1;tr|A0A2I3CQR4|
1	2	D0X2V9	tr|D0X2V9|D0X2V9_VIBAL Transcriptional regulator for cysteine regulon OS=Vibrio alginolyticus 40B OX=674977 GN=cysB PE=3 SV=1;tr|A0A2I3BYN0|A0A2I3BYN0_VIBAX Transcriptional regulator for cysteine regulon OS=Vibrio alginolyticus (strain ATCC 17749 / DSM 217
1	14	D0WVY0	tr|D0WVY0|D0WVY0_VIBAL Oxygen-insensitive NAD(P)H nitroreductase OS=Vibrio alginolyticus 40B OX=674977 GN=VMC_13300 PE=4 SV=1;tr|A0A2L1XU80|A0A2L1XU80_VIBAL Oxygen-insensitive NAD(P)H-dependent nitroreductase NfsB OS=Vibrio alginolyticus OX=663 GN=AL539_05
1	102	D0WTY8	tr|D0WTY8|D0WTY8_VIBAL ParA family protein OS=Vibrio alginolyticus 40B OX=674977 GN=VMC_06380 PE=4 SV=1;tr|A0A2I3CL75|A0A2I3CL75_VIBAX ParA family protein OS=Vibrio alginolyticus (strain ATCC 17749 / DSM 2171 / NBRC 15630 / NCIMB 1903 / XII-53) OX=1219076
1	114	D0X410	tr|D0X410|D0X410_VIBAL Histidine biosynthesis bifunctional protein HisB OS=Vibrio alginolyticus 40B OX=674977 GN=hisB PE=3 SV=1;tr|A0A2I3BYS1|A0A2I3BYS1_VIBAX Histidine biosynthesis bifunctional protein HisB OS=Vibrio alginolyticus (strain ATCC 17749 / DSM
1	227	A0A2I3BYA5	tr|A0A2I3BYA5|A0A2I3BYA5_VIBAX Amino acid ABC transporter, periplasmic amino acid-binding protein OS=Vibrio alginolyticus (strain ATCC 17749 / DSM 2171 / NBRC 15630 / NCIMB 1903 / XII-53) OX=1219076 GN=N646_0063 PE=3 SV=1;tr|A0A0H0YJP3|A0A0H0YJP3_VIBAL Lys
1	32	A0A2I3BY48	tr|A0A2I3BY48|A0A2I3BY48_VIBAX Uncharacterized protein OS=Vibrio alginolyticus (strain ATCC 17749 / DSM 2171 / NBRC 15630 / NCIMB 1903 / XII-53) OX=1219076 GN=N646_0034 PE=4 SV=1;tr|A0A0H0YJQ7|A0A0H0YJQ7_VIBAL DUF1425 domain-containing protein OS=Vibrio al
1	466	A0A2I3CFL2	tr|A0A2I3CFL2|A0A2I3CFL2_VIBAX Aminoacyl-histidine dipeptidase OS=Vibrio alginolyticus (strain ATCC 17749 / DSM 2171 / NBRC 15630 / NCIMB 1903 / XII-53) OX=1219076 GN=N646_2824 PE=4 SV=1;tr|A0A0P7FR84|A0A0P7FR84_VIBAL Aminoacyl-histidine dipeptidase OS=Vib
1	262	D0WWN9	tr|D0WWN9|D0WWN9_VIBAL NH(3)-dependent NAD(+) synthetase OS=Vibrio alginolyticus 40B OX=674977 GN=nadE PE=3 SV=1;tr|A0A2L1XUN3|A0A2L1XUN3_VIBAL NH(3)-dependent NAD(+) synthetase OS=Vibrio alginolyticus OX=663 GN=nadE PE=3 SV=1;tr|A0A0H0YLL0|A0A0H0YLL0_VIBA
1	13	D0X2Z5	tr|D0X2Z5|D0X2Z5_VIBAL Phospho-2-dehydro-3-deoxyheptonate aldolase OS=Vibrio alginolyticus 40B OX=674977 GN=VMC_37950 PE=3 SV=1;tr|A0A2I3CPI7|A0A2I3CPI7_VIBAX Phospho-2-dehydro-3-deoxyheptonate aldolase OS=Vibrio alginolyticus (strain ATCC 17749 / DSM 2171
1	82	A0A2I3BY47	tr|A0A2I3BY47|A0A2I3BY47_VIBAX Uncharacterized protein OS=Vibrio alginolyticus (strain ATCC 17749 / DSM 2171 / NBRC 15630 / NCIMB 1903 / XII-53) OX=1219076 GN=N646_0040 PE=4 SV=1;tr|A0A0H0YPE1|A0A0H0YPE1_VIBAL Uncharacterized protein OS=Vibrio alginolyticu
1	109	D0WUI8	tr|D0WUI8|D0WUI8_VIBAL Ribosomal RNA small subunit methyltransferase G OS=Vibrio alginolyticus 40B OX=674977 GN=gidB PE=3 SV=1;tr|A0A1W6TWQ3|A0A1W6TWQ3_VIBAL Ribosomal RNA small subunit methyltransferase G OS=Vibrio alginolyticus OX=663 GN=rsmG PE=3 SV=1;t
1	37	D0WW38	tr|D0WW38|D0WW38_VIBAL Uroporphyrinogen decarboxylase OS=Vibrio alginolyticus 40B OX=674977 GN=hemE PE=3 SV=1;tr|A0A2L1Y1H6|A0A2L1Y1H6_VIBAL Uroporphyrinogen decarboxylase OS=Vibrio alginolyticus OX=663 GN=hemE PE=3 SV=1;tr|A0A2I3CC40|A0A2I3CC40_VIBAX Urop
1	165	D0X3Q5	tr|D0X3Q5|D0X3Q5_VIBAL Phosphoesterase OS=Vibrio alginolyticus 40B OX=674977 GN=VMC_40550 PE=3 SV=1;tr|A0A2I3CG14|A0A2I3CG14_VIBAX Phosphoesterase OS=Vibrio alginolyticus (strain ATCC 17749 / DSM 2171 / NBRC 15630 / NCIMB 1903 / XII-53) OX=1219076 GN=N646_
1	169	D0X320	tr|D0X320|D0X320_VIBAL Uncharacterized protein OS=Vibrio alginolyticus 40B OX=674977 GN=VMC_38200 PE=4 SV=1;tr|A0A2L1XXD5|A0A2L1XXD5_VIBAL Uncharacterized protein OS=Vibrio alginolyticus OX=663 GN=AL539_11435 PE=4 SV=1;tr|A0A2I3C1K7|A0A2I3C1K7_VIBAX Unchar
1	133	A0A2I3C1X3	tr|A0A2I3C1X3|A0A2I3C1X3_VIBAX Spermidine/putrescine import ATP-binding protein PotA OS=Vibrio alginolyticus (strain ATCC 17749 / DSM 2171 / NBRC 15630 / NCIMB 1903 / XII-53) OX=1219076 GN=potA PE=3 SV=1;tr|A0A0L7U922|A0A0L7U922_VIBAL Spermidine/putrescine
1	220	D0X1R6	tr|D0X1R6|D0X1R6_VIBAL Transcriptional regulator TyrR OS=Vibrio alginolyticus 40B OX=674977 GN=tyrR PE=4 SV=1;tr|A0A2L1XYL5|A0A2L1XYL5_VIBAL Transcriptional regulator TyrR OS=Vibrio alginolyticus OX=663 GN=AL539_13795 PE=4 SV=1;tr|A0A2I3C6U1|A0A2I3C6U1_VIB
1	221	D0WUC0	tr|D0WUC0|D0WUC0_VIBAL Chaperone protein DnaJ OS=Vibrio alginolyticus 40B OX=674977 GN=dnaJ PE=3 SV=1;tr|A0A2L1Y3R2|A0A2L1Y3R2_VIBAL Chaperone protein DnaJ OS=Vibrio alginolyticus OX=663 GN=dnaJ PE=3 SV=1;tr|A0A2I3CFC5|A0A2I3CFC5_VIBAX Chaperone protein Dn
1	465	A0A0L7YS71	tr|A0A0L7YS71|A0A0L7YS71_VIBAL Diguanylate cyclase OS=Vibrio alginolyticus OX=663 GN=ACS86_16480 PE=4 SV=1
1	3	D0WXC3	tr|D0WXC3|D0WXC3_VIBAL Oxaloacetate decarboxylase, alpha subunit OS=Vibrio alginolyticus 40B OX=674977 GN=VMC_18230 PE=4 SV=1;tr|A0A1W6VBC9|A0A1W6VBC9_VIBAL Methylmalonyl-CoA carboxyltransferase 5S subunit OS=Vibrio alginolyticus OX=663 GN=K08M4_05340 PE=4
1	244	A0A1W6VCQ8	tr|A0A1W6VCQ8|A0A1W6VCQ8_VIBAL Lipoprotein NlpI OS=Vibrio alginolyticus OX=663 GN=nlpI PE=4 SV=1;tr|A0A0L7YTY9|A0A0L7YTY9_VIBAL Lipoprotein NlpI OS=Vibrio alginolyticus OX=663 GN=ACS86_13945 PE=4 SV=1
1	495	A0A0L7YVP7	tr|A0A0L7YVP7|A0A0L7YVP7_VIBAL Elongation factor G OS=Vibrio alginolyticus OX=663 GN=fusA PE=3 SV=1
1	98	A0A0L7YYK7	tr|A0A0L7YYK7|A0A0L7YYK7_VIBAL Uncharacterized protein OS=Vibrio alginolyticus OX=663 GN=ACS86_08510 PE=4 SV=1
1	88	D0X1H5	tr|D0X1H5|D0X1H5_VIBAL DNA translocase ftsK OS=Vibrio alginolyticus 40B OX=674977 GN=ftsK PE=3 SV=1;tr|A0A0L7YYM9|A0A0L7YYM9_VIBAL Cell division protein FtsK OS=Vibrio alginolyticus OX=663 GN=ACS86_08040 PE=3 SV=1;tr|A0A2L1XWL9|A0A2L1XWL9_VIBAL Cell divisi
1	224	A0A0L7YYV7	tr|A0A0L7YYV7|A0A0L7YYV7_VIBAL Diguanylate cyclase OS=Vibrio alginolyticus OX=663 GN=ACS86_08535 PE=4 SV=1
1	510	D0WSK7	tr|D0WSK7|D0WSK7_VIBAL ABC transporter ATP-binding protein OS=Vibrio alginolyticus 40B OX=674977 GN=VMC_01570 PE=4 SV=1;tr|A0A2L1Y154|A0A2L1Y154_VIBAL ABC transporter ATP-binding protein OS=Vibrio alginolyticus OX=663 GN=AL539_18720 PE=4 SV=1;tr|A0A1W6U9L4
1	142	A0A0L7Z474	tr|A0A0L7Z474|A0A0L7Z474_VIBAL Bifunctional purine biosynthesis protein PurH OS=Vibrio alginolyticus OX=663 GN=purH PE=3 SV=1
1	513	A0A0L7ZB12	tr|A0A0L7ZB12|A0A0L7ZB12_VIBAL Peptide ABC transporter substrate-binding protein OS=Vibrio alginolyticus OX=663 GN=ACS86_03545 PE=4 SV=1
1	244	A0A0L7ZFI6	tr|A0A0L7ZFI6|A0A0L7ZFI6_VIBAL Dihydroxy-acid dehydratase OS=Vibrio alginolyticus OX=663 GN=ilvD PE=3 SV=1
1	88	A0A0L7ZFV3	tr|A0A0L7ZFV3|A0A0L7ZFV3_VIBAL Single-stranded DNA-binding protein OS=Vibrio alginolyticus OX=663 GN=ACS86_00860 PE=3 SV=1;tr|D0X0Y2|D0X0Y2_VIBAL Single-stranded DNA-binding protein OS=Vibrio alginolyticus 40B OX=674977 GN=VMC_30820 PE=3 SV=1;tr|A0A2I3CBE0
1	32	D0WZI7	tr|D0WZI7|D0WZI7_VIBAL Uncharacterized protein OS=Vibrio alginolyticus 40B OX=674977 GN=VMC_25870 PE=4 SV=1;tr|A0A2I3C6I7|A0A2I3C6I7_VIBAX Uncharacterized protein OS=Vibrio alginolyticus (strain ATCC 17749 / DSM 2171 / NBRC 15630 / NCIMB 1903 / XII-53) OX=
1	3	A0A2L1XYX1	tr|A0A2L1XYX1|A0A2L1XYX1_VIBAL Ubiquinone biosynthesis O-methyltransferase OS=Vibrio alginolyticus OX=663 GN=ubiG PE=3 SV=1;tr|A0A0S3JUN6|A0A0S3JUN6_VIBAL Ubiquinone biosynthesis O-methyltransferase OS=Vibrio alginolyticus OX=663 GN=ubiG PE=3 SV=1;tr|A0A0L
1	19	A0A0L8CR86	tr|A0A0L8CR86|A0A0L8CR86_VIBAL Antibiotic biosynthesis monooxygenase OS=Vibrio alginolyticus OX=663 GN=AOG25_01180 PE=4 SV=1;tr|D0WWI0|D0WWI0_VIBAL Uncharacterized protein OS=Vibrio alginolyticus 40B OX=674977 GN=VMC_15300 PE=4 SV=1;tr|A0A2I3C7N1|A0A2I3C7N
1	54	A0A2L1XZ96	tr|A0A2L1XZ96|A0A2L1XZ96_VIBAL Phosphorelay protein LuxU OS=Vibrio alginolyticus OX=663 GN=AL539_14900 PE=4 SV=1;tr|A0A2I3C7B8|A0A2I3C7B8_VIBAX Phosphorelay protein OS=Vibrio alginolyticus (strain ATCC 17749 / DSM 2171 / NBRC 15630 / NCIMB 1903 / XII-53) O
1	163	A0A0L8CS85	tr|A0A0L8CS85|A0A0L8CS85_VIBAL Beta-ketoacyl-ACP reductase OS=Vibrio alginolyticus OX=663 GN=fabG PE=4 SV=1;tr|D0X094|D0X094_VIBAL 3-ketoacyl-(Acyl-carrier-protein) reductase OS=Vibrio alginolyticus 40B OX=674977 GN=VMC_28440 PE=4 SV=1;tr|A0A2I3C7B9|A0A2I3
1	45	A0A2I3C8N5	tr|A0A2I3C8N5|A0A2I3C8N5_VIBAX Outer membrane protein assembly factor BamA OS=Vibrio alginolyticus (strain ATCC 17749 / DSM 2171 / NBRC 15630 / NCIMB 1903 / XII-53) OX=1219076 GN=bamA PE=3 SV=1;tr|A0A1W6TTM0|A0A1W6TTM0_VIBAL Outer membrane protein assembly
1	341	D0WZ20	tr|D0WZ20|D0WZ20_VIBAL 2,3,4,5-tetrahydropyridine-2,6-dicarboxylate N-succinyltransferase OS=Vibrio alginolyticus 40B OX=674977 GN=dapD PE=3 SV=1;tr|A0A2I3C8U5|A0A2I3C8U5_VIBAX 2,3,4,5-tetrahydropyridine-2,6-dicarboxylate N-succinyltransferase OS=Vibrio al
1	12	D0WX49	tr|D0WX49|D0WX49_VIBAL Uncharacterized protein OS=Vibrio alginolyticus 40B OX=674977 GN=VMC_17490 PE=4 SV=1;tr|A0A2I3C8L1|A0A2I3C8L1_VIBAX Uncharacterized protein OS=Vibrio alginolyticus (strain ATCC 17749 / DSM 2171 / NBRC 15630 / NCIMB 1903 / XII-53) OX=
1	77	D0WZ57	tr|D0WZ57|D0WZ57_VIBAL Aconitate hydratase B OS=Vibrio alginolyticus 40B OX=674977 GN=acnB PE=3 SV=1;tr|A0A2I3C9W4|A0A2I3C9W4_VIBAX Aconitate hydratase B OS=Vibrio alginolyticus (strain ATCC 17749 / DSM 2171 / NBRC 15630 / NCIMB 1903 / XII-53) OX=1219076 G
1	93	A0A2L1Y1R9	tr|A0A2L1Y1R9|A0A2L1Y1R9_VIBAL Shikimate dehydrogenase (NADP(+)) OS=Vibrio alginolyticus OX=663 GN=aroE PE=3 SV=1;tr|A0A2I3CCW5|A0A2I3CCW5_VIBAX Shikimate dehydrogenase (NADP(+)) OS=Vibrio alginolyticus (strain ATCC 17749 / DSM 2171 / NBRC 15630 / NCIMB 19
1	42	A0A2I3CCS5	tr|A0A2I3CCS5|A0A2I3CCS5_VIBAX NADH dehydrogenase subunit II-related protein OS=Vibrio alginolyticus (strain ATCC 17749 / DSM 2171 / NBRC 15630 / NCIMB 1903 / XII-53) OX=1219076 GN=N646_2203 PE=4 SV=1;tr|D0WUG8|D0WUG8_VIBAL Uncharacterized protein OS=Vibri
1	27	D0WUQ1	tr|D0WUQ1|D0WUQ1_VIBAL Purine nucleoside phosphorylase DeoD-type OS=Vibrio alginolyticus 40B OX=674977 GN=deoD PE=3 SV=1;tr|A0A2I3CJM6|A0A2I3CJM6_VIBAX Purine nucleoside phosphorylase DeoD-type OS=Vibrio alginolyticus (strain ATCC 17749 / DSM 2171 / NBRC 1
1	19	A0A2I3CL96	tr|A0A2I3CL96|A0A2I3CL96_VIBAX Uncharacterized protein OS=Vibrio alginolyticus (strain ATCC 17749 / DSM 2171 / NBRC 15630 / NCIMB 1903 / XII-53) OX=1219076 GN=N646_3433 PE=4 SV=1;tr|A0A0L8CYH2|A0A0L8CYH2_VIBAL RNA recognition motif OS=Vibrio alginolyticus
1	249	D0WTH6	tr|D0WTH6|D0WTH6_VIBAL Putative siderophore utilization protein OS=Vibrio alginolyticus 40B OX=674977 GN=VMC_04760 PE=4 SV=1;tr|A0A2L1XTP3|A0A2L1XTP3_VIBAL NADPH-dependent ferric siderophore reductase OS=Vibrio alginolyticus OX=663 GN=AL539_04470 PE=4 SV=1
1	435	D0WVA2	tr|D0WVA2|D0WVA2_VIBAL Ketol-acid reductoisomerase (NADP(+)) OS=Vibrio alginolyticus 40B OX=674977 GN=ilvC PE=3 SV=1;tr|A0A2I3CD30|A0A2I3CD30_VIBAX Ketol-acid reductoisomerase (NADP(+)) OS=Vibrio alginolyticus (strain ATCC 17749 / DSM 2171 / NBRC 15630 / N
1	494	D0WVA0	tr|D0WVA0|D0WVA0_VIBAL Multidrug resistance protein, putative OS=Vibrio alginolyticus 40B OX=674977 GN=VMC_11000 PE=3 SV=1;tr|A0A2I3CD70|A0A2I3CD70_VIBAX Putative multidrug resistance protein OS=Vibrio alginolyticus (strain ATCC 17749 / DSM 2171 / NBRC 156
1	41	D0WZB0	tr|D0WZB0|D0WZB0_VIBAL Heat shock protein HslJ OS=Vibrio alginolyticus 40B OX=674977 GN=hslJ PE=4 SV=1;tr|A0A2L1XWY2|A0A2L1XWY2_VIBAL META domain-containing protein OS=Vibrio alginolyticus OX=663 GN=AL539_10160 PE=4 SV=1;tr|A0A2I3BZ12|A0A2I3BZ12_VIBAX Heat
1	135	D0X206	tr|D0X206|D0X206_VIBAL Putative transmembrane protein affecting septum formation and cell membrane permeability OS=Vibrio alginolyticus 40B OX=674977 GN=VMC_34560 PE=3 SV=1;tr|A0A2L1XWE5|A0A2L1XWE5_VIBAL Efflux RND transporter periplasmic adaptor subunit O
1	405	A0A2I3CCR5	tr|A0A2I3CCR5|A0A2I3CCR5_VIBAX Guanosine-5'-triphosphate,3'-diphosphate pyrophosphatase OS=Vibrio alginolyticus (strain ATCC 17749 / DSM 2171 / NBRC 15630 / NCIMB 1903 / XII-53) OX=1219076 GN=N646_2098 PE=3 SV=1;tr|D0WSQ1|D0WSQ1_VIBAL Guanosine-5'-triphosp
1	155	A0A0N7EIH8	tr|A0A0N7EIH8|A0A0N7EIH8_VIBAL Type II/IV secretion system protein, TadC OS=Vibrio alginolyticus OX=663 GN=tadC PE=4 SV=1
1	132	D0WVE1	tr|D0WVE1|D0WVE1_VIBAL Uncharacterized protein OS=Vibrio alginolyticus 40B OX=674977 GN=VMC_11410 PE=4 SV=1;tr|A0A2I3CN93|A0A2I3CN93_VIBAX Uncharacterized protein OS=Vibrio alginolyticus (strain ATCC 17749 / DSM 2171 / NBRC 15630 / NCIMB 1903 / XII-53) OX=
1	71	D0X412	tr|D0X412|D0X412_VIBAL Histidinol dehydrogenase OS=Vibrio alginolyticus 40B OX=674977 GN=hisD PE=3 SV=1;tr|A0A2L1XWQ6|A0A2L1XWQ6_VIBAL Histidinol dehydrogenase OS=Vibrio alginolyticus OX=663 GN=hisD PE=3 SV=1;tr|A0A2I3BYZ1|A0A2I3BYZ1_VIBAX Histidinol dehyd
1	157	D0X1U8	tr|D0X1U8|D0X1U8_VIBAL 3-ketoacyl-(Acyl-carrier-protein) reductase OS=Vibrio alginolyticus 40B OX=674977 GN=VMC_33980 PE=4 SV=1;tr|A0A2L1Y4C9|A0A2L1Y4C9_VIBAL 3-oxoacyl-ACP reductase FabG OS=Vibrio alginolyticus OX=663 GN=AL539_25190 PE=4 SV=1;tr|A0A2I3CGI
1	42	D0WYX8	tr|D0WYX8|D0WYX8_VIBAL Peptide chain release factor 3 OS=Vibrio alginolyticus 40B OX=674977 GN=prfC PE=3 SV=1;tr|A0A2I3C8W7|A0A2I3C8W7_VIBAX Peptide chain release factor 3 OS=Vibrio alginolyticus (strain ATCC 17749 / DSM 2171 / NBRC 15630 / NCIMB 1903 / XI
1	360	A0A0P0I1T5	tr|A0A0P0I1T5|A0A0P0I1T5_VIBAL Mobile element protein OS=Vibrio alginolyticus OX=663 GN=tnpA' PE=4 SV=1;tr|G9AYI5|G9AYI5_VIBAL Putative transposase OS=Vibrio alginolyticus OX=663 GN=tnpA PE=4 SV=1;tr|A0A0P0I6P9|A0A0P0I6P9_VIBAL Mobile element protein OS=Vi
1	862	G9AYH9	tr|G9AYH9|G9AYH9_VIBAL Uncharacterized protein OS=Vibrio alginolyticus OX=663 GN=icevalSpa1_03 PE=4 SV=1;tr|A0A0P0IAY3|A0A0P0IAY3_VIBAL Uncharacterized protein OS=Vibrio alginolyticus OX=663 GN=ICEValA056_026 PE=4 SV=1
1	203	A0A0S3K3F1	tr|A0A0S3K3F1|A0A0S3K3F1_VIBAL Protease 2 OS=Vibrio alginolyticus OX=663 GN=AT730_21235 PE=4 SV=1;tr|A0A0P7DEI6|A0A0P7DEI6_VIBAL Protease 2 OS=Vibrio alginolyticus OX=663 GN=AOG25_18070 PE=4 SV=1;tr|A0A2I3CNJ5|A0A2I3CNJ5_VIBAX Putative protease OS=Vibrio a
1	152	D0WZ82	tr|D0WZ82|D0WZ82_VIBAL Nicotinate-nucleotide pyrophosphorylase OS=Vibrio alginolyticus 40B OX=674977 GN=nadC PE=3 SV=1;tr|A0A2L1Y0B5|A0A2L1Y0B5_VIBAL Nicotinate-nucleotide diphosphorylase OS=Vibrio alginolyticus OX=663 GN=AL539_16960 PE=3 SV=1;tr|A0A2I3C98
1	618	A0A2L1Y448	tr|A0A2L1Y448|A0A2L1Y448_VIBAL DNA ligase OS=Vibrio alginolyticus OX=663 GN=ligA PE=3 SV=1;tr|A0A0S3JZQ9|A0A0S3JZQ9_VIBAL DNA ligase OS=Vibrio alginolyticus OX=663 GN=ligA PE=3 SV=1;tr|A0A0P7DMT2|A0A0P7DMT2_VIBAL DNA ligase OS=Vibrio alginolyticus OX=663 G
1	26	D0WVD7	tr|D0WVD7|D0WVD7_VIBAL Uncharacterized protein OS=Vibrio alginolyticus 40B OX=674977 GN=VMC_11370 PE=4 SV=1;tr|A0A2L1XTC2|A0A2L1XTC2_VIBAL Uncharacterized protein OS=Vibrio alginolyticus OX=663 GN=AL539_03830 PE=4 SV=1;tr|A0A2I3CND3|A0A2I3CND3_VIBAX Unchar
1	41	D0WZP4	tr|D0WZP4|D0WZP4_VIBAL Putative ferredoxin-NADP reductase OS=Vibrio alginolyticus 40B OX=674977 GN=VMC_26440 PE=4 SV=1;tr|A0A2L1XUD1|A0A2L1XUD1_VIBAL Ferredoxin--NADP reductase OS=Vibrio alginolyticus OX=663 GN=AL539_05610 PE=4 SV=1;tr|A0A2I3CKS0|A0A2I3CKS
1	483	D0WUA5	tr|D0WUA5|D0WUA5_VIBAL Uncharacterized protein OS=Vibrio alginolyticus 40B OX=674977 GN=VMC_07550 PE=4 SV=1;tr|A0A2I3CFP2|A0A2I3CFP2_VIBAX Uncharacterized protein OS=Vibrio alginolyticus (strain ATCC 17749 / DSM 2171 / NBRC 15630 / NCIMB 1903 / XII-53) OX=
1	111	D0WTI8	tr|D0WTI8|D0WTI8_VIBAL Putative ring-cleaving dioxygenase OS=Vibrio alginolyticus 40B OX=674977 GN=VMC_04880 PE=4 SV=1;tr|A0A2I3CMT2|A0A2I3CMT2_VIBAX Putative ring-cleaving dioxygenase OS=Vibrio alginolyticus (strain ATCC 17749 / DSM 2171 / NBRC 15630 / NC
1	249	D0WZS5	tr|D0WZS5|D0WZS5_VIBAL Putative aminotransferasee OS=Vibrio alginolyticus 40B OX=674977 GN=VMC_26750 PE=4 SV=1;tr|A0A2I3CP36|A0A2I3CP36_VIBAX Aminotransferase, classes I and II superfamily OS=Vibrio alginolyticus (strain ATCC 17749 / DSM 2171 / NBRC 15630
1	221	A0A0P7E872	tr|A0A0P7E872|A0A0P7E872_VIBAL Phosphoribosylamine--glycine ligase OS=Vibrio alginolyticus OX=663 GN=purD PE=3 SV=1;tr|D0WU44|D0WU44_VIBAL Phosphoribosylamine--glycine ligase OS=Vibrio alginolyticus 40B OX=674977 GN=purD PE=4 SV=1;tr|A0A2I3CBW6|A0A2I3CBW6_
1	616	A0A2I3C6M7	tr|A0A2I3C6M7|A0A2I3C6M7_VIBAX DNA gyrase subunit A OS=Vibrio alginolyticus (strain ATCC 17749 / DSM 2171 / NBRC 15630 / NCIMB 1903 / XII-53) OX=1219076 GN=gyrA PE=3 SV=1;tr|A0A0P7EAJ3|A0A0P7EAJ3_VIBAL DNA gyrase subunit A OS=Vibrio alginolyticus OX=663 GN
1	281	D0WYQ0	tr|D0WYQ0|D0WYQ0_VIBAL UDP-glucose 4-epimerase OS=Vibrio alginolyticus 40B OX=674977 GN=galE PE=4 SV=1;tr|A0A2I3CRT7|A0A2I3CRT7_VIBAX UDP-glucose 4-epimerase OS=Vibrio alginolyticus (strain ATCC 17749 / DSM 2171 / NBRC 15630 / NCIMB 1903 / XII-53) OX=12190
1	102	A0A0S3JWJ3	tr|A0A0S3JWJ3|A0A0S3JWJ3_VIBAL tRNA-modifying protein YgfZ OS=Vibrio alginolyticus OX=663 GN=AT730_08520 PE=3 SV=1;tr|A0A0P7ECF2|A0A0P7ECF2_VIBAL tRNA-modifying protein YgfZ OS=Vibrio alginolyticus OX=663 GN=AOG25_16325 PE=3 SV=1;tr|D0WVV2|D0WVV2_VIBAL tRN
1	70	D0WTI6	tr|D0WTI6|D0WTI6_VIBAL Uncharacterized protein OS=Vibrio alginolyticus 40B OX=674977 GN=VMC_04860 PE=4 SV=1;tr|A0A0S3K3F6|A0A0S3K3F6_VIBAL Rho-binding antiterminator OS=Vibrio alginolyticus OX=663 GN=AL539_04420 PE=4 SV=1;tr|A0A0P7EE43|A0A0P7EE43_VIBAL Tra
1	199	D0WZR6	tr|D0WZR6|D0WZR6_VIBAL Putative 3-oxoacyl-(Acyl carrier protein) reductase OS=Vibrio alginolyticus 40B OX=674977 GN=VMC_26660 PE=4 SV=1;tr|A0A2I3CPS0|A0A2I3CPS0_VIBAX Putative 3-oxoacyl-(Acyl carrier protein) reductase OS=Vibrio alginolyticus (strain ATCC
1	329	A0A2L1Y067	tr|A0A2L1Y067|A0A2L1Y067_VIBAL Glutamate-1-semialdehyde 2,1-aminomutase OS=Vibrio alginolyticus OX=663 GN=hemL PE=3 SV=1;tr|A0A2I3C990|A0A2I3C990_VIBAX Glutamate-1-semialdehyde 2,1-aminomutase OS=Vibrio alginolyticus (strain ATCC 17749 / DSM 2171 / NBRC 15
1	331	A0A2L1Y558	tr|A0A2L1Y558|A0A2L1Y558_VIBAL Ribonuclease D OS=Vibrio alginolyticus OX=663 GN=rnd PE=3 SV=1;tr|A0A0P7EJZ9|A0A0P7EJZ9_VIBAL Ribonuclease D OS=Vibrio alginolyticus OX=663 GN=rnd PE=3 SV=1;tr|A0A0S3JZX7|A0A0S3JZX7_VIBAL Ribonuclease D OS=Vibrio alginolyticu
1	132	D0WVM5	tr|D0WVM5|D0WVM5_VIBAL Protein-glutamate methylesterase/protein-glutamine glutaminase OS=Vibrio alginolyticus 40B OX=674977 GN=cheB PE=3 SV=1;tr|A0A2I3C864|A0A2I3C864_VIBAX Protein-glutamate methylesterase/protein-glutamine glutaminase OS=Vibrio alginolyti
1	164	D0WXF0	tr|D0WXF0|D0WXF0_VIBAL Putative SpoOM-related protein OS=Vibrio alginolyticus 40B OX=674977 GN=VMC_18500 PE=4 SV=1;tr|A0A2L1XX18|A0A2L1XX18_VIBAL Sporulation control protein Spo0M OS=Vibrio alginolyticus OX=663 GN=AL539_10505 PE=4 SV=1;tr|A0A2I3BZC7|A0A2I3
1	352	D0WVM6	tr|D0WVM6|D0WVM6_VIBAL Chemotaxis protein CheA OS=Vibrio alginolyticus 40B OX=674977 GN=cheA PE=4 SV=1;tr|A0A2L1XZH9|A0A2L1XZH9_VIBAL Chemotaxis protein CheA OS=Vibrio alginolyticus OX=663 GN=AL539_15535 PE=4 SV=1;tr|A0A2I3C828|A0A2I3C828_VIBAX Chemotaxis
1	293	D0WZA0	tr|D0WZA0|D0WZA0_VIBAL Methionyl-tRNA formyltransferase OS=Vibrio alginolyticus 40B OX=674977 GN=fmt PE=3 SV=1;tr|A0A2L1Y1T7|A0A2L1Y1T7_VIBAL Methionyl-tRNA formyltransferase OS=Vibrio alginolyticus OX=663 GN=fmt PE=3 SV=1;tr|A0A2I3CCY4|A0A2I3CCY4_VIBAX Me
1	73	D0X0D4	tr|D0X0D4|D0X0D4_VIBAL Ribosomal RNA small subunit methyltransferase I OS=Vibrio alginolyticus 40B OX=674977 GN=rsmI PE=3 SV=1;tr|A0A2I3CEG0|A0A2I3CEG0_VIBAX Ribosomal RNA small subunit methyltransferase I OS=Vibrio alginolyticus (strain ATCC 17749 / DSM 2
1	489	A0A2L1Y1Q3	tr|A0A2L1Y1Q3|A0A2L1Y1Q3_VIBAL Aminopeptidase P family protein OS=Vibrio alginolyticus OX=663 GN=AL539_20015 PE=4 SV=1;tr|A0A0P7EVC1|A0A0P7EVC1_VIBAL X-Pro aminopeptidase OS=Vibrio alginolyticus OX=663 GN=AOG25_25720 PE=4 SV=1;tr|D0WSR7|D0WSR7_VIBAL Aminop
1	27	D0X4E6	tr|D0X4E6|D0X4E6_VIBAL Uroporphyrin-III C-methyltransferase OS=Vibrio alginolyticus 40B OX=674977 GN=VMC_42960 PE=4 SV=1;tr|A0A2L1XY00|A0A2L1XY00_VIBAL Siroheme synthase OS=Vibrio alginolyticus OX=663 GN=AL539_12230 PE=4 SV=1;tr|A0A2I3C3C4|A0A2I3C3C4_VIBAX
1	22	D0WUE9	tr|D0WUE9|D0WUE9_VIBAL tRNA pseudouridine synthase D OS=Vibrio alginolyticus 40B OX=674977 GN=truD PE=3 SV=1;tr|A0A2L1Y0F2|A0A2L1Y0F2_VIBAL tRNA pseudouridine synthase D OS=Vibrio alginolyticus OX=663 GN=truD PE=3 SV=1;tr|A0A2I3C9Y7|A0A2I3C9Y7_VIBAX tRNA p
1	73	D0WYW5	tr|D0WYW5|D0WYW5_VIBAL tRNA pseudouridine synthase B OS=Vibrio alginolyticus 40B OX=674977 GN=truB PE=3 SV=1;tr|A0A2L1Y062|A0A2L1Y062_VIBAL tRNA pseudouridine synthase B OS=Vibrio alginolyticus OX=663 GN=truB PE=3 SV=1;tr|A0A2I3C998|A0A2I3C998_VIBAX tRNA p
1	29	D0X497	tr|D0X497|D0X497_VIBAL Ribosomal RNA large subunit methyltransferase K/L OS=Vibrio alginolyticus 40B OX=674977 GN=rlmL PE=3 SV=1;tr|A0A2I3C3A4|A0A2I3C3A4_VIBAX Ribosomal RNA large subunit methyltransferase K/L OS=Vibrio alginolyticus (strain ATCC 17749 / D
1	666	D0WUD0	tr|D0WUD0|D0WUD0_VIBAL Uncharacterized protein OS=Vibrio alginolyticus 40B OX=674977 GN=VMC_07800 PE=3 SV=1;tr|A0A1W6TNZ6|A0A1W6TNZ6_VIBAL TonB-dependent heme receptor A OS=Vibrio alginolyticus OX=663 GN=tdhA PE=3 SV=1;tr|A0A0P7EZ96|A0A0P7EZ96_VIBAL TonB-d
1	368	D0WZG0	tr|D0WZG0|D0WZG0_VIBAL Carboxynorspermidine/carboxyspermidine decarboxylase OS=Vibrio alginolyticus 40B OX=674977 GN=nspC PE=3 SV=1;tr|A0A2L1XYS0|A0A2L1XYS0_VIBAL Carboxynorspermidine/carboxyspermidine decarboxylase OS=Vibrio alginolyticus OX=663 GN=nspC P
1	74	A0A0P7F1C0	tr|A0A0P7F1C0|A0A0P7F1C0_VIBAL Peptidyl-prolyl cis-trans isomerase OS=Vibrio alginolyticus OX=663 GN=fklB_2 PE=3 SV=1;tr|D0WX03|D0WX03_VIBAL Peptidyl-prolyl cis-trans isomerase OS=Vibrio alginolyticus 40B OX=674977 GN=VMC_17030 PE=3 SV=1;tr|A0A2I3CSP3|A0A2
1	391	A0A2L1XU21	tr|A0A2L1XU21|A0A2L1XU21_VIBAL Glycogen debranching enzyme GlgX OS=Vibrio alginolyticus OX=663 GN=glgX PE=3 SV=1;tr|A0A0S3K3Z1|A0A0S3K3Z1_VIBAL Glycogen debranching enzyme OS=Vibrio alginolyticus OX=663 GN=AT730_22455 PE=3 SV=1;tr|A0A0P7F2L9|A0A0P7F2L9_VIB
1	153	D0X0V3	tr|D0X0V3|D0X0V3_VIBAL 4-hydroxy-tetrahydrodipicolinate synthase OS=Vibrio alginolyticus 40B OX=674977 GN=dapA PE=3 SV=1;tr|A0A2I3C8A2|A0A2I3C8A2_VIBAX 4-hydroxy-tetrahydrodipicolinate synthase OS=Vibrio alginolyticus (strain ATCC 17749 / DSM 2171 / NBRC 1
1	148	A0A0P7F3P2	tr|A0A0P7F3P2|A0A0P7F3P2_VIBAL Uncharacterized protein OS=Vibrio alginolyticus OX=663 GN=AOG25_08980 PE=4 SV=1
1	40	D0X3J5	tr|D0X3J5|D0X3J5_VIBAL Uncharacterized protein OS=Vibrio alginolyticus 40B OX=674977 GN=VMC_39950 PE=4 SV=1;tr|A0A1W6TBU1|A0A1W6TBU1_VIBAL Uncharacterized protein OS=Vibrio alginolyticus OX=663 GN=K04M1_15210 PE=4 SV=1;tr|A0A0P7F6H1|A0A0P7F6H1_VIBAL DUF276
1	131	A0A0P7F6Y8	tr|A0A0P7F6Y8|A0A0P7F6Y8_VIBAL Uncharacterized protein OS=Vibrio alginolyticus OX=663 GN=AOG25_21565 PE=4 SV=1
1	277	D0WT18	tr|D0WT18|D0WT18_VIBAL Putative long-chain-fatty-acid--CoA ligase OS=Vibrio alginolyticus 40B OX=674977 GN=VMC_03180 PE=4 SV=1;tr|A0A2I3CE86|A0A2I3CE86_VIBAX Putative long-chain-fatty-acid-CoA ligase OS=Vibrio alginolyticus (strain ATCC 17749 / DSM 2171 /
1	277	A0A0P7F9B3	tr|A0A0P7F9B3|A0A0P7F9B3_VIBAL Peptidase M16 OS=Vibrio alginolyticus OX=663 GN=AOG25_16570 PE=4 SV=1;tr|D0WXB9|D0WXB9_VIBAL Protease, insulinase family/protease, insulinase family OS=Vibrio alginolyticus 40B OX=674977 GN=VMC_18190 PE=4 SV=1;tr|A0A2L1Y0C6|A
1	36	D0WWW1	tr|D0WWW1|D0WWW1_VIBAL Putative transcriptional regulator, AraC/XylS family OS=Vibrio alginolyticus 40B OX=674977 GN=VMC_16610 PE=4 SV=1;tr|A0A2I3CSJ6|A0A2I3CSJ6_VIBAX Putative transcriptional regulator, AraC/XylS family OS=Vibrio alginolyticus (strain ATC
1	149	A0A2L1XRQ1	tr|A0A2L1XRQ1|A0A2L1XRQ1_VIBAL D-alanine--D-alanine ligase OS=Vibrio alginolyticus OX=663 GN=ddl PE=3 SV=1;tr|A0A1W6TYC6|A0A1W6TYC6_VIBAL D-alanine--D-alanine ligase OS=Vibrio alginolyticus OX=663 GN=ddl PE=3 SV=1;tr|A0A0P7FBF0|A0A0P7FBF0_VIBAL D-alanine--
1	161	A0A1W6UTM5	tr|A0A1W6UTM5|A0A1W6UTM5_VIBAL Manganese ABC transporter substrate-binding lipoprotein OS=Vibrio alginolyticus OX=663 GN=fimA PE=4 SV=1;tr|A0A0S3K2L1|A0A0S3K2L1_VIBAL Zinc ABC transporter substrate-binding protein OS=Vibrio alginolyticus OX=663 GN=AT730_19
1	221	A0A0S3JXC6	tr|A0A0S3JXC6|A0A0S3JXC6_VIBAL UDP-N-acetylenolpyruvoylglucosamine reductase OS=Vibrio alginolyticus OX=663 GN=murB PE=3 SV=1;tr|A0A0P7FJP9|A0A0P7FJP9_VIBAL UDP-N-acetylenolpyruvoylglucosamine reductase OS=Vibrio alginolyticus OX=663 GN=murB PE=3 SV=1;tr|D
1	123	D0WU25	tr|D0WU25|D0WU25_VIBAL Transporter, putative OS=Vibrio alginolyticus 40B OX=674977 GN=VMC_06750 PE=4 SV=1;tr|A0A2L1Y1K2|A0A2L1Y1K2_VIBAL MFS transporter OS=Vibrio alginolyticus OX=663 GN=AL539_19735 PE=4 SV=1;tr|A0A2I3CCA1|A0A2I3CCA1_VIBAX Putative transpo
1	38	A0A2I3CG34	tr|A0A2I3CG34|A0A2I3CG34_VIBAX Cell division protein ZipA OS=Vibrio alginolyticus (strain ATCC 17749 / DSM 2171 / NBRC 15630 / NCIMB 1903 / XII-53) OX=1219076 GN=zipA PE=3 SV=1;tr|A0A1W6U4M5|A0A1W6U4M5_VIBAL Cell division protein ZipA OS=Vibrio alginolytic
1	158	D0WVH0	tr|D0WVH0|D0WVH0_VIBAL Uncharacterized protein OS=Vibrio alginolyticus 40B OX=674977 GN=VMC_11700 PE=4 SV=1;tr|A0A2I3CNG9|A0A2I3CNG9_VIBAX Uncharacterized protein OS=Vibrio alginolyticus (strain ATCC 17749 / DSM 2171 / NBRC 15630 / NCIMB 1903 / XII-53) OX=
1	93	A0A2L1XZH5	tr|A0A2L1XZH5|A0A2L1XZH5_VIBAL Chorismate synthase OS=Vibrio alginolyticus OX=663 GN=aroC PE=3 SV=1;tr|A0A2I3C7S8|A0A2I3C7S8_VIBAX Chorismate synthase OS=Vibrio alginolyticus (strain ATCC 17749 / DSM 2171 / NBRC 15630 / NCIMB 1903 / XII-53) OX=1219076 GN=a
1	380	A0A2L1Y315	tr|A0A2L1Y315|A0A2L1Y315_VIBAL Inorganic triphosphatase OS=Vibrio alginolyticus OX=663 GN=AL539_22610 PE=4 SV=1;tr|A0A2I3CEH5|A0A2I3CEH5_VIBAX Uncharacterized protein OS=Vibrio alginolyticus (strain ATCC 17749 / DSM 2171 / NBRC 15630 / NCIMB 1903 / XII-53)
1	21	D0X1G4	tr|D0X1G4|D0X1G4_VIBAL ATP-dependent dethiobiotin synthetase BioD OS=Vibrio alginolyticus 40B OX=674977 GN=bioD PE=3 SV=1;tr|A0A2I3BYV4|A0A2I3BYV4_VIBAX ATP-dependent dethiobiotin synthetase BioD OS=Vibrio alginolyticus (strain ATCC 17749 / DSM 2171 / NBRC
1	68	A0A0S3JUV3	tr|A0A0S3JUV3|A0A0S3JUV3_VIBAL Peptidase OS=Vibrio alginolyticus OX=663 GN=AT730_05160 PE=4 SV=1;tr|A0A2I3C6S1|A0A2I3C6S1_VIBAX Putative iron-regulated protein A OS=Vibrio alginolyticus (strain ATCC 17749 / DSM 2171 / NBRC 15630 / NCIMB 1903 / XII-53) OX=1
1	47	D0WXC0	tr|D0WXC0|D0WXC0_VIBAL Quinone oxidoreductase OS=Vibrio alginolyticus 40B OX=674977 GN=VMC_18200 PE=4 SV=1;tr|A0A2L1Y0D7|A0A2L1Y0D7_VIBAL NADPH:quinone reductase OS=Vibrio alginolyticus OX=663 GN=AL539_17060 PE=4 SV=1;tr|A0A2I3C9B4|A0A2I3C9B4_VIBAX Quinone
1	127	D0WVS8	tr|D0WVS8|D0WVS8_VIBAL Ribosomal RNA small subunit methyltransferase E OS=Vibrio alginolyticus 40B OX=674977 GN=VMC_12780 PE=3 SV=1;tr|A0A2I3CB35|A0A2I3CB35_VIBAX Ribosomal RNA small subunit methyltransferase E OS=Vibrio alginolyticus (strain ATCC 17749 /
1	133	D0WUZ7	tr|D0WUZ7|D0WUZ7_VIBAL Pseudouridine synthase OS=Vibrio alginolyticus 40B OX=674977 GN=VMC_09970 PE=3 SV=1;tr|A0A2L1Y407|A0A2L1Y407_VIBAL Pseudouridine synthase OS=Vibrio alginolyticus OX=663 GN=AL539_24560 PE=3 SV=1;tr|A0A2I3CFS4|A0A2I3CFS4_VIBAX Pseudour
1	82	A0A2I3CSE3	tr|A0A2I3CSE3|A0A2I3CSE3_VIBAX Uncharacterized protein OS=Vibrio alginolyticus (strain ATCC 17749 / DSM 2171 / NBRC 15630 / NCIMB 1903 / XII-53) OX=1219076 GN=N646_4451 PE=4 SV=1;tr|A0A1W6UD30|A0A1W6UD30_VIBAL Uncharacterized protein OS=Vibrio alginolyticu
1	301	A0A0S3K2D1	tr|A0A0S3K2D1|A0A0S3K2D1_VIBAL Transketolase OS=Vibrio alginolyticus OX=663 GN=AT730_19395 PE=3 SV=1;tr|A0A2L1XSG4|A0A2L1XSG4_VIBAL Transketolase OS=Vibrio alginolyticus OX=663 GN=tkt PE=3 SV=1;tr|A0A2I3CPP5|A0A2I3CPP5_VIBAX Transketolase OS=Vibrio alginol
1	318	A0A0S3K2S1	tr|A0A0S3K2S1|A0A0S3K2S1_VIBAL Putrescine-binding periplasmic protein OS=Vibrio alginolyticus OX=663 GN=potD PE=3 SV=1;tr|D0WZV6|D0WZV6_VIBAL Putrescine-binding periplasmic protein OS=Vibrio alginolyticus 40B OX=674977 GN=VMC_27060 PE=3 SV=1;tr|A0A2I3CNT8|
1	19	A0A0S3K358	tr|A0A0S3K358|A0A0S3K358_VIBAL Uncharacterized protein OS=Vibrio alginolyticus OX=663 GN=AT730_20805 PE=4 SV=1
1	202	A0A0S3K3V4	tr|A0A0S3K3V4|A0A0S3K3V4_VIBAL Peptidase M16 OS=Vibrio alginolyticus OX=663 GN=AT730_22330 PE=3 SV=1;tr|A0A0P7EXM1|A0A0P7EXM1_VIBAL Peptidase M16 OS=Vibrio alginolyticus OX=663 GN=AOG25_11850 PE=3 SV=1;tr|A0A2L1XU26|A0A2L1XU26_VIBAL Insulinase family prote
1	168	D0WTR4	tr|D0WTR4|D0WTR4_VIBAL Ferric siderophore receptor OS=Vibrio alginolyticus 40B OX=674977 GN=VMC_05640 PE=3 SV=1;tr|A0A2L1XTZ4|A0A2L1XTZ4_VIBAL TonB-dependent siderophore receptor OS=Vibrio alginolyticus OX=663 GN=AL539_05165 PE=3 SV=1;tr|A0A2I3CKT3|A0A2I3C
1	705	A0A2I3CKT8	tr|A0A2I3CKT8|A0A2I3CKT8_VIBAX 1,4-alpha-glucan branching enzyme GlgB OS=Vibrio alginolyticus (strain ATCC 17749 / DSM 2171 / NBRC 15630 / NCIMB 1903 / XII-53) OX=1219076 GN=glgB PE=3 SV=1;tr|A0A0S3K408|A0A0S3K408_VIBAL 1,4-alpha-glucan branching enzyme Gl
1	89	A0A1W6THD9	tr|A0A1W6THD9|A0A1W6THD9_VIBAL Dihydroorotase OS=Vibrio alginolyticus OX=663 GN=pyrC_1 PE=3 SV=1;tr|A0A0S3K4L8|A0A0S3K4L8_VIBAL Dihydroorotase OS=Vibrio alginolyticus OX=663 GN=pyrC PE=3 SV=1
1	290	A0A2L1XUU9	tr|A0A2L1XUU9|A0A2L1XUU9_VIBAL ABC transporter substrate-binding protein OS=Vibrio alginolyticus OX=663 GN=AL539_06735 PE=4 SV=1;tr|A0A2I3CT60|A0A2I3CT60_VIBAX Uncharacterized protein OS=Vibrio alginolyticus (strain ATCC 17749 / DSM 2171 / NBRC 15630 / NCI
1	11	A0A1W6TLS4	tr|A0A1W6TLS4|A0A1W6TLS4_VIBAL DNA methyltransferase OS=Vibrio alginolyticus OX=663 GN=K04M1_51190 PE=3 SV=1
1	993	A0A1W6TP24	tr|A0A1W6TP24|A0A1W6TP24_VIBAL Phosphoribosylformylglycinamidine synthase OS=Vibrio alginolyticus OX=663 GN=purL PE=3 SV=1
1	217	D0WX82	tr|D0WX82|D0WX82_VIBAL Acyl-[acyl-carrier-protein]--UDP-N-acetylglucosamine O-acyltransferase OS=Vibrio alginolyticus 40B OX=674977 GN=plxA PE=3 SV=1;tr|A0A2I3C8C3|A0A2I3C8C3_VIBAX Acyl-[acyl-carrier-protein]--UDP-N-acetylglucosamine O-acyltransferase OS=V
1	41	A0A2I3BYX3	tr|A0A2I3BYX3|A0A2I3BYX3_VIBAX Cystathionine beta-lyase OS=Vibrio alginolyticus (strain ATCC 17749 / DSM 2171 / NBRC 15630 / NCIMB 1903 / XII-53) OX=1219076 GN=N646_0230 PE=3 SV=1;tr|A0A1W6U4R9|A0A1W6U4R9_VIBAL Cystathionine beta-lyase MetC OS=Vibrio algin
1	142	A0A2I3C1K0	tr|A0A2I3C1K0|A0A2I3C1K0_VIBAX Uncharacterized protein OS=Vibrio alginolyticus (strain ATCC 17749 / DSM 2171 / NBRC 15630 / NCIMB 1903 / XII-53) OX=1219076 GN=N646_0465 PE=4 SV=1;tr|A0A1W6U5R1|A0A1W6U5R1_VIBAL Putative oxidoreductase YdgJ OS=Vibrio alginol
1	46	D0WX80	tr|D0WX80|D0WX80_VIBAL UDP-3-O-acylglucosamine N-acyltransferase OS=Vibrio alginolyticus 40B OX=674977 GN=lpxD PE=3 SV=1;tr|A0A2L1XZQ8|A0A2L1XZQ8_VIBAL UDP-3-O-acylglucosamine N-acyltransferase OS=Vibrio alginolyticus OX=663 GN=lpxD PE=3 SV=1;tr|A0A2I3C8F9
1	161	D0WYY6	tr|D0WYY6|D0WYY6_VIBAL Phosphoserine phosphatase OS=Vibrio alginolyticus 40B OX=674977 GN=serB PE=4 SV=1;tr|A0A2I3C8V3|A0A2I3C8V3_VIBAX Phosphoserine phosphatase OS=Vibrio alginolyticus (strain ATCC 17749 / DSM 2171 / NBRC 15630 / NCIMB 1903 / XII-53) OX=1
1	206	D0WWG6	tr|D0WWG6|D0WWG6_VIBAL Protease 4 OS=Vibrio alginolyticus 40B OX=674977 GN=VMC_15160 PE=3 SV=1;tr|A0A2L1XZE8|A0A2L1XZE8_VIBAL Protease 4 OS=Vibrio alginolyticus OX=663 GN=sppA PE=3 SV=1;tr|A0A2I3C7P7|A0A2I3C7P7_VIBAX Protease 4 OS=Vibrio alginolyticus (str
1	142	A0A1W6VAY4	tr|A0A1W6VAY4|A0A1W6VAY4_VIBAL Translocation and assembly module TamA OS=Vibrio alginolyticus OX=663 GN=tamA_1 PE=4 SV=1
1	197	A0A1W6VB72	tr|A0A1W6VB72|A0A1W6VB72_VIBAL Phosphoglycerate kinase OS=Vibrio alginolyticus OX=663 GN=pgk PE=3 SV=1
1	542	A0A1W6VCT4	tr|A0A1W6VCT4|A0A1W6VCT4_VIBAL PrkA AAA domain protein OS=Vibrio alginolyticus OX=663 GN=K08M4_10470 PE=4 SV=1
1	63	A0A1W6VDU9	tr|A0A1W6VDU9|A0A1W6VDU9_VIBAL Glyoxalase/Bleomycin resistance protein/Dioxygenase superfamily protein OS=Vibrio alginolyticus OX=663 GN=K08M4_14250 PE=4 SV=1
1	113	A0A1W6VFX6	tr|A0A1W6VFX6|A0A1W6VFX6_VIBAL Metallophosphoesterase OS=Vibrio alginolyticus OX=663 GN=K08M4_21620 PE=4 SV=1
1	123	A0A1W6VIF4	tr|A0A1W6VIF4|A0A1W6VIF4_VIBAL D-lactate dehydrogenase OS=Vibrio alginolyticus OX=663 GN=ldhA PE=3 SV=1
1	6	A0A1W6VKI7	tr|A0A1W6VKI7|A0A1W6VKI7_VIBAL Enamine/imine deaminase OS=Vibrio alginolyticus OX=663 GN=yabJ_3 PE=4 SV=1
1	95	A0A1W6W9N7	tr|A0A1W6W9N7|A0A1W6W9N7_VIBAL YciI-like protein OS=Vibrio alginolyticus OX=663 GN=AL539_14275 PE=4 SV=1
1	219	A0A2L1XZB7	tr|A0A2L1XZB7|A0A2L1XZB7_VIBAL Putative glucose-6-phosphate 1-epimerase OS=Vibrio alginolyticus OX=663 GN=AL539_15145 PE=3 SV=1;tr|A0A2I3C7M7|A0A2I3C7M7_VIBAX Putative glucose-6-phosphate 1-epimerase OS=Vibrio alginolyticus (strain ATCC 17749 / DSM 2171 /
1	239	D3JUR7	tr|D3JUR7|D3JUR7_VIBAL Outer membrane protein K OS=Vibrio alginolyticus OX=663 GN=ompK PE=4 SV=1;tr|D3JUR4|D3JUR4_VIBAL Outer membrane protein K OS=Vibrio alginolyticus OX=663 GN=ompK PE=4 SV=1;tr|D0WX22|D0WX22_VIBAL Outer membrane protein ompK OS=Vibrio a
1	3	G8CVG9	tr|G8CVG9|G8CVG9_VIBAL RNA-binding protein Hfq OS=Vibrio alginolyticus OX=663 GN=hfq PE=3 SV=1;tr|D0X185|D0X185_VIBAL RNA-binding protein Hfq OS=Vibrio alginolyticus 40B OX=674977 GN=hfq PE=3 SV=1;tr|A0A2I3CBW4|A0A2I3CBW4_VIBAX RNA-binding protein Hfq OS=V
1	366	A0A2I3CL57	tr|A0A2I3CL57|A0A2I3CL57_VIBAX Uncharacterized protein OS=Vibrio alginolyticus (strain ATCC 17749 / DSM 2171 / NBRC 15630 / NCIMB 1903 / XII-53) OX=1219076 GN=N646_3393 PE=4 SV=1;tr|A1X4P2|A1X4P2_VIBAL PvsA OS=Vibrio alginolyticus OX=663 GN=pvsA PE=4 SV=1;
1	225	A0A2L1XVD5	tr|A0A2L1XVD5|A0A2L1XVD5_VIBAL Arginine ABC transporter substrate-binding protein OS=Vibrio alginolyticus OX=663 GN=AL539_07975 PE=3 SV=1;tr|D0X299|D0X299_VIBAL Arginine ABC transporter, periplasmic arginine-binding protein OS=Vibrio alginolyticus 40B OX=6
1	147	A0A2L1Y2I8	tr|A0A2L1Y2I8|A0A2L1Y2I8_VIBAL UDP-glucose 6-dehydrogenase OS=Vibrio alginolyticus OX=663 GN=AL539_21620 PE=3 SV=1;tr|D0WWD2|D0WWD2_VIBAL UDP-glucose 6-dehydrogenase OS=Vibrio alginolyticus 40B OX=674977 GN=VMC_14820 PE=3 SV=1;tr|A0A2I3CDR2|A0A2I3CDR2_VIBA
1	159	A0A2L1Y3M2	tr|A0A2L1Y3M2|A0A2L1Y3M2_VIBAL Uncharacterized protein OS=Vibrio alginolyticus OX=663 GN=AL539_23755 PE=4 SV=1
1	70	D0X142	tr|D0X142|D0X142_VIBAL Glucose-1-phosphate adenylyltransferase OS=Vibrio alginolyticus 40B OX=674977 GN=glgC PE=3 SV=1;tr|A0A2L1Y4Q1|A0A2L1Y4Q1_VIBAL Glucose-1-phosphate adenylyltransferase OS=Vibrio alginolyticus OX=663 GN=glgC PE=3 SV=1;tr|A0A2I3BYH4|A0A
1	101	V9QIX1	tr|V9QIX1|V9QIX1_VIBAL Heme-binding protein OS=Vibrio alginolyticus OX=663 GN=hutB PE=4 SV=1;tr|D0WWQ0|D0WWQ0_VIBAL Hemin ABC transporter, periplasmic hemin-binding protein HutB OS=Vibrio alginolyticus 40B OX=674977 GN=hutB PE=4 SV=1
1	28	D0X1E1	tr|D0X1E1|D0X1E1_VIBAL Uncharacterized protein OS=Vibrio alginolyticus 40B OX=674977 GN=VMC_32410 PE=4 SV=1;tr|A0A2I3CQT9|A0A2I3CQT9_VIBAX Uncharacterized protein OS=Vibrio alginolyticus (strain ATCC 17749 / DSM 2171 / NBRC 15630 / NCIMB 1903 / XII-53) OX=
1	11	D0X3U7	tr|D0X3U7|D0X3U7_VIBAL Putative phage replication initiation protein OS=Vibrio alginolyticus 40B OX=674977 GN=VMC_40970 PE=4 SV=1
1	314	D0X4D4	tr|D0X4D4|D0X4D4_VIBAL Formate transporter 1, putative OS=Vibrio alginolyticus 40B OX=674977 GN=VMC_42840 PE=4 SV=1
