# Supplementary material for: First Succinylome Profiling of Vibrio alginolyticus Reveals Key Role of Lysine Succinylation in Cellular Metabolism and Virulence
Source: Front Cell Infect Microbiol. 2021 Feb 5;10:626574. doi: 10.3389/fcimb.2020.626574 (PMC7892601; doi:10.3389/fcimb.2020.626574)
Supplement: Supplementary Table 2 — The identified succinylated peptides in V. alginolyticus. [file Table_2.xlsx]

## Sheet: Sheet1
Supplemental Table S2. The identified succinylated peptides in V. alginolyticus
Proteins	Positions within proteins	Protein	Fasta headers	Score	Mass error [ppm]	Sequence window	Succ(K) Probabilities
tr|D0WUJ8|D0WUJ8_VIBAL;tr|A0A2I3CCY2|A0A2I3CCY2_VIBAX;tr|A0A1W6V485|A0A1W6V485_VIBAL;tr|A0A0G9LUY7|A0A0G9LUY7_VIBAL;sp|P12986|ATPB_VIBAL;tr|A0A0L7ZF21|A0A0L7ZF21_VIBAL;tr|A0A1W6VI00|A0A1W6VI00_VIBAL	145;145;145;145;145;145;145	tr|D0WUJ8|D0WUJ8_VIBAL	tr|D0WUJ8|D0WUJ8_VIBAL ATP synthase subunit beta OS=Vibrio alginolyticus 40B OX=674977 GN=atpD PE=3 SV=1;tr|A0A2I3CCY2|A0A2I3CCY2_VIBAX ATP synthase subunit beta OS=Vibrio alginolyticus (strain ATCC 17749 / DSM 2171 / NBRC 15630 / NCIMB 1903 / XII-53) OX=1	77.379	0.76609	GVKVIDLICPFAKGGKIGLFGGAGVGKTVNM	GGK(suc)IGLFGGAGVGK
tr|D0WUJ8|D0WUJ8_VIBAL;tr|A0A2I3CCY2|A0A2I3CCY2_VIBAX;tr|A0A1W6V485|A0A1W6V485_VIBAL;tr|A0A0G9LUY7|A0A0G9LUY7_VIBAL;sp|P12986|ATPB_VIBAL	83;83;83;83;83	tr|D0WUJ8|D0WUJ8_VIBAL	tr|D0WUJ8|D0WUJ8_VIBAL ATP synthase subunit beta OS=Vibrio alginolyticus 40B OX=674977 GN=atpD PE=3 SV=1;tr|A0A2I3CCY2|A0A2I3CCY2_VIBAX ATP synthase subunit beta OS=Vibrio alginolyticus (strain ATCC 17749 / DSM 2171 / NBRC 15630 / NCIMB 1903 / XII-53) OX=1	68.034	-0.61623	EVVNTGAPISVPVGTKTLGRIMNVLGDAIDE	GVEVVNTGAPISVPVGTK(suc)TLGR
tr|D0WUJ9|D0WUJ9_VIBAL;tr|A0A2I3CCQ2|A0A2I3CCQ2_VIBAX;tr|A0A0G9M0Y6|A0A0G9M0Y6_VIBAL;sp|P12988|ATPE_VIBAL;tr|A0A0L7ZFI0|A0A0L7ZFI0_VIBAL;tr|A0A1W6VHZ3|A0A1W6VHZ3_VIBAL	95;95;95;95;95;95	tr|D0WUJ9|D0WUJ9_VIBAL	tr|D0WUJ9|D0WUJ9_VIBAL ATP synthase epsilon chain OS=Vibrio alginolyticus 40B OX=674977 GN=atpC PE=3 SV=1;tr|A0A2I3CCQ2|A0A2I3CCQ2_VIBAX ATP synthase epsilon chain OS=Vibrio alginolyticus (strain ATCC 17749 / DSM 2171 / NBRC 15630 / NCIMB 1903 / XII-53) OX	70.977	1.6533	VLADTAIRGEELDAAKAEEAKRRAEEQIQNQ	GEELDAAK(suc)AEEAK
tr|D0WUJ9|D0WUJ9_VIBAL;tr|A0A2I3CCQ2|A0A2I3CCQ2_VIBAX;tr|A0A0G9M0Y6|A0A0G9M0Y6_VIBAL;sp|P12988|ATPE_VIBAL;tr|A0A0L7ZFI0|A0A0L7ZFI0_VIBAL	137;137;137;137;137	tr|D0WUJ9|D0WUJ9_VIBAL	tr|D0WUJ9|D0WUJ9_VIBAL ATP synthase epsilon chain OS=Vibrio alginolyticus 40B OX=674977 GN=atpC PE=3 SV=1;tr|A0A2I3CCQ2|A0A2I3CCQ2_VIBAX ATP synthase epsilon chain OS=Vibrio alginolyticus (strain ATCC 17749 / DSM 2171 / NBRC 15630 / NCIMB 1903 / XII-53) OX	62.717	2.0221	ELAKAIAQLRVIELTKKRR____________	VIELTK(suc)K
tr|D0WUJ4|D0WUJ4_VIBAL;tr|A0A2I3CCN0|A0A2I3CCN0_VIBAX;tr|A0A0H0YHY2|A0A0H0YHY2_VIBAL;sp|P12989|ATPF_VIBAL	31;31;52;52	tr|D0WUJ4|D0WUJ4_VIBAL	tr|D0WUJ4|D0WUJ4_VIBAL ATP synthase subunit b OS=Vibrio alginolyticus 40B OX=674977 GN=atpF PE=3 SV=1;tr|A0A2I3CCN0|A0A2I3CCN0_VIBAX ATP synthase subunit b OS=Vibrio alginolyticus (strain ATCC 17749 / DSM 2171 / NBRC 15630 / NCIMB 1903 / XII-53) OX=1219076	132.97	0.29835	QKKIADGLQAAERAAKDLDLAQANASDQLKE	AAK(suc)DLDLAQANASDQLK
tr|D0WUJ4|D0WUJ4_VIBAL;tr|A0A2I3CCN0|A0A2I3CCN0_VIBAX;tr|A0A0H0YHY2|A0A0H0YHY2_VIBAL;sp|P12989|ATPF_VIBAL	45;45;66;66	tr|D0WUJ4|D0WUJ4_VIBAL	tr|D0WUJ4|D0WUJ4_VIBAL ATP synthase subunit b OS=Vibrio alginolyticus 40B OX=674977 GN=atpF PE=3 SV=1;tr|A0A2I3CCN0|A0A2I3CCN0_VIBAX ATP synthase subunit b OS=Vibrio alginolyticus (strain ATCC 17749 / DSM 2171 / NBRC 15630 / NCIMB 1903 / XII-53) OX=1219076	98.942	1.6141	AKDLDLAQANASDQLKEAKRTATEIIEQANK	DLDLAQANASDQLK(suc)EAK
tr|D0WUJ4|D0WUJ4_VIBAL;tr|A0A2I3CCN0|A0A2I3CCN0_VIBAX;tr|A0A0H0YHY2|A0A0H0YHY2_VIBAL;sp|P12989|ATPF_VIBAL	18;18;39;39	tr|D0WUJ4|D0WUJ4_VIBAL	tr|D0WUJ4|D0WUJ4_VIBAL ATP synthase subunit b OS=Vibrio alginolyticus 40B OX=674977 GN=atpF PE=3 SV=1;tr|A0A2I3CCN0|A0A2I3CCN0_VIBAX ATP synthase subunit b OS=Vibrio alginolyticus (strain ATCC 17749 / DSM 2171 / NBRC 15630 / NCIMB 1903 / XII-53) OX=1219076	62.303	-0.22014	YVWPPLMQAIEERQKKIADGLQAAERAAKDL	K(suc)IADGLQAAER
tr|D0WUJ4|D0WUJ4_VIBAL;tr|A0A2I3CCN0|A0A2I3CCN0_VIBAX;tr|A0A0H0YHY2|A0A0H0YHY2_VIBAL;sp|P12989|ATPF_VIBAL;tr|A0A0L7ZFI5|A0A0L7ZFI5_VIBAL	101;101;122;122;122	tr|D0WUJ4|D0WUJ4_VIBAL	tr|D0WUJ4|D0WUJ4_VIBAL ATP synthase subunit b OS=Vibrio alginolyticus 40B OX=674977 GN=atpF PE=3 SV=1;tr|A0A2I3CCN0|A0A2I3CCN0_VIBAX ATP synthase subunit b OS=Vibrio alginolyticus (strain ATCC 17749 / DSM 2171 / NBRC 15630 / NCIMB 1903 / XII-53) OX=1219076	59.198	1.5679	AELEAERNRARDELRKQVATLAVAGAEKILE	K(suc)QVATLAVAGAEK
tr|D0WUJ4|D0WUJ4_VIBAL;tr|A0A2I3CCN0|A0A2I3CCN0_VIBAX;tr|A0A0H0YHY2|A0A0H0YHY2_VIBAL;sp|P12989|ATPF_VIBAL;tr|A0A0L7ZFI5|A0A0L7ZFI5_VIBAL	113;113;134;134;134	tr|D0WUJ4|D0WUJ4_VIBAL	tr|D0WUJ4|D0WUJ4_VIBAL ATP synthase subunit b OS=Vibrio alginolyticus 40B OX=674977 GN=atpF PE=3 SV=1;tr|A0A2I3CCN0|A0A2I3CCN0_VIBAX ATP synthase subunit b OS=Vibrio alginolyticus (strain ATCC 17749 / DSM 2171 / NBRC 15630 / NCIMB 1903 / XII-53) OX=1219076	128.54	-2.7042	ELRKQVATLAVAGAEKILERSIDKDAQKDIL	QVATLAVAGAEK(suc)ILER
tr|D0WUJ4|D0WUJ4_VIBAL;tr|A0A2I3CCN0|A0A2I3CCN0_VIBAX;tr|A0A0H0YHY2|A0A0H0YHY2_VIBAL;sp|P12989|ATPF_VIBAL	62;62;83;83	tr|D0WUJ4|D0WUJ4_VIBAL	tr|D0WUJ4|D0WUJ4_VIBAL ATP synthase subunit b OS=Vibrio alginolyticus 40B OX=674977 GN=atpF PE=3 SV=1;tr|A0A2I3CCN0|A0A2I3CCN0_VIBAX ATP synthase subunit b OS=Vibrio alginolyticus (strain ATCC 17749 / DSM 2171 / NBRC 15630 / NCIMB 1903 / XII-53) OX=1219076	85.734	0.27341	AKRTATEIIEQANKRKSQILDEAREEAQAER	K(suc)SQILDEAREEAQAER
tr|D0WUJ4|D0WUJ4_VIBAL;tr|A0A2I3CCN0|A0A2I3CCN0_VIBAX;tr|A0A0H0YHY2|A0A0H0YHY2_VIBAL;sp|P12989|ATPF_VIBAL	60;60;81;81	tr|D0WUJ4|D0WUJ4_VIBAL	tr|D0WUJ4|D0WUJ4_VIBAL ATP synthase subunit b OS=Vibrio alginolyticus 40B OX=674977 GN=atpF PE=3 SV=1;tr|A0A2I3CCN0|A0A2I3CCN0_VIBAX ATP synthase subunit b OS=Vibrio alginolyticus (strain ATCC 17749 / DSM 2171 / NBRC 15630 / NCIMB 1903 / XII-53) OX=1219076	86.624	-0.26942	KEAKRTATEIIEQANKRKSQILDEAREEAQA	TATEIIEQANK(suc)RK
tr|D0WUJ4|D0WUJ4_VIBAL;tr|A0A2I3CCN0|A0A2I3CCN0_VIBAX;tr|A0A0H0YHY2|A0A0H0YHY2_VIBAL;sp|P12989|ATPF_VIBAL	121;121;142;142	tr|D0WUJ4|D0WUJ4_VIBAL	tr|D0WUJ4|D0WUJ4_VIBAL ATP synthase subunit b OS=Vibrio alginolyticus 40B OX=674977 GN=atpF PE=3 SV=1;tr|A0A2I3CCN0|A0A2I3CCN0_VIBAX ATP synthase subunit b OS=Vibrio alginolyticus (strain ATCC 17749 / DSM 2171 / NBRC 15630 / NCIMB 1903 / XII-53) OX=1219076	123.38	0.3592	LAVAGAEKILERSIDKDAQKDILDNITAKL_	SIDK(suc)DAQKDILDNITAK
tr|D0WUJ4|D0WUJ4_VIBAL;tr|A0A2I3CCN0|A0A2I3CCN0_VIBAX;tr|A0A0H0YHY2|A0A0H0YHY2_VIBAL;sp|P12989|ATPF_VIBAL	125;125;146;146	tr|D0WUJ4|D0WUJ4_VIBAL	tr|D0WUJ4|D0WUJ4_VIBAL ATP synthase subunit b OS=Vibrio alginolyticus 40B OX=674977 GN=atpF PE=3 SV=1;tr|A0A2I3CCN0|A0A2I3CCN0_VIBAX ATP synthase subunit b OS=Vibrio alginolyticus (strain ATCC 17749 / DSM 2171 / NBRC 15630 / NCIMB 1903 / XII-53) OX=1219076	97.69	-0.30935	GAEKILERSIDKDAQKDILDNITAKL_____	SIDKDAQK(suc)DILDNITAK
tr|D0WX35|D0WX35_VIBAL;tr|A0A2I3C8N3|A0A2I3C8N3_VIBAX;tr|A0A0H0YCL7|A0A0H0YCL7_VIBAL;sp|Q56582|NQRC_VIBAL;tr|A0A0L7YW63|A0A0L7YW63_VIBAL	45;45;45;45;45	tr|D0WX35|D0WX35_VIBAL	tr|D0WX35|D0WX35_VIBAL Na(+)-translocating NADH-quinone reductase subunit C OS=Vibrio alginolyticus 40B OX=674977 GN=nqrC PE=3 SV=1;tr|A0A2I3C8N3|A0A2I3C8N3_VIBAX Na(+)-translocating NADH-quinone reductase subunit C OS=Vibrio alginolyticus (strain ATCC 177	54.982	-0.093985	AVGLRDKQKANAVLDKQSKIVEVAGIDANGK	ANAVLDK(suc)QSK
tr|D0WX38|D0WX38_VIBAL;tr|A0A2I3C8N4|A0A2I3C8N4_VIBAX;tr|A0A0H0YAQ1|A0A0H0YAQ1_VIBAL;sp|Q56584|NQRF_VIBAL;tr|A0A0L7YVW0|A0A0L7YVW0_VIBAL;tr|A0A1W6VG61|A0A1W6VG61_VIBAL	99;99;99;99;99;100	tr|D0WX38|D0WX38_VIBAL	tr|D0WX38|D0WX38_VIBAL Na(+)-translocating NADH-quinone reductase subunit F OS=Vibrio alginolyticus 40B OX=674977 GN=nqrF PE=3 SV=1;tr|A0A2I3C8N4|A0A2I3C8N4_VIBAX Na(+)-translocating NADH-quinone reductase subunit F OS=Vibrio alginolyticus (strain ATCC 177	57.366	-0.13289	SGGGDILPTELDHITKGEAREGERLACQVAM	SGGGDILPTELDHITK(suc)GEAR
tr|D0WX38|D0WX38_VIBAL;tr|A0A2I3C8N4|A0A2I3C8N4_VIBAX;tr|A0A0H0YAQ1|A0A0H0YAQ1_VIBAL;sp|Q56584|NQRF_VIBAL;tr|A0A0L7YVW0|A0A0L7YVW0_VIBAL;tr|A0A1W6VG61|A0A1W6VG61_VIBAL	296;296;296;296;296;297	tr|D0WX38|D0WX38_VIBAL	tr|D0WX38|D0WX38_VIBAL Na(+)-translocating NADH-quinone reductase subunit F OS=Vibrio alginolyticus 40B OX=674977 GN=nqrF PE=3 SV=1;tr|A0A2I3C8N4|A0A2I3C8N4_VIBAX Na(+)-translocating NADH-quinone reductase subunit F OS=Vibrio alginolyticus (strain ATCC 177	50.878	0.4548	GAGMAPMRSHIFDQLKRLHSKRKMSFWYGAR	SHIFDQLK(suc)R
tr|D0WX38|D0WX38_VIBAL;tr|A0A2I3C8N4|A0A2I3C8N4_VIBAX;tr|A0A0H0YAQ1|A0A0H0YAQ1_VIBAL;sp|Q56584|NQRF_VIBAL	202;202;202;202	tr|D0WX38|D0WX38_VIBAL	tr|D0WX38|D0WX38_VIBAL Na(+)-translocating NADH-quinone reductase subunit F OS=Vibrio alginolyticus 40B OX=674977 GN=nqrF PE=3 SV=1;tr|A0A2I3C8N4|A0A2I3C8N4_VIBAX Na(+)-translocating NADH-quinone reductase subunit F OS=Vibrio alginolyticus (strain ATCC 177	89.827	0.56566	YREDWEKFNLFRYESKVNEETIRAYSMANYP	YESK(suc)VNEETIR
tr|D0WX32|D0WX32_VIBAL;tr|A0A2I3C8P5|A0A2I3C8P5_VIBAX;tr|A0A0G9M2F9|A0A0G9M2F9_VIBAL;sp|Q56585|BOLA_VIBAL	8;8;8;8	tr|D0WX32|D0WX32_VIBAL	tr|D0WX32|D0WX32_VIBAL BolA protein OS=Vibrio alginolyticus 40B OX=674977 GN=bolA PE=3 SV=1;tr|A0A2I3C8P5|A0A2I3C8P5_VIBAX Cell division protein BolA OS=Vibrio alginolyticus (strain ATCC 17749 / DSM 2171 / NBRC 15630 / NCIMB 1903 / XII-53) OX=1219076 GN=N6	67.897	0.28376	________MIQEIIEKKLHSELQPSYLKVIN	MIQEIIEK(suc)K
tr|A6XJQ9|A6XJQ9_VIBAL;tr|A0A2I3C9Z1|A0A2I3C9Z1_VIBAX;tr|A0A0H0YB43|A0A0H0YB43_VIBAL;sp|Q6TP45|LUXS_VIBAL;tr|D0WXB6|D0WXB6_VIBAL;tr|A0A0L7YU02|A0A0L7YU02_VIBAL	45;45;45;45;45;45	tr|A6XJQ9|A6XJQ9_VIBAL	tr|A6XJQ9|A6XJQ9_VIBAL S-ribosylhomocysteine lyase OS=Vibrio alginolyticus OX=663 GN=luxS PE=3 SV=1;tr|A0A2I3C9Z1|A0A2I3C9Z1_VIBAX S-ribosylhomocysteine lyase OS=Vibrio alginolyticus (strain ATCC 17749 / DSM 2171 / NBRC 15630 / NCIMB 1903 / XII-53) OX=1219	61.353	-1.6171	GDTITVFDLRFTAPNKDILSEKGIHTLEHLY	FTAPNK(suc)DILSEK
tr|A6XJQ9|A6XJQ9_VIBAL;tr|A0A2I3C9Z1|A0A2I3C9Z1_VIBAX;tr|A0A0H0YB43|A0A0H0YB43_VIBAL;sp|Q6TP45|LUXS_VIBAL;tr|D0WXB6|D0WXB6_VIBAL;tr|A0A0L7YU02|A0A0L7YU02_VIBAL;tr|A0A1W6VBE6|A0A1W6VBE6_VIBAL	29;29;29;29;29;29;29	tr|A6XJQ9|A6XJQ9_VIBAL	tr|A6XJQ9|A6XJQ9_VIBAL S-ribosylhomocysteine lyase OS=Vibrio alginolyticus OX=663 GN=luxS PE=3 SV=1;tr|A0A2I3C9Z1|A0A2I3C9Z1_VIBAX S-ribosylhomocysteine lyase OS=Vibrio alginolyticus (strain ATCC 17749 / DSM 2171 / NBRC 15630 / NCIMB 1903 / XII-53) OX=1219	95.417	0.11456	MNAPAVRVAKTMQTPKGDTITVFDLRFTAPN	TMQTPK(suc)GDTITVFDLR
tr|A0A1W6VAE4|A0A1W6VAE4_VIBAL;tr|D0WW28|D0WW28_VIBAL;tr|A0A2I3CC53|A0A2I3CC53_VIBAX;tr|A0A0L7Z123|A0A0L7Z123_VIBAL;tr|A0A0H0YDP0|A0A0H0YDP0_VIBAL;sp|Q9ZNE7|SECE_VIBAL	81;82;82;82;82;82	tr|A0A1W6VAE4|A0A1W6VAE4_VIBAL	tr|A0A1W6VAE4|A0A1W6VAE4_VIBAL Protein translocase subunit SecE OS=Vibrio alginolyticus OX=663 GN=secE PE=3 SV=1;tr|D0WW28|D0WW28_VIBAL Protein translocase subunit SecE OS=Vibrio alginolyticus 40B OX=674977 GN=secE PE=3 SV=1;tr|A0A2I3CC53|A0A2I3CC53_VIBAX	66.682	0.53325	KAAIDFAKESRMEIRKVVWPTRQETMQTTLI	K(suc)VVWPTR
tr|D0X3Q1|D0X3Q1_VIBAL;tr|A0A2L1Y467|A0A2L1Y467_VIBAL;tr|A0A2I3CG91|A0A2I3CG91_VIBAX;tr|A0A1W6U3W3|A0A1W6U3W3_VIBAL;tr|A0A0L8D956|A0A0L8D956_VIBAL;tr|A0A060A4C9|A0A060A4C9_VIBAL	7;7;7;7;7;7	tr|D0X3Q1|D0X3Q1_VIBAL	tr|D0X3Q1|D0X3Q1_VIBAL ToxR OS=Vibrio alginolyticus 40B OX=674977 GN=VMC_40510 PE=4 SV=1;tr|A0A2L1Y467|A0A2L1Y467_VIBAL Transcriptional regulator OS=Vibrio alginolyticus OX=663 GN=AL539_24885 PE=4 SV=1;tr|A0A2I3CG91|A0A2I3CG91_VIBAX ToxR OS=Vibrio alginoly	44.318	0.46902	_________MTNIGTKFLLAQRFTFDPNSNS	TNIGTK(suc)FLLAQR
tr|D0WWQ6|D0WWQ6_VIBAL;tr|A0A2I3CII8|A0A2I3CII8_VIBAX;tr|A0A068BFF8|A0A068BFF8_VIBAL	117;117;117	tr|D0WWQ6|D0WWQ6_VIBAL	tr|D0WWQ6|D0WWQ6_VIBAL Uncharacterized protein OS=Vibrio alginolyticus 40B OX=674977 GN=VMC_16060 PE=4 SV=1;tr|A0A2I3CII8|A0A2I3CII8_VIBAX Uncharacterized protein OS=Vibrio alginolyticus (strain ATCC 17749 / DSM 2171 / NBRC 15630 / NCIMB 1903 / XII-53) OX=	142.1	-0.33206	VERDTEMWQQVVGQMKERFGEIIDGLSQLED	DTEMWQQVVGQMK(suc)ER
tr|D0WWQ6|D0WWQ6_VIBAL;tr|A0A2I3CII8|A0A2I3CII8_VIBAX;tr|A0A068BFF8|A0A068BFF8_VIBAL;tr|A0A0S3K0D4|A0A0S3K0D4_VIBAL	171;171;171;171	tr|D0WWQ6|D0WWQ6_VIBAL	tr|D0WWQ6|D0WWQ6_VIBAL Uncharacterized protein OS=Vibrio alginolyticus 40B OX=674977 GN=VMC_16060 PE=4 SV=1;tr|A0A2I3CII8|A0A2I3CII8_VIBAX Uncharacterized protein OS=Vibrio alginolyticus (strain ATCC 17749 / DSM 2171 / NBRC 15630 / NCIMB 1903 / XII-53) OX=	64.954	0.23926	SGDDLVDFVHLQEGHKKVESA__________	GFGQAYQVSGDDLVDFVHLQEGHK(suc)K
tr|D0WWQ6|D0WWQ6_VIBAL;tr|A0A2I3CII8|A0A2I3CII8_VIBAX;tr|A0A068BFF8|A0A068BFF8_VIBAL;tr|A0A0S3K0D4|A0A0S3K0D4_VIBAL;tr|A0A1W6VIU7|A0A1W6VIU7_VIBAL	19;19;19;19;19	tr|D0WWQ6|D0WWQ6_VIBAL	tr|D0WWQ6|D0WWQ6_VIBAL Uncharacterized protein OS=Vibrio alginolyticus 40B OX=674977 GN=VMC_16060 PE=4 SV=1;tr|A0A2I3CII8|A0A2I3CII8_VIBAX Uncharacterized protein OS=Vibrio alginolyticus (strain ATCC 17749 / DSM 2171 / NBRC 15630 / NCIMB 1903 / XII-53) OX=	56.729	0.98578	QVKQERLQGRLGPEIKEFRQERRTLQLATVD	LGPEIK(suc)EFRQER
tr|D0WWQ5|D0WWQ5_VIBAL;tr|A0A2I3CIJ0|A0A2I3CIJ0_VIBAX;tr|A0A0S3K0C9|A0A0S3K0C9_VIBAL;tr|A0A068BHT4|A0A068BHT4_VIBAL	166;166;166;166	tr|D0WWQ5|D0WWQ5_VIBAL	tr|D0WWQ5|D0WWQ5_VIBAL Uncharacterized protein OS=Vibrio alginolyticus 40B OX=674977 GN=VMC_16050 PE=4 SV=1;tr|A0A2I3CIJ0|A0A2I3CIJ0_VIBAX Uncharacterized protein OS=Vibrio alginolyticus (strain ATCC 17749 / DSM 2171 / NBRC 15630 / NCIMB 1903 / XII-53) OX=	85.265	-1.1873	IEEQVTAFRALQAELKK______________	ALQAELK(suc)K
tr|D0WWQ5|D0WWQ5_VIBAL;tr|A0A2I3CIJ0|A0A2I3CIJ0_VIBAX;tr|A0A0S3K0C9|A0A0S3K0C9_VIBAL;tr|A0A068BHT4|A0A068BHT4_VIBAL;tr|A0A0L7YIX0|A0A0L7YIX0_VIBAL;tr|A0A1W6VIZ5|A0A1W6VIZ5_VIBAL	83;83;83;83;83;91	tr|D0WWQ5|D0WWQ5_VIBAL	tr|D0WWQ5|D0WWQ5_VIBAL Uncharacterized protein OS=Vibrio alginolyticus 40B OX=674977 GN=VMC_16050 PE=4 SV=1;tr|A0A2I3CIJ0|A0A2I3CIJ0_VIBAX Uncharacterized protein OS=Vibrio alginolyticus (strain ATCC 17749 / DSM 2171 / NBRC 15630 / NCIMB 1903 / XII-53) OX=	54.525	0.40241	VHSFGSIFEVKAPFPKGKVARGYYNLMGREG	APFPK(suc)GK
tr|D0WWQ5|D0WWQ5_VIBAL;tr|A0A2I3CIJ0|A0A2I3CIJ0_VIBAX;tr|A0A0S3K0C9|A0A0S3K0C9_VIBAL;tr|A0A068BHT4|A0A068BHT4_VIBAL	105;105;105;105	tr|D0WWQ5|D0WWQ5_VIBAL	tr|D0WWQ5|D0WWQ5_VIBAL Uncharacterized protein OS=Vibrio alginolyticus 40B OX=674977 GN=VMC_16050 PE=4 SV=1;tr|A0A2I3CIJ0|A0A2I3CIJ0_VIBAX Uncharacterized protein OS=Vibrio alginolyticus (strain ATCC 17749 / DSM 2171 / NBRC 15630 / NCIMB 1903 / XII-53) OX=	58.626	0.18078	YYNLMGREGELHGHLKLDNVKNVALVSKPFM	EGELHGHLK(suc)LDNVK
tr|D0WWQ5|D0WWQ5_VIBAL;tr|A0A2I3CIJ0|A0A2I3CIJ0_VIBAX;tr|A0A0S3K0C9|A0A0S3K0C9_VIBAL;tr|A0A068BHT4|A0A068BHT4_VIBAL	110;110;110;110	tr|D0WWQ5|D0WWQ5_VIBAL	tr|D0WWQ5|D0WWQ5_VIBAL Uncharacterized protein OS=Vibrio alginolyticus 40B OX=674977 GN=VMC_16050 PE=4 SV=1;tr|A0A2I3CIJ0|A0A2I3CIJ0_VIBAX Uncharacterized protein OS=Vibrio alginolyticus (strain ATCC 17749 / DSM 2171 / NBRC 15630 / NCIMB 1903 / XII-53) OX=	76.073	-2.2508	GREGELHGHLKLDNVKNVALVSKPFMGRESH	LDNVK(suc)NVALVSKPFMGR
tr|D0WWQ5|D0WWQ5_VIBAL;tr|A0A2I3CIJ0|A0A2I3CIJ0_VIBAX;tr|A0A0S3K0C9|A0A0S3K0C9_VIBAL;tr|A0A068BHT4|A0A068BHT4_VIBAL	117;117;117;117	tr|D0WWQ5|D0WWQ5_VIBAL	tr|D0WWQ5|D0WWQ5_VIBAL Uncharacterized protein OS=Vibrio alginolyticus 40B OX=674977 GN=VMC_16050 PE=4 SV=1;tr|A0A2I3CIJ0|A0A2I3CIJ0_VIBAX Uncharacterized protein OS=Vibrio alginolyticus (strain ATCC 17749 / DSM 2171 / NBRC 15630 / NCIMB 1903 / XII-53) OX=	70.1	-0.10522	GHLKLDNVKNVALVSKPFMGRESHYFGFFSE	NVALVSK(suc)PFMGR
tr|A0A0G3FEH7|A0A0G3FEH7_VIBAL;tr|D1L3I1|D1L3I1_VIBAL;tr|D1L3F6|D1L3F6_VIBAL;tr|A9X8P6|A9X8P6_VIBAL;tr|G4Y1X6|G4Y1X6_VIBAL;tr|G4Y1U7|G4Y1U7_VIBAL;tr|D0X244|D0X244_VIBAL;tr|A0A2I3CBE3|A0A2I3CBE3_VIBAX;tr|A0A0H0Y8A3|A0A0H0Y8A3_VIBAL;tr|I1T8Q5|I1T8Q5_VIBAL;tr|A0A0G3FIV5|A0A0G3FIV5_VIBAL	24;23;25;33;35;35;50;50;50;19;24	tr|A0A0G3FEH7|A0A0G3FEH7_VIBAL	tr|A0A0G3FEH7|A0A0G3FEH7_VIBAL Actin-like cytoskeleton protein (Fragment) OS=Vibrio alginolyticus OX=663 GN=mreB PE=4 SV=1;tr|D1L3I1|D1L3I1_VIBAL Rod shape-determining protein (Fragment) OS=Vibrio alginolyticus OX=663 GN=mreB PE=4 SV=1;tr|D1L3F6|D1L3F6_VIB	84.687	-0.49925	EPSVVAIRQDRVGSAKSVAAVGHAAKQMLGR	VGSAK(suc)SVAAVGHAAK
tr|D0X473|D0X473_VIBAL;tr|A0A2I3CR03|A0A2I3CR03_VIBAX;tr|A0A0G9LUC1|A0A0G9LUC1_VIBAL	91;91;91	tr|D0X473|D0X473_VIBAL	tr|D0X473|D0X473_VIBAL DamX-related protein OS=Vibrio alginolyticus 40B OX=674977 GN=VMC_42230 PE=4 SV=1;tr|A0A2I3CR03|A0A2I3CR03_VIBAX DamX-related protein OS=Vibrio alginolyticus (strain ATCC 17749 / DSM 2171 / NBRC 15630 / NCIMB 1903 / XII-53) OX=121907	44.611	-4.0469	PKEQAKPVKIVPPSKKQAGIQRFGYTIQVAA	K(suc)QAGIQR
tr|D0X473|D0X473_VIBAL;tr|A0A2I3CR03|A0A2I3CR03_VIBAX;tr|A0A0G9LUC1|A0A0G9LUC1_VIBAL	178;178;178	tr|D0X473|D0X473_VIBAL	tr|D0X473|D0X473_VIBAL DamX-related protein OS=Vibrio alginolyticus 40B OX=674977 GN=VMC_42230 PE=4 SV=1;tr|A0A2I3CR03|A0A2I3CR03_VIBAX DamX-related protein OS=Vibrio alginolyticus (strain ATCC 17749 / DSM 2171 / NBRC 15630 / NCIMB 1903 / XII-53) OX=121907	119.45	0.10042	QFQQLRPFVKSIDAIKNSAYPTLNKLN____	SIDAIK(suc)NSAYPTLNK
tr|D0WW31|D0WW31_VIBAL;tr|A0A2I3CC58|A0A2I3CC58_VIBAX;tr|A0A0G9LUE4|A0A0G9LUE4_VIBAL;tr|A0A0L7Z1M5|A0A0L7Z1M5_VIBAL;tr|A0A1W6VAC5|A0A1W6VAC5_VIBAL	205;205;205;205;205	tr|D0WW31|D0WW31_VIBAL	tr|D0WW31|D0WW31_VIBAL 50S ribosomal protein L1 OS=Vibrio alginolyticus 40B OX=674977 GN=rplA PE=3 SV=1;tr|A0A2I3CC58|A0A2I3CC58_VIBAX 50S ribosomal protein L1 OS=Vibrio alginolyticus (strain ATCC 17749 / DSM 2171 / NBRC 15630 / NCIMB 1903 / XII-53) OX=121	58.37	0.19508	EALLVALKKAKPSSAKGTFLKKVSISTTMGA	AKPSSAK(suc)GTFLK
tr|D0WW31|D0WW31_VIBAL;tr|A0A2I3CC58|A0A2I3CC58_VIBAX;tr|A0A0G9LUE4|A0A0G9LUE4_VIBAL	105;105;105	tr|D0WW31|D0WW31_VIBAL	tr|D0WW31|D0WW31_VIBAL 50S ribosomal protein L1 OS=Vibrio alginolyticus 40B OX=674977 GN=rplA PE=3 SV=1;tr|A0A2I3CC58|A0A2I3CC58_VIBAX 50S ribosomal protein L1 OS=Vibrio alginolyticus (strain ATCC 17749 / DSM 2171 / NBRC 15630 / NCIMB 1903 / XII-53) OX=121	132.47	-0.11334	AGADIVGMEDLAEQVKKGEMNFDVVVASPDA	EAGADIVGMEDLAEQVK(suc)K
tr|D0WW31|D0WW31_VIBAL;tr|A0A2I3CC58|A0A2I3CC58_VIBAX;tr|A0A0G9LUE4|A0A0G9LUE4_VIBAL;tr|A0A0L7Z1M5|A0A0L7Z1M5_VIBAL;tr|A0A1W6VAC5|A0A1W6VAC5_VIBAL	197;197;197;197;197	tr|D0WW31|D0WW31_VIBAL	tr|D0WW31|D0WW31_VIBAL 50S ribosomal protein L1 OS=Vibrio alginolyticus 40B OX=674977 GN=rplA PE=3 SV=1;tr|A0A2I3CC58|A0A2I3CC58_VIBAX 50S ribosomal protein L1 OS=Vibrio alginolyticus (strain ATCC 17749 / DSM 2171 / NBRC 15630 / NCIMB 1903 / XII-53) OX=121	132.91	-0.31408	AEQIKENLEALLVALKKAKPSSAKGTFLKKV	ENLEALLVALK(suc)K
tr|D0WW31|D0WW31_VIBAL;tr|A0A2I3CC58|A0A2I3CC58_VIBAX;tr|A0A0G9LUE4|A0A0G9LUE4_VIBAL;tr|A0A0L7Z1M5|A0A0L7Z1M5_VIBAL;tr|A0A1W6VAC5|A0A1W6VAC5_VIBAL	141;141;141;141;141	tr|D0WW31|D0WW31_VIBAL	tr|D0WW31|D0WW31_VIBAL 50S ribosomal protein L1 OS=Vibrio alginolyticus 40B OX=674977 GN=rplA PE=3 SV=1;tr|A0A2I3CC58|A0A2I3CC58_VIBAX 50S ribosomal protein L1 OS=Vibrio alginolyticus (strain ATCC 17749 / DSM 2171 / NBRC 15630 / NCIMB 1903 / XII-53) OX=121	101.62	-0.14449	QLGTILGPRGLMPNPKVGTVTPNVAEAVKNA	GLMPNPK(suc)VGTVTPNVAEAVK
tr|D0WW31|D0WW31_VIBAL;tr|A0A2I3CC58|A0A2I3CC58_VIBAX;tr|A0A0G9LUE4|A0A0G9LUE4_VIBAL;tr|A0A0L7Z1M5|A0A0L7Z1M5_VIBAL;tr|A0A1W6VAC5|A0A1W6VAC5_VIBAL	154;154;154;154;154	tr|D0WW31|D0WW31_VIBAL	tr|D0WW31|D0WW31_VIBAL 50S ribosomal protein L1 OS=Vibrio alginolyticus 40B OX=674977 GN=rplA PE=3 SV=1;tr|A0A2I3CC58|A0A2I3CC58_VIBAX 50S ribosomal protein L1 OS=Vibrio alginolyticus (strain ATCC 17749 / DSM 2171 / NBRC 15630 / NCIMB 1903 / XII-53) OX=121	91.937	0.041724	NPKVGTVTPNVAEAVKNAKAGQVRYRNDKNG	VGTVTPNVAEAVK(suc)NAK
tr|D0WW31|D0WW31_VIBAL;tr|A0A2I3CC58|A0A2I3CC58_VIBAX;tr|A0A0G9LUE4|A0A0G9LUE4_VIBAL;tr|A0A0L7Z1M5|A0A0L7Z1M5_VIBAL;tr|A0A1W6VAC5|A0A1W6VAC5_VIBAL	167;167;167;167;167	tr|D0WW31|D0WW31_VIBAL	tr|D0WW31|D0WW31_VIBAL 50S ribosomal protein L1 OS=Vibrio alginolyticus 40B OX=674977 GN=rplA PE=3 SV=1;tr|A0A2I3CC58|A0A2I3CC58_VIBAX 50S ribosomal protein L1 OS=Vibrio alginolyticus (strain ATCC 17749 / DSM 2171 / NBRC 15630 / NCIMB 1903 / XII-53) OX=121	84.658	-0.54367	AVKNAKAGQVRYRNDKNGIIHTTIGKANFSA	YRNDK(suc)NGIIHTTIGK
tr|A0A2I3CC45|A0A2I3CC45_VIBAX;tr|A0A0G9LUF5|A0A0G9LUF5_VIBAL	3;3	tr|A0A2I3CC45|A0A2I3CC45_VIBAX	tr|A0A2I3CC45|A0A2I3CC45_VIBAX Uncharacterized protein OS=Vibrio alginolyticus (strain ATCC 17749 / DSM 2171 / NBRC 15630 / NCIMB 1903 / XII-53) OX=1219076 GN=N646_1989 PE=4 SV=1;tr|A0A0G9LUF5|A0A0G9LUF5_VIBAL DUF416 domain-containing protein OS=Vibrio alg	54.549	-0.54461	_____________MLKNPLQVRLEKLEPWQQ	MLK(suc)NPLQVR
tr|A0A2I3CCT1|A0A2I3CCT1_VIBAX;tr|A0A1W6VI33|A0A1W6VI33_VIBAL;tr|A0A0G9LUV7|A0A0G9LUV7_VIBAL;tr|A0A0L7ZFV2|A0A0L7ZFV2_VIBAL	11;11;11;12	tr|A0A2I3CCT1|A0A2I3CCT1_VIBAX	tr|A0A2I3CCT1|A0A2I3CCT1_VIBAX 50S ribosomal protein L34 OS=Vibrio alginolyticus (strain ATCC 17749 / DSM 2171 / NBRC 15630 / NCIMB 1903 / XII-53) OX=1219076 GN=rpmH PE=3 SV=1;tr|A0A1W6VI33|A0A1W6VI33_VIBAL 50S ribosomal protein L34 OS=Vibrio alginolyticus	66.073	1.3293	_____MKRTFQPTVLKRKRTHGFRARMATKN	TFQPTVLK(suc)R
tr|D0WUL3|D0WUL3_VIBAL;tr|A0A2I3CCJ9|A0A2I3CCJ9_VIBAX;tr|A0A0G9LV07|A0A0G9LV07_VIBAL;tr|A0A0P7ETL9|A0A0P7ETL9_VIBAL	138;138;138;138	tr|D0WUL3|D0WUL3_VIBAL	tr|D0WUL3|D0WUL3_VIBAL Thiol:disulfide interchange protein OS=Vibrio alginolyticus 40B OX=674977 GN=tpcG PE=3 SV=1;tr|A0A2I3CCJ9|A0A2I3CCJ9_VIBAX Thiol:disulfide interchange protein OS=Vibrio alginolyticus (strain ATCC 17749 / DSM 2171 / NBRC 15630 / NCIMB	75.738	-1.1854	EELRQIFLDEGVDAKKFDSAFKGFAVDSMVR	K(suc)FDSAFK
tr|D0WUL3|D0WUL3_VIBAL;tr|A0A2I3CCJ9|A0A2I3CCJ9_VIBAX;tr|A0A0G9LV07|A0A0G9LV07_VIBAL	64;64;64	tr|D0WUL3|D0WUL3_VIBAL	tr|D0WUL3|D0WUL3_VIBAL Thiol:disulfide interchange protein OS=Vibrio alginolyticus 40B OX=674977 GN=tpcG PE=3 SV=1;tr|A0A2I3CCJ9|A0A2I3CCJ9_VIBAX Thiol:disulfide interchange protein OS=Vibrio alginolyticus (strain ATCC 17749 / DSM 2171 / NBRC 15630 / NCIMB	54.776	1.9792	CPHCNSFEPVIQQLKKQLPEGTKLLKNHVSF	K(suc)QLPEGTK
tr|A0A2I3CCN4|A0A2I3CCN4_VIBAX;tr|A0A0S3JXR7|A0A0S3JXR7_VIBAL;tr|A0A0G9LV17|A0A0G9LV17_VIBAL;tr|A0A0L7YK01|A0A0L7YK01_VIBAL;tr|D0WZ99|D0WZ99_VIBAL;tr|A0A1W6VJ47|A0A1W6VJ47_VIBAL	151;151;151;151;182;151	tr|A0A2I3CCN4|A0A2I3CCN4_VIBAX	tr|A0A2I3CCN4|A0A2I3CCN4_VIBAX Peptide deformylase OS=Vibrio alginolyticus (strain ATCC 17749 / DSM 2171 / NBRC 15630 / NCIMB 1903 / XII-53) OX=1219076 GN=def PE=3 SV=1;tr|A0A0S3JXR7|A0A0S3JXR7_VIBAL Peptide deformylase OS=Vibrio alginolyticus OX=663 GN=de	64.04	-2.1192	DHLQGKLFVDYLSPLKRKRIQDKLAKIKRFN	LFVDYLSPLK(suc)R
tr|A0A2I3CCN4|A0A2I3CCN4_VIBAX;tr|A0A0S3JXR7|A0A0S3JXR7_VIBAL;tr|A0A0G9LV17|A0A0G9LV17_VIBAL;tr|D0WZ99|D0WZ99_VIBAL	19;19;19;50	tr|A0A2I3CCN4|A0A2I3CCN4_VIBAX	tr|A0A2I3CCN4|A0A2I3CCN4_VIBAX Peptide deformylase OS=Vibrio alginolyticus (strain ATCC 17749 / DSM 2171 / NBRC 15630 / NCIMB 1903 / XII-53) OX=1219076 GN=def PE=3 SV=1;tr|A0A0S3JXR7|A0A0S3JXR7_VIBAL Peptide deformylase OS=Vibrio alginolyticus OX=663 GN=de	73.466	-0.61244	LQVLTFPDDRLRTVAKPVEAVTPEIQKIVDD	TVAK(suc)PVEAVTPEIQK
tr|D0WYQ4|D0WYQ4_VIBAL;tr|A0A2I3CBV6|A0A2I3CBV6_VIBAX;tr|A0A1W6VAI8|A0A1W6VAI8_VIBAL;tr|A0A0G9LV29|A0A0G9LV29_VIBAL;tr|A0A0L7Z422|A0A0L7Z422_VIBAL	32;32;32;32;32	tr|D0WYQ4|D0WYQ4_VIBAL	tr|D0WYQ4|D0WYQ4_VIBAL DNA-binding protein Fis OS=Vibrio alginolyticus 40B OX=674977 GN=fis PE=3 SV=1;tr|A0A2I3CBV6|A0A2I3CBV6_VIBAX DNA-binding protein Fis OS=Vibrio alginolyticus (strain ATCC 17749 / DSM 2171 / NBRC 15630 / NCIMB 1903 / XII-53) OX=121907	44.961	-0.74132	TSQDQITQKPLRDSVKASLKNYLAQLNGQEV	DSVK(suc)ASLK
tr|D0WYQ7|D0WYQ7_VIBAL;tr|A0A2I3CC78|A0A2I3CC78_VIBAX;tr|A0A0G9LV33|A0A0G9LV33_VIBAL	190;190;190	tr|D0WYQ7|D0WYQ7_VIBAL	tr|D0WYQ7|D0WYQ7_VIBAL Biotin carboxylase OS=Vibrio alginolyticus 40B OX=674977 GN=accC PE=4 SV=1;tr|A0A2I3CC78|A0A2I3CC78_VIBAX Biotin carboxylase OS=Vibrio alginolyticus (strain ATCC 17749 / DSM 2171 / NBRC 15630 / NCIMB 1903 / XII-53) OX=1219076 GN=N646	78.324	0.20303	EKDLIQAIAMTRAEAKAAFNNDMVYMEKFLE	AEAK(suc)AAFNNDMVYMEK
tr|D0WYQ7|D0WYQ7_VIBAL;tr|A0A2I3CC78|A0A2I3CC78_VIBAX;tr|A0A0G9LV33|A0A0G9LV33_VIBAL	176;176;176	tr|D0WYQ7|D0WYQ7_VIBAL	tr|D0WYQ7|D0WYQ7_VIBAL Biotin carboxylase OS=Vibrio alginolyticus 40B OX=674977 GN=accC PE=4 SV=1;tr|A0A2I3CC78|A0A2I3CC78_VIBAX Biotin carboxylase OS=Vibrio alginolyticus (strain ATCC 17749 / DSM 2171 / NBRC 15630 / NCIMB 1903 / XII-53) OX=1219076 GN=N646	124.42	0.7148	SGGGGGRGMRVVRAEKDLIQAIAMTRAEAKA	AEK(suc)DLIQAIAMTR
tr|D0WYQ7|D0WYQ7_VIBAL;tr|A0A2I3CC78|A0A2I3CC78_VIBAX;tr|A0A0G9LV33|A0A0G9LV33_VIBAL;tr|A0A0L7Z4H2|A0A0L7Z4H2_VIBAL;tr|A0A1W6VAH5|A0A1W6VAH5_VIBAL	27;27;27;27;27	tr|D0WYQ7|D0WYQ7_VIBAL	tr|D0WYQ7|D0WYQ7_VIBAL Biotin carboxylase OS=Vibrio alginolyticus 40B OX=674977 GN=accC PE=4 SV=1;tr|A0A2I3CC78|A0A2I3CC78_VIBAX Biotin carboxylase OS=Vibrio alginolyticus (strain ATCC 17749 / DSM 2171 / NBRC 15630 / NCIMB 1903 / XII-53) OX=1219076 GN=N646	72.175	-0.24869	EIALRILRACKELGIKTVAVHSTADRDLKHV	ELGIK(suc)TVAVHSTADR
tr|D0WYQ7|D0WYQ7_VIBAL;tr|A0A2I3CC78|A0A2I3CC78_VIBAX;tr|A0A0G9LV33|A0A0G9LV33_VIBAL	353;353;353	tr|D0WYQ7|D0WYQ7_VIBAL	tr|D0WYQ7|D0WYQ7_VIBAL Biotin carboxylase OS=Vibrio alginolyticus 40B OX=674977 GN=accC PE=4 SV=1;tr|A0A2I3CC78|A0A2I3CC78_VIBAX Biotin carboxylase OS=Vibrio alginolyticus (strain ATCC 17749 / DSM 2171 / NBRC 15630 / NCIMB 1903 / XII-53) OX=1219076 GN=N646	48.794	0.33142	RINAEDPERFLPSPGKIERFHAPGGMGVRWE	FLPSPGK(suc)IER
tr|D0WYQ7|D0WYQ7_VIBAL;tr|A0A2I3CC78|A0A2I3CC78_VIBAX;tr|A0A0G9LV33|A0A0G9LV33_VIBAL	403;403;403	tr|D0WYQ7|D0WYQ7_VIBAL	tr|D0WYQ7|D0WYQ7_VIBAL Biotin carboxylase OS=Vibrio alginolyticus 40B OX=674977 GN=accC PE=4 SV=1;tr|A0A2I3CC78|A0A2I3CC78_VIBAX Biotin carboxylase OS=Vibrio alginolyticus (strain ATCC 17749 / DSM 2171 / NBRC 15630 / NCIMB 1903 / XII-53) OX=1219076 GN=N646	121.08	-1.1313	LITYGENRDVAIARMKNALGEMIIEGIKTNV	MK(suc)NALGEMIIEGIK
tr|D0WYQ7|D0WYQ7_VIBAL;tr|A0A2I3CC78|A0A2I3CC78_VIBAX;tr|A0A0G9LV33|A0A0G9LV33_VIBAL;tr|A0A0L7Z4H2|A0A0L7Z4H2_VIBAL	106;106;106;106	tr|D0WYQ7|D0WYQ7_VIBAL	tr|D0WYQ7|D0WYQ7_VIBAL Biotin carboxylase OS=Vibrio alginolyticus 40B OX=674977 GN=accC PE=4 SV=1;tr|A0A2I3CC78|A0A2I3CC78_VIBAX Biotin carboxylase OS=Vibrio alginolyticus (strain ATCC 17749 / DSM 2171 / NBRC 15630 / NCIMB 1903 / XII-53) OX=1219076 GN=N646	53.237	-0.58916	FAEQVERSGFIFVGPKADTIRLMGDKVSAIN	SGFIFVGPK(suc)ADTIR
tr|D0WYQ7|D0WYQ7_VIBAL;tr|A0A2I3CC78|A0A2I3CC78_VIBAX;tr|A0A0G9LV33|A0A0G9LV33_VIBAL;tr|A0A0L7Z4H2|A0A0L7Z4H2_VIBAL	329;329;329;329	tr|D0WYQ7|D0WYQ7_VIBAL	tr|D0WYQ7|D0WYQ7_VIBAL Biotin carboxylase OS=Vibrio alginolyticus 40B OX=674977 GN=accC PE=4 SV=1;tr|A0A2I3CC78|A0A2I3CC78_VIBAX Biotin carboxylase OS=Vibrio alginolyticus (strain ATCC 17749 / DSM 2171 / NBRC 15630 / NCIMB 1903 / XII-53) OX=1219076 GN=N646	44.426	-1.1049	RVAAGQPLSFTQDDIKIRGHAIECRINAEDP	VAAGQPLSFTQDDIK(suc)IR
tr|D0WYQ7|D0WYQ7_VIBAL;tr|A0A2I3CC78|A0A2I3CC78_VIBAX;tr|A0A0G9LV33|A0A0G9LV33_VIBAL;tr|A0A0L7Z4H2|A0A0L7Z4H2_VIBAL	124;124;124;124	tr|D0WYQ7|D0WYQ7_VIBAL	tr|D0WYQ7|D0WYQ7_VIBAL Biotin carboxylase OS=Vibrio alginolyticus 40B OX=674977 GN=accC PE=4 SV=1;tr|A0A2I3CC78|A0A2I3CC78_VIBAX Biotin carboxylase OS=Vibrio alginolyticus (strain ATCC 17749 / DSM 2171 / NBRC 15630 / NCIMB 1903 / XII-53) OX=1219076 GN=N646	109.86	-0.55277	TIRLMGDKVSAINAMKKAGVPCVPGSDGPLD	VSAINAMK(suc)K
tr|D0WYT6|D0WYT6_VIBAL;tr|A0A2I3CBW8|A0A2I3CBW8_VIBAX;tr|A0A0G9LVC0|A0A0G9LVC0_VIBAL;tr|A0A1W6UP83|A0A1W6UP83_VIBAL	425;425;425;425	tr|D0WYT6|D0WYT6_VIBAL	tr|D0WYT6|D0WYT6_VIBAL 60 kDa chaperonin OS=Vibrio alginolyticus 40B OX=674977 GN=groL PE=3 SV=1;tr|A0A2I3CBW8|A0A2I3CBW8_VIBAX 60 kDa chaperonin OS=Vibrio alginolyticus (strain ATCC 17749 / DSM 2171 / NBRC 15630 / NCIMB 1903 / XII-53) OX=1219076 GN=groL P	136.49	0.28339	GVVAGGGVALIRAASKIAHLTGDNEEQNVGI	AASK(suc)IAHLTGDNEEQNVGIR
tr|D0WYT6|D0WYT6_VIBAL;tr|A0A2I3CBW8|A0A2I3CBW8_VIBAX;tr|A0A0G9LVC0|A0A0G9LVC0_VIBAL;tr|A0A1W6UP83|A0A1W6UP83_VIBAL;tr|A0A2L1Y1B1|A0A2L1Y1B1_VIBAL;tr|A0A1W6VHB0|A0A1W6VHB0_VIBAL;tr|A0A0L7Z3U8|A0A0L7Z3U8_VIBAL;tr|Q2VA51|Q2VA51_VIBAL;tr|Q0Z8B0|Q0Z8B0_VIBAL;tr|A3F7X0|A3F7X0_VIBAL;tr|Q7WVF9|Q7WVF9_VIBAL;tr|Q5BUW3|Q5BUW3_VIBAL;tr|Q932Z1|Q932Z1_VIBAL;tr|A0MM03|A0MM03_VIBAL;tr|A0A346FUG9|A0A346FUG9_VIBAL	117;117;117;117;117;117;117;21;15;17;17;28;26;23;117	tr|D0WYT6|D0WYT6_VIBAL	tr|D0WYT6|D0WYT6_VIBAL 60 kDa chaperonin OS=Vibrio alginolyticus 40B OX=674977 GN=groL PE=3 SV=1;tr|A0A2I3CBW8|A0A2I3CBW8_VIBAX 60 kDa chaperonin OS=Vibrio alginolyticus (strain ATCC 17749 / DSM 2171 / NBRC 15630 / NCIMB 1903 / XII-53) OX=1219076 GN=groL P	108.43	-1.1547	EGLKAVAAGMNPMDLKRGIDKAVAAAVEQLK	AVAAGMNPMDLK(suc)R
tr|D0WYT6|D0WYT6_VIBAL;tr|A0A2I3CBW8|A0A2I3CBW8_VIBAX;tr|A0A0G9LVC0|A0A0G9LVC0_VIBAL;tr|A0A1W6UP83|A0A1W6UP83_VIBAL;tr|A0A2L1Y1B1|A0A2L1Y1B1_VIBAL;tr|A0A1W6VHB0|A0A1W6VHB0_VIBAL;tr|A0A0L7Z3U8|A0A0L7Z3U8_VIBAL	7;7;7;7;7;7;7	tr|D0WYT6|D0WYT6_VIBAL	tr|D0WYT6|D0WYT6_VIBAL 60 kDa chaperonin OS=Vibrio alginolyticus 40B OX=674977 GN=groL PE=3 SV=1;tr|A0A2I3CBW8|A0A2I3CBW8_VIBAX 60 kDa chaperonin OS=Vibrio alginolyticus (strain ATCC 17749 / DSM 2171 / NBRC 15630 / NCIMB 1903 / XII-53) OX=1219076 GN=groL P	51.346	0.51052	_________MAAKDVKFGNDARVKMLEGVNV	DVK(suc)FGNDAR
tr|D0WYT6|D0WYT6_VIBAL;tr|A0A2I3CBW8|A0A2I3CBW8_VIBAX;tr|A0A0G9LVC0|A0A0G9LVC0_VIBAL;tr|A0A1W6UP83|A0A1W6UP83_VIBAL;tr|A0A2L1Y1B1|A0A2L1Y1B1_VIBAL	80;80;80;80;80	tr|D0WYT6|D0WYT6_VIBAL	tr|D0WYT6|D0WYT6_VIBAL 60 kDa chaperonin OS=Vibrio alginolyticus 40B OX=674977 GN=groL PE=3 SV=1;tr|A0A2I3CBW8|A0A2I3CBW8_VIBAX 60 kDa chaperonin OS=Vibrio alginolyticus (strain ATCC 17749 / DSM 2171 / NBRC 15630 / NCIMB 1903 / XII-53) OX=1219076 GN=groL P	44.969	-0.35034	KFQNMGAQMVKEVASKANDAAGDGTTTATVL	EVASK(suc)ANDAAGDGTTTATVLAQSIVNEGLK
tr|D0WYT6|D0WYT6_VIBAL;tr|A0A2I3CBW8|A0A2I3CBW8_VIBAX;tr|A0A0G9LVC0|A0A0G9LVC0_VIBAL;tr|A0A1W6UP83|A0A1W6UP83_VIBAL;tr|A0A2L1Y1B1|A0A2L1Y1B1_VIBAL;tr|A0A193DQX9|A0A193DQX9_VIBAL;tr|Q2VA51|Q2VA51_VIBAL;tr|Q0Z8B0|Q0Z8B0_VIBAL;tr|A3F7X0|A3F7X0_VIBAL;tr|Q7WVF9|Q7WVF9_VIBAL;tr|Q5BUW3|Q5BUW3_VIBAL;tr|Q932Z1|Q932Z1_VIBAL;tr|C6K2L6|C6K2L6_VIBAL;tr|Q2XPR7|Q2XPR7_VIBAL	122;122;122;122;122;12;26;20;22;22;33;31;12;15	tr|D0WYT6|D0WYT6_VIBAL	tr|D0WYT6|D0WYT6_VIBAL 60 kDa chaperonin OS=Vibrio alginolyticus 40B OX=674977 GN=groL PE=3 SV=1;tr|A0A2I3CBW8|A0A2I3CBW8_VIBAX 60 kDa chaperonin OS=Vibrio alginolyticus (strain ATCC 17749 / DSM 2171 / NBRC 15630 / NCIMB 1903 / XII-53) OX=1219076 GN=groL P	93.839	-0.035989	VAAGMNPMDLKRGIDKAVAAAVEQLKELSVE	RGIDK(suc)AVAAAVEQLK
tr|D0WYT6|D0WYT6_VIBAL;tr|A0A2I3CBW8|A0A2I3CBW8_VIBAX;tr|A0A0G9LVC0|A0A0G9LVC0_VIBAL;tr|A0A1W6UP83|A0A1W6UP83_VIBAL;tr|A0A2L1Y1B1|A0A2L1Y1B1_VIBAL;tr|A0A1W6VHB0|A0A1W6VHB0_VIBAL;tr|A0A0L7Z3U8|A0A0L7Z3U8_VIBAL;tr|A0A193DQX9|A0A193DQX9_VIBAL;tr|Q2VA51|Q2VA51_VIBAL	272;272;272;272;272;272;272;162;176	tr|D0WYT6|D0WYT6_VIBAL	tr|D0WYT6|D0WYT6_VIBAL 60 kDa chaperonin OS=Vibrio alginolyticus 40B OX=674977 GN=groL PE=3 SV=1;tr|A0A2I3CBW8|A0A2I3CBW8_VIBAX 60 kDa chaperonin OS=Vibrio alginolyticus (strain ATCC 17749 / DSM 2171 / NBRC 15630 / NCIMB 1903 / XII-53) OX=1219076 GN=groL P	91.041	0.15408	EALATLVVNNMRGIVKVAAVKAPGFGDRRKA	GIVK(suc)VAAVK
tr|D0WYT6|D0WYT6_VIBAL;tr|A0A2I3CBW8|A0A2I3CBW8_VIBAX;tr|A0A0G9LVC0|A0A0G9LVC0_VIBAL;tr|A0A1W6UP83|A0A1W6UP83_VIBAL;tr|A0A2L1Y1B1|A0A2L1Y1B1_VIBAL;tr|A0A1W6VHB0|A0A1W6VHB0_VIBAL;tr|A0A0L7Z3U8|A0A0L7Z3U8_VIBAL;tr|A0A193DQX9|A0A193DQX9_VIBAL;tr|Q2VA51|Q2VA51_VIBAL	277;277;277;277;277;277;277;167;181	tr|D0WYT6|D0WYT6_VIBAL	tr|D0WYT6|D0WYT6_VIBAL 60 kDa chaperonin OS=Vibrio alginolyticus 40B OX=674977 GN=groL PE=3 SV=1;tr|A0A2I3CBW8|A0A2I3CBW8_VIBAX 60 kDa chaperonin OS=Vibrio alginolyticus (strain ATCC 17749 / DSM 2171 / NBRC 15630 / NCIMB 1903 / XII-53) OX=1219076 GN=groL P	96.668	-0.35118	LVVNNMRGIVKVAAVKAPGFGDRRKAMLQDI	VAAVK(suc)APGFGDRR
tr|D0WYT6|D0WYT6_VIBAL;tr|A0A2I3CBW8|A0A2I3CBW8_VIBAX;tr|A0A0G9LVC0|A0A0G9LVC0_VIBAL;tr|A0A1W6UP83|A0A1W6UP83_VIBAL;tr|A0A2L1Y1B1|A0A2L1Y1B1_VIBAL;tr|A0A1W6VHB0|A0A1W6VHB0_VIBAL;tr|A0A0L7Z3U8|A0A0L7Z3U8_VIBAL	393;393;393;393;393;393;393	tr|D0WYT6|D0WYT6_VIBAL	tr|D0WYT6|D0WYT6_VIBAL 60 kDa chaperonin OS=Vibrio alginolyticus 40B OX=674977 GN=groL PE=3 SV=1;tr|A0A2I3CBW8|A0A2I3CBW8_VIBAX 60 kDa chaperonin OS=Vibrio alginolyticus (strain ATCC 17749 / DSM 2171 / NBRC 15630 / NCIMB 1903 / XII-53) OX=1219076 GN=groL P	105.95	-0.28457	VIKVGAATEVEMKEKKDRVEDALAATRAAVE	K(suc)DRVEDALAATR
tr|D0WYT6|D0WYT6_VIBAL;tr|A0A2I3CBW8|A0A2I3CBW8_VIBAX;tr|A0A0G9LVC0|A0A0G9LVC0_VIBAL;tr|A0A1W6UP83|A0A1W6UP83_VIBAL;tr|A0A2L1Y1B1|A0A2L1Y1B1_VIBAL;tr|A0A1W6VHB0|A0A1W6VHB0_VIBAL	42;42;42;42;42;42	tr|D0WYT6|D0WYT6_VIBAL	tr|D0WYT6|D0WYT6_VIBAL 60 kDa chaperonin OS=Vibrio alginolyticus 40B OX=674977 GN=groL PE=3 SV=1;tr|A0A2I3CBW8|A0A2I3CBW8_VIBAX 60 kDa chaperonin OS=Vibrio alginolyticus (strain ATCC 17749 / DSM 2171 / NBRC 15630 / NCIMB 1903 / XII-53) OX=1219076 GN=groL P	81.431	-0.078003	VKVTLGPKGRNVVLDKSFGAPTITKDGVSVA	NVVLDK(suc)SFGAPTITK
tr|D0WYT6|D0WYT6_VIBAL;tr|A0A2I3CBW8|A0A2I3CBW8_VIBAX;tr|A0A0G9LVC0|A0A0G9LVC0_VIBAL;tr|A0A1W6UP83|A0A1W6UP83_VIBAL;tr|A0A2L1Y1B1|A0A2L1Y1B1_VIBAL;tr|A0A1W6VHB0|A0A1W6VHB0_VIBAL	51;51;51;51;51;51	tr|D0WYT6|D0WYT6_VIBAL	tr|D0WYT6|D0WYT6_VIBAL 60 kDa chaperonin OS=Vibrio alginolyticus 40B OX=674977 GN=groL PE=3 SV=1;tr|A0A2I3CBW8|A0A2I3CBW8_VIBAX 60 kDa chaperonin OS=Vibrio alginolyticus (strain ATCC 17749 / DSM 2171 / NBRC 15630 / NCIMB 1903 / XII-53) OX=1219076 GN=groL P	95.018	0.46569	RNVVLDKSFGAPTITKDGVSVAREIELEDKF	SFGAPTITK(suc)DGVSVAR
tr|D0WYT6|D0WYT6_VIBAL;tr|A0A2I3CBW8|A0A2I3CBW8_VIBAX;tr|A0A0G9LVC0|A0A0G9LVC0_VIBAL;tr|A0A1W6UP83|A0A1W6UP83_VIBAL;tr|A0A2L1Y1B1|A0A2L1Y1B1_VIBAL	456;456;456;456;456	tr|D0WYT6|D0WYT6_VIBAL	tr|D0WYT6|D0WYT6_VIBAL 60 kDa chaperonin OS=Vibrio alginolyticus 40B OX=674977 GN=groL PE=3 SV=1;tr|A0A2I3CBW8|A0A2I3CBW8_VIBAX 60 kDa chaperonin OS=Vibrio alginolyticus (strain ATCC 17749 / DSM 2171 / NBRC 15630 / NCIMB 1903 / XII-53) OX=1219076 GN=groL P	143.42	0.13358	RVALRAMEAPIRQITKNAGEEDSVVANNVKA	QITK(suc)NAGEEDSVVANNVK
tr|D0WYT6|D0WYT6_VIBAL;tr|A0A2I3CBW8|A0A2I3CBW8_VIBAX;tr|A0A0G9LVC0|A0A0G9LVC0_VIBAL;tr|A0A1W6UP83|A0A1W6UP83_VIBAL;tr|A0A2L1Y1B1|A0A2L1Y1B1_VIBAL;tr|A0A1W6VHB0|A0A1W6VHB0_VIBAL;tr|A0A0L7Z3U8|A0A0L7Z3U8_VIBAL;tr|A0A193DQX9|A0A193DQX9_VIBAL	362;362;362;362;362;362;362;252	tr|D0WYT6|D0WYT6_VIBAL	tr|D0WYT6|D0WYT6_VIBAL 60 kDa chaperonin OS=Vibrio alginolyticus 40B OX=674977 GN=groL PE=3 SV=1;tr|A0A2I3CBW8|A0A2I3CBW8_VIBAX 60 kDa chaperonin OS=Vibrio alginolyticus (strain ATCC 17749 / DSM 2171 / NBRC 15630 / NCIMB 1903 / XII-53) OX=1219076 GN=groL P	68.44	-0.44621	AQIRQQIEDATSDYDKEKLQERVAKLAGGVA	QQIEDATSDYDK(suc)EK
tr|D0WYT6|D0WYT6_VIBAL;tr|A0A2I3CBW8|A0A2I3CBW8_VIBAX;tr|A0A0G9LVC0|A0A0G9LVC0_VIBAL;tr|A0A1W6UP83|A0A1W6UP83_VIBAL;tr|A0A2L1Y1B1|A0A2L1Y1B1_VIBAL;tr|A0A1W6VHB0|A0A1W6VHB0_VIBAL;tr|A0A0L7Z3U8|A0A0L7Z3U8_VIBAL;tr|A0A193DQX9|A0A193DQX9_VIBAL	364;364;364;364;364;364;364;254	tr|D0WYT6|D0WYT6_VIBAL	tr|D0WYT6|D0WYT6_VIBAL 60 kDa chaperonin OS=Vibrio alginolyticus 40B OX=674977 GN=groL PE=3 SV=1;tr|A0A2I3CBW8|A0A2I3CBW8_VIBAX 60 kDa chaperonin OS=Vibrio alginolyticus (strain ATCC 17749 / DSM 2171 / NBRC 15630 / NCIMB 1903 / XII-53) OX=1219076 GN=groL P	110.29	-0.078608	IRQQIEDATSDYDKEKLQERVAKLAGGVAVI	QQIEDATSDYDKEK(suc)LQER
tr|D0WYT6|D0WYT6_VIBAL;tr|A0A2I3CBW8|A0A2I3CBW8_VIBAX;tr|A0A0G9LVC0|A0A0G9LVC0_VIBAL;tr|A0A1W6UP83|A0A1W6UP83_VIBAL;tr|A0A2L1Y1B1|A0A2L1Y1B1_VIBAL;tr|A0A193DQX9|A0A193DQX9_VIBAL	321;321;321;321;321;211	tr|D0WYT6|D0WYT6_VIBAL	tr|D0WYT6|D0WYT6_VIBAL 60 kDa chaperonin OS=Vibrio alginolyticus 40B OX=674977 GN=groL PE=3 SV=1;tr|A0A2I3CBW8|A0A2I3CBW8_VIBAX 60 kDa chaperonin OS=Vibrio alginolyticus (strain ATCC 17749 / DSM 2171 / NBRC 15630 / NCIMB 1903 / XII-53) OX=1219076 GN=groL P	89.247	-0.49303	GLELEKVALEDLGQAKRVSITKENTTIIDGI	VALEDLGQAK(suc)R
tr|D0WYT6|D0WYT6_VIBAL;tr|A0A2I3CBW8|A0A2I3CBW8_VIBAX;tr|A0A0G9LVC0|A0A0G9LVC0_VIBAL;tr|A0A1W6UP83|A0A1W6UP83_VIBAL;tr|A0A2L1Y1B1|A0A2L1Y1B1_VIBAL;tr|A0A1W6VHB0|A0A1W6VHB0_VIBAL;tr|A0A0L7Z3U8|A0A0L7Z3U8_VIBAL;tr|A0A346FUG9|A0A346FUG9_VIBAL	390;390;390;390;390;390;390;390	tr|D0WYT6|D0WYT6_VIBAL	tr|D0WYT6|D0WYT6_VIBAL 60 kDa chaperonin OS=Vibrio alginolyticus 40B OX=674977 GN=groL PE=3 SV=1;tr|A0A2I3CBW8|A0A2I3CBW8_VIBAX 60 kDa chaperonin OS=Vibrio alginolyticus (strain ATCC 17749 / DSM 2171 / NBRC 15630 / NCIMB 1903 / XII-53) OX=1219076 GN=groL P	59.426	3.6633	GVAVIKVGAATEVEMKEKKARVEDALHATRA	VGAATEVEMK(suc)EK
tr|D0WYT6|D0WYT6_VIBAL;tr|A0A2I3CBW8|A0A2I3CBW8_VIBAX;tr|A0A0G9LVC0|A0A0G9LVC0_VIBAL;tr|A0A1W6UP83|A0A1W6UP83_VIBAL;tr|A0A2L1Y1B1|A0A2L1Y1B1_VIBAL;tr|A0A1W6VHB0|A0A1W6VHB0_VIBAL;tr|A0A0L7Z3U8|A0A0L7Z3U8_VIBAL;tr|A0A346FUG9|A0A346FUG9_VIBAL	392;392;392;392;392;392;392;392	tr|D0WYT6|D0WYT6_VIBAL	tr|D0WYT6|D0WYT6_VIBAL 60 kDa chaperonin OS=Vibrio alginolyticus 40B OX=674977 GN=groL PE=3 SV=1;tr|A0A2I3CBW8|A0A2I3CBW8_VIBAX 60 kDa chaperonin OS=Vibrio alginolyticus (strain ATCC 17749 / DSM 2171 / NBRC 15630 / NCIMB 1903 / XII-53) OX=1219076 GN=groL P	48.704	-1.1712	AVIKVGAATEVEMKEKKARVEDALHATRAAV	VGAATEVEMKEK(suc)K
tr|D0WYT6|D0WYT6_VIBAL;tr|A0A2I3CBW8|A0A2I3CBW8_VIBAX;tr|A0A0G9LVC0|A0A0G9LVC0_VIBAL;tr|A0A1W6UP83|A0A1W6UP83_VIBAL;tr|A0A2L1Y1B1|A0A2L1Y1B1_VIBAL	15;15;15;15;15	tr|D0WYT6|D0WYT6_VIBAL	tr|D0WYT6|D0WYT6_VIBAL 60 kDa chaperonin OS=Vibrio alginolyticus 40B OX=674977 GN=groL PE=3 SV=1;tr|A0A2I3CBW8|A0A2I3CBW8_VIBAX 60 kDa chaperonin OS=Vibrio alginolyticus (strain ATCC 17749 / DSM 2171 / NBRC 15630 / NCIMB 1903 / XII-53) OX=1219076 GN=groL P	130.56	-0.058648	_MAAKDVKFGNDARVKMLEGVNVLADAVKVT	VK(suc)MLEGVNVLADAVK
tr|D0WYT6|D0WYT6_VIBAL;tr|A0A2I3CBW8|A0A2I3CBW8_VIBAX;tr|A0A0G9LVC0|A0A0G9LVC0_VIBAL;tr|A0A1W6UP83|A0A1W6UP83_VIBAL;tr|A0A2L1Y1B1|A0A2L1Y1B1_VIBAL;tr|A0A1W6VHB0|A0A1W6VHB0_VIBAL;tr|A0A0L7Z3U8|A0A0L7Z3U8_VIBAL;tr|D0X2H3|D0X2H3_VIBAL;tr|A0A0S3K2W2|A0A0S3K2W2_VIBAL;tr|A0A0L8CAS8|A0A0L8CAS8_VIBAL;tr|A0A2I3CNA7|A0A2I3CNA7_VIBAX;tr|A0A1W6TKI4|A0A1W6TKI4_VIBAL	34;34;34;34;34;34;34;34;34;34;34;34	tr|D0WYT6|D0WYT6_VIBAL	tr|D0WYT6|D0WYT6_VIBAL 60 kDa chaperonin OS=Vibrio alginolyticus 40B OX=674977 GN=groL PE=3 SV=1;tr|A0A2I3CBW8|A0A2I3CBW8_VIBAX 60 kDa chaperonin OS=Vibrio alginolyticus (strain ATCC 17749 / DSM 2171 / NBRC 15630 / NCIMB 1903 / XII-53) OX=1219076 GN=groL P	51.787	0.35329	GVNLLADAVKVTLGPKGRNVVLDKSYGAPTI	VTLGPK(suc)GR
tr|D0X3S3|D0X3S3_VIBAL;tr|A0A2I3CCR8|A0A2I3CCR8_VIBAX;tr|A0A0H0Y7D1|A0A0H0Y7D1_VIBAL;tr|A0A0G9LVH3|A0A0G9LVH3_VIBAL;tr|A0A1W6VAB7|A0A1W6VAB7_VIBAL	130;130;130;130;130	tr|D0X3S3|D0X3S3_VIBAL	tr|D0X3S3|D0X3S3_VIBAL Cell division ATP-binding protein FtsE OS=Vibrio alginolyticus 40B OX=674977 GN=ftsE PE=4 SV=1;tr|A0A2I3CCR8|A0A2I3CCR8_VIBAX Cell division ATP-binding protein FtsE OS=Vibrio alginolyticus (strain ATCC 17749 / DSM 2171 / NBRC 15630 /	44.349	0.34501	KRRVSAALDKTGLLDKARCLPSQLSGGEQQR	TGLLDK(suc)AR
tr|D0X3S3|D0X3S3_VIBAL;tr|A0A2I3CCR8|A0A2I3CCR8_VIBAX;tr|A0A0H0Y7D1|A0A0H0Y7D1_VIBAL;tr|A0A0G9LVH3|A0A0G9LVH3_VIBAL;tr|A0A1W6VAB7|A0A1W6VAB7_VIBAL	124;124;124;124;124	tr|D0X3S3|D0X3S3_VIBAL	tr|D0X3S3|D0X3S3_VIBAL Cell division ATP-binding protein FtsE OS=Vibrio alginolyticus 40B OX=674977 GN=ftsE PE=4 SV=1;tr|A0A2I3CCR8|A0A2I3CCR8_VIBAX Cell division ATP-binding protein FtsE OS=Vibrio alginolyticus (strain ATCC 17749 / DSM 2171 / NBRC 15630 /	110.86	0.0014885	ISENEIKRRVSAALDKTGLLDKARCLPSQLS	VSAALDK(suc)TGLLDK
tr|D0WSP9|D0WSP9_VIBAL;tr|A0A2I3CCM8|A0A2I3CCM8_VIBAX;tr|A0A0G9LVK4|A0A0G9LVK4_VIBAL	91;91;91	tr|D0WSP9|D0WSP9_VIBAL	tr|D0WSP9|D0WSP9_VIBAL Thioredoxin OS=Vibrio alginolyticus 40B OX=674977 GN=trxA PE=3 SV=1;tr|A0A2I3CCM8|A0A2I3CCM8_VIBAX Thioredoxin OS=Vibrio alginolyticus (strain ATCC 17749 / DSM 2171 / NBRC 15630 / NCIMB 1903 / XII-53) OX=1219076 GN=N646_2096 PE=3 SV=	123.84	0.20017	IPTLLLFKDGNVAATKVGALSKTQLKEFLDA	DGNVAATK(suc)VGALSK
tr|D0WSP9|D0WSP9_VIBAL;tr|A0A2I3CCM8|A0A2I3CCM8_VIBAX;tr|A0A0G9LVK4|A0A0G9LVK4_VIBAL;tr|A0A0L7YJQ4|A0A0L7YJQ4_VIBAL	70;70;70;70	tr|D0WSP9|D0WSP9_VIBAL	tr|D0WSP9|D0WSP9_VIBAL Thioredoxin OS=Vibrio alginolyticus 40B OX=674977 GN=trxA PE=3 SV=1;tr|A0A2I3CCM8|A0A2I3CCM8_VIBAX Thioredoxin OS=Vibrio alginolyticus (strain ATCC 17749 / DSM 2171 / NBRC 15630 / NCIMB 1903 / XII-53) OX=1219076 GN=N646_2096 PE=3 SV=	66.498	-0.30853	TIGKLNIDHNAGTPPKFGIRGIPTLLLFKDG	LNIDHNAGTPPK(suc)FGIR
tr|D0WW29|D0WW29_VIBAL;tr|A0A2I3CC90|A0A2I3CC90_VIBAX;tr|A0A0G9LVM8|A0A0G9LVM8_VIBAL;tr|A0A1W6VAG7|A0A1W6VAG7_VIBAL;tr|A0A0L7Z191|A0A0L7Z191_VIBAL	106;106;106;106;106	tr|D0WW29|D0WW29_VIBAL	tr|D0WW29|D0WW29_VIBAL Transcription termination/antitermination protein NusG OS=Vibrio alginolyticus 40B OX=674977 GN=nusG PE=3 SV=1;tr|A0A2I3CC90|A0A2I3CC90_VIBAX Transcription termination/antitermination protein NusG OS=Vibrio alginolyticus (strain ATCC	79.237	-0.307	GFIGGTSDRPAPITDKEADAILNRLEKASEA	VMGFIGGTSDRPAPITDK(suc)EADAILNR
tr|D0WSP8|D0WSP8_VIBAL;tr|A0A2I3CCE7|A0A2I3CCE7_VIBAX;tr|A0A0G9LVN0|A0A0G9LVN0_VIBAL;tr|A0A0L7YJ76|A0A0L7YJ76_VIBAL	283;283;283;283	tr|D0WSP8|D0WSP8_VIBAL	tr|D0WSP8|D0WSP8_VIBAL Transcription termination factor Rho OS=Vibrio alginolyticus 40B OX=674977 GN=rho PE=3 SV=1;tr|A0A2I3CCE7|A0A2I3CCE7_VIBAX Transcription termination factor Rho OS=Vibrio alginolyticus (strain ATCC 17749 / DSM 2171 / NBRC 15630 / NCIM	64.68	-0.26932	TRLARAYNTVVPSSGKVLTGGVDANALHRPK	AYNTVVPSSGK(suc)VLTGGVDANALHRPK
tr|D0WSP8|D0WSP8_VIBAL;tr|A0A2I3CCE7|A0A2I3CCE7_VIBAX;tr|A0A0G9LVN0|A0A0G9LVN0_VIBAL;tr|A0A0L7YJ76|A0A0L7YJ76_VIBAL;tr|A0A1W6VA97|A0A1W6VA97_VIBAL	181;181;181;181;181	tr|D0WSP8|D0WSP8_VIBAL	tr|D0WSP8|D0WSP8_VIBAL Transcription termination factor Rho OS=Vibrio alginolyticus 40B OX=674977 GN=rho PE=3 SV=1;tr|A0A2I3CCE7|A0A2I3CCE7_VIBAX Transcription termination factor Rho OS=Vibrio alginolyticus (strain ATCC 17749 / DSM 2171 / NBRC 15630 / NCIM	40.067	0.065847	SPIGKGQRGLIVAPPKAGKTMLLQNIAQSIA	GLIVAPPK(suc)AGK
tr|D0WSP8|D0WSP8_VIBAL;tr|A0A2I3CCE7|A0A2I3CCE7_VIBAX;tr|A0A0G9LVN0|A0A0G9LVN0_VIBAL	40;40;40	tr|D0WSP8|D0WSP8_VIBAL	tr|D0WSP8|D0WSP8_VIBAL Transcription termination factor Rho OS=Vibrio alginolyticus 40B OX=674977 GN=rho PE=3 SV=1;tr|A0A2I3CCE7|A0A2I3CCE7_VIBAX Transcription termination factor Rho OS=Vibrio alginolyticus (strain ATCC 17749 / DSM 2171 / NBRC 15630 / NCIM	66.533	0.33119	NLARLRKQDIIFAILKAHAKGGEDIFGDGVL	KQDIIFAILK(suc)AHAK
tr|D0WSP8|D0WSP8_VIBAL;tr|A0A2I3CCE7|A0A2I3CCE7_VIBAX;tr|A0A0G9LVN0|A0A0G9LVN0_VIBAL;tr|A0A0L7YJ76|A0A0L7YJ76_VIBAL;tr|A0A1W6VA97|A0A1W6VA97_VIBAL	407;407;407;407;407	tr|D0WSP8|D0WSP8_VIBAL	tr|D0WSP8|D0WSP8_VIBAL Transcription termination factor Rho OS=Vibrio alginolyticus 40B OX=674977 GN=rho PE=3 SV=1;tr|A0A2I3CCE7|A0A2I3CCE7_VIBAX Transcription termination factor Rho OS=Vibrio alginolyticus (strain ATCC 17749 / DSM 2171 / NBRC 15630 / NCIM	65.395	-0.83121	EIDAMEFLIDKLAMTKTNDEFFDAMRRQ___	LAMTK(suc)TNDEFFDAMR
tr|D0WSP8|D0WSP8_VIBAL;tr|A0A2I3CCE7|A0A2I3CCE7_VIBAX;tr|A0A0G9LVN0|A0A0G9LVN0_VIBAL	224;224;224	tr|D0WSP8|D0WSP8_VIBAL	tr|D0WSP8|D0WSP8_VIBAL Transcription termination factor Rho OS=Vibrio alginolyticus 40B OX=674977 GN=rho PE=3 SV=1;tr|A0A2I3CCE7|A0A2I3CCE7_VIBAX Transcription termination factor Rho OS=Vibrio alginolyticus (strain ATCC 17749 / DSM 2171 / NBRC 15630 / NCIM	78.814	-0.19434	IDERPEEVTEMQRLVKGEVVASTFDEPASRH	LVK(suc)GEVVASTFDEPASR
tr|D0WSP8|D0WSP8_VIBAL;tr|A0A2I3CCE7|A0A2I3CCE7_VIBAX;tr|A0A0G9LVN0|A0A0G9LVN0_VIBAL	123;123;123	tr|D0WSP8|D0WSP8_VIBAL	tr|D0WSP8|D0WSP8_VIBAL Transcription termination factor Rho OS=Vibrio alginolyticus 40B OX=674977 GN=rho PE=3 SV=1;tr|A0A2I3CCE7|A0A2I3CCE7_VIBAX Transcription termination factor Rho OS=Vibrio alginolyticus (strain ATCC 17749 / DSM 2171 / NBRC 15630 / NCIM	92.866	-0.22475	ERYFALLKVNTVNDDKPDNARNKILFENLTP	VNTVNDDK(suc)PDNAR
tr|D0WSP8|D0WSP8_VIBAL;tr|A0A2I3CCE7|A0A2I3CCE7_VIBAX;tr|A0A0G9LVN0|A0A0G9LVN0_VIBAL	115;115;115	tr|D0WSP8|D0WSP8_VIBAL	tr|D0WSP8|D0WSP8_VIBAL Transcription termination factor Rho OS=Vibrio alginolyticus 40B OX=674977 GN=rho PE=3 SV=1;tr|A0A2I3CCE7|A0A2I3CCE7_VIBAX Transcription termination factor Rho OS=Vibrio alginolyticus (strain ATCC 17749 / DSM 2171 / NBRC 15630 / NCIM	90.385	-0.92831	KIRPPKDGERYFALLKVNTVNDDKPDNARNK	YFALLK(suc)VNTVNDDKPDNAR
tr|D0WU20|D0WU20_VIBAL;tr|A0A2I3CFX0|A0A2I3CFX0_VIBAX;tr|A0A0G9LVS0|A0A0G9LVS0_VIBAL;tr|A0A0L7YVS1|A0A0L7YVS1_VIBAL;tr|A0A1W6VBT0|A0A1W6VBT0_VIBAL	2;2;2;2;2	tr|D0WU20|D0WU20_VIBAL	tr|D0WU20|D0WU20_VIBAL 6,7-dimethyl-8-ribityllumazine synthase OS=Vibrio alginolyticus 40B OX=674977 GN=ribH PE=3 SV=1;tr|A0A2I3CFX0|A0A2I3CFX0_VIBAX 6,7-dimethyl-8-ribityllumazine synthase OS=Vibrio alginolyticus (strain ATCC 17749 / DSM 2171 / NBRC 15630	72.434	0.42292	______________MKVIEGGFPAPNAKIAI	MK(suc)VIEGGFPAPNAK
tr|D0WU60|D0WU60_VIBAL;tr|A0A2I3CF11|A0A2I3CF11_VIBAX;tr|A0A0G9LW17|A0A0G9LW17_VIBAL	187;187;187	tr|D0WU60|D0WU60_VIBAL	tr|D0WU60|D0WU60_VIBAL Antioxidant, AhpC/Tsa family OS=Vibrio alginolyticus 40B OX=674977 GN=VMC_07100 PE=4 SV=1;tr|A0A2I3CF11|A0A2I3CF11_VIBAX Antioxidant, AhpC/TSA family OS=Vibrio alginolyticus (strain ATCC 17749 / DSM 2171 / NBRC 15630 / NCIMB 1903 / X	88.168	-1.3689	PAQWEEGKAGMDASPKGVAAFLSEHAADLGK	AGMDASPK(suc)GVAAFLSEHAADLGK
tr|D0WU60|D0WU60_VIBAL;tr|A0A2I3CF11|A0A2I3CF11_VIBAX;tr|A0A0G9LW17|A0A0G9LW17_VIBAL	202;202;202	tr|D0WU60|D0WU60_VIBAL	tr|D0WU60|D0WU60_VIBAL Antioxidant, AhpC/Tsa family OS=Vibrio alginolyticus 40B OX=674977 GN=VMC_07100 PE=4 SV=1;tr|A0A2I3CF11|A0A2I3CF11_VIBAX Antioxidant, AhpC/TSA family OS=Vibrio alginolyticus (strain ATCC 17749 / DSM 2171 / NBRC 15630 / NCIMB 1903 / X	145.91	0.041493	KGVAAFLSEHAADLGKK______________	GVAAFLSEHAADLGK(suc)K
tr|D0WU60|D0WU60_VIBAL;tr|A0A2I3CF11|A0A2I3CF11_VIBAX;tr|A0A0G9LW17|A0A0G9LW17_VIBAL	99;99;99	tr|D0WU60|D0WU60_VIBAL	tr|D0WU60|D0WU60_VIBAL Antioxidant, AhpC/Tsa family OS=Vibrio alginolyticus 40B OX=674977 GN=VMC_07100 PE=4 SV=1;tr|A0A2I3CF11|A0A2I3CF11_VIBAX Antioxidant, AhpC/TSA family OS=Vibrio alginolyticus (strain ATCC 17749 / DSM 2171 / NBRC 15630 / NCIMB 1903 / X	79.771	0.99568	AWRNTAIEDGGIGQVKYPLVADVKHEICKAY	NTAIEDGGIGQVK(suc)YPLVADVK
tr|D0WWI7|D0WWI7_VIBAL;tr|A0A2I3C7Z8|A0A2I3C7Z8_VIBAX;tr|A0A0G9LW39|A0A0G9LW39_VIBAL;tr|A0A0L7YYH6|A0A0L7YYH6_VIBAL	12;12;12;12	tr|D0WWI7|D0WWI7_VIBAL	tr|D0WWI7|D0WWI7_VIBAL Nucleoid-associated protein VMC_15370 OS=Vibrio alginolyticus 40B OX=674977 GN=VMC_15370 PE=3 SV=1;tr|A0A2I3C7Z8|A0A2I3C7Z8_VIBAX Nucleoid-associated protein N646_1281 OS=Vibrio alginolyticus (strain ATCC 17749 / DSM 2171 / NBRC 1563	64.55	0.63037	____MFGKGGMGNLMKQAQQMQDRMQKLQEE	GGMGNLMK(suc)QAQQMQDR
tr|D0WWI7|D0WWI7_VIBAL;tr|A0A2I3C7Z8|A0A2I3C7Z8_VIBAX;tr|A0A0G9LW39|A0A0G9LW39_VIBAL;tr|A0A1W6VCD0|A0A1W6VCD0_VIBAL	23;23;23;23	tr|D0WWI7|D0WWI7_VIBAL	tr|D0WWI7|D0WWI7_VIBAL Nucleoid-associated protein VMC_15370 OS=Vibrio alginolyticus 40B OX=674977 GN=VMC_15370 PE=3 SV=1;tr|A0A2I3C7Z8|A0A2I3C7Z8_VIBAX Nucleoid-associated protein N646_1281 OS=Vibrio alginolyticus (strain ATCC 17749 / DSM 2171 / NBRC 1563	44.258	-1.6176	GNLMKQAQQMQDRMQKLQEEIANMEVTGESG	MQK(suc)LQEEIANMEVTGESGAGLVK
tr|A0A2L1XZF3|A0A2L1XZF3_VIBAL;tr|A0A2I3C7T9|A0A2I3C7T9_VIBAX;tr|A0A0G9LW44|A0A0G9LW44_VIBAL;tr|D0WWJ0|D0WWJ0_VIBAL	21;21;21;21	tr|A0A2L1XZF3|A0A2L1XZF3_VIBAL	tr|A0A2L1XZF3|A0A2L1XZF3_VIBAL Adenine phosphoribosyltransferase OS=Vibrio alginolyticus OX=663 GN=apt PE=3 SV=1;tr|A0A2I3C7T9|A0A2I3C7T9_VIBAX Adenine phosphoribosyltransferase OS=Vibrio alginolyticus (strain ATCC 17749 / DSM 2171 / NBRC 15630 / NCIMB 190	51.276	0.51613	ISLIKSSIKSIQDYPKPGILFRDVTSLLEDA	SIQDYPK(suc)PGILFR
tr|D0WZG5|D0WZG5_VIBAL;tr|A0A2I3C732|A0A2I3C732_VIBAX;tr|A0A0S3JUU4|A0A0S3JUU4_VIBAL;tr|A0A0G9LWD4|A0A0G9LWD4_VIBAL;tr|A0A1W6VEY5|A0A1W6VEY5_VIBAL;tr|A0A0L7YY33|A0A0L7YY33_VIBAL;tr|A0A0P7EUZ7|A0A0P7EUZ7_VIBAL	230;230;230;230;240;230;231	tr|D0WZG5|D0WZG5_VIBAL	tr|D0WZG5|D0WZG5_VIBAL Ribonucleotide-diphosphate reductase beta subunit OS=Vibrio alginolyticus 40B OX=674977 GN=nrdB PE=4 SV=1;tr|A0A2I3C732|A0A2I3C732_VIBAX Ribonucleotide-diphosphate reductase beta subunit OS=Vibrio alginolyticus (strain ATCC 17749 / D	56.729	-1.1355	CSFAFAERELMEGNAKIIKLIARDEALHLNG	ELMEGNAK(suc)IIK
tr|D0WZG5|D0WZG5_VIBAL;tr|A0A2I3C732|A0A2I3C732_VIBAX;tr|A0A0S3JUU4|A0A0S3JUU4_VIBAL;tr|A0A0G9LWD4|A0A0G9LWD4_VIBAL;tr|A0A1W6VEY5|A0A1W6VEY5_VIBAL;tr|A0A0L7YY33|A0A0L7YY33_VIBAL;tr|A0A0P7EUZ7|A0A0P7EUZ7_VIBAL	233;233;233;233;243;233;234	tr|D0WZG5|D0WZG5_VIBAL	tr|D0WZG5|D0WZG5_VIBAL Ribonucleotide-diphosphate reductase beta subunit OS=Vibrio alginolyticus 40B OX=674977 GN=nrdB PE=4 SV=1;tr|A0A2I3C732|A0A2I3C732_VIBAX Ribonucleotide-diphosphate reductase beta subunit OS=Vibrio alginolyticus (strain ATCC 17749 / D	52.299	0.66617	AFAERELMEGNAKIIKLIARDEALHLNGTQH	IIK(suc)LIAR
tr|D0WZG5|D0WZG5_VIBAL;tr|A0A2I3C732|A0A2I3C732_VIBAX;tr|A0A0S3JUU4|A0A0S3JUU4_VIBAL;tr|A0A0G9LWD4|A0A0G9LWD4_VIBAL;tr|A0A1W6VEY5|A0A1W6VEY5_VIBAL	15;15;15;15;25	tr|D0WZG5|D0WZG5_VIBAL	tr|D0WZG5|D0WZG5_VIBAL Ribonucleotide-diphosphate reductase beta subunit OS=Vibrio alginolyticus 40B OX=674977 GN=nrdB PE=4 SV=1;tr|A0A2I3C732|A0A2I3C732_VIBAX Ribonucleotide-diphosphate reductase beta subunit OS=Vibrio alginolyticus (strain ATCC 17749 / D	45.237	-0.61844	_MAYSTFNQKKNDQLKEPMFLGQSVNVARYD	KNDQLK(suc)EPMFLGQSVNVAR
tr|D0WZF0|D0WZF0_VIBAL;tr|A0A2I3C6W7|A0A2I3C6W7_VIBAX;tr|A0A0G9LWE0|A0A0G9LWE0_VIBAL	37;37;37	tr|D0WZF0|D0WZF0_VIBAL	tr|D0WZF0|D0WZF0_VIBAL Elongation factor P-like protein OS=Vibrio alginolyticus 40B OX=674977 GN=VMC_25500 PE=3 SV=1;tr|A0A2I3C6W7|A0A2I3C6W7_VIBAX Elongation factor P-like protein OS=Vibrio alginolyticus (strain ATCC 17749 / DSM 2171 / NBRC 15630 / NCIMB	51.456	0.57264	VKDIEVTTPGGRGGAKIYKMRCTDLNTGARV	GGAK(suc)IYK
tr|D0WZF0|D0WZF0_VIBAL;tr|A0A2I3C6W7|A0A2I3C6W7_VIBAX;tr|A0A0G9LWE0|A0A0G9LWE0_VIBAL	9;9;9	tr|D0WZF0|D0WZF0_VIBAL	tr|D0WZF0|D0WZF0_VIBAL Elongation factor P-like protein OS=Vibrio alginolyticus 40B OX=674977 GN=VMC_25500 PE=3 SV=1;tr|A0A2I3C6W7|A0A2I3C6W7_VIBAX Elongation factor P-like protein OS=Vibrio alginolyticus (strain ATCC 17749 / DSM 2171 / NBRC 15630 / NCIMB	70.056	-0.38436	_______MPKASEIKKGFAIESNGKTLLVKD	K(suc)GFAIESNGK
tr|D0WZF0|D0WZF0_VIBAL;tr|A0A2I3C6W7|A0A2I3C6W7_VIBAX;tr|A0A0G9LWE0|A0A0G9LWE0_VIBAL	23;23;23	tr|D0WZF0|D0WZF0_VIBAL	tr|D0WZF0|D0WZF0_VIBAL Elongation factor P-like protein OS=Vibrio alginolyticus 40B OX=674977 GN=VMC_25500 PE=3 SV=1;tr|A0A2I3C6W7|A0A2I3C6W7_VIBAX Elongation factor P-like protein OS=Vibrio alginolyticus (strain ATCC 17749 / DSM 2171 / NBRC 15630 / NCIMB	88.187	-0.42706	KKGFAIESNGKTLLVKDIEVTTPGGRGGAKI	TLLVK(suc)DIEVTTPGGR
tr|D0WZF0|D0WZF0_VIBAL;tr|A0A2I3C6W7|A0A2I3C6W7_VIBAX;tr|A0A0G9LWE0|A0A0G9LWE0_VIBAL	57;57;57	tr|D0WZF0|D0WZF0_VIBAL	tr|D0WZF0|D0WZF0_VIBAL Elongation factor P-like protein OS=Vibrio alginolyticus 40B OX=674977 GN=VMC_25500 PE=3 SV=1;tr|A0A2I3C6W7|A0A2I3C6W7_VIBAX Elongation factor P-like protein OS=Vibrio alginolyticus (strain ATCC 17749 / DSM 2171 / NBRC 15630 / NCIMB	174.05	0.10917	RCTDLNTGARVDERYKSDDVVETVEMNKRAV	YK(suc)SDDVVETVEMNKR
tr|D0WV13|D0WV13_VIBAL;tr|A0A2I3CFY2|A0A2I3CFY2_VIBAX;tr|A0A0G9LWR3|A0A0G9LWR3_VIBAL;tr|A0A0L7YZ21|A0A0L7YZ21_VIBAL;tr|A0A1W6VBV8|A0A1W6VBV8_VIBAL	216;216;216;216;216	tr|D0WV13|D0WV13_VIBAL	tr|D0WV13|D0WV13_VIBAL PhoH family protein OS=Vibrio alginolyticus 40B OX=674977 GN=VMC_10130 PE=4 SV=1;tr|A0A2I3CFY2|A0A2I3CFY2_VIBAX PhoH family protein OS=Vibrio alginolyticus (strain ATCC 17749 / DSM 2171 / NBRC 15630 / NCIMB 1903 / XII-53) OX=1219076	55.531	0.86762	LYDALFEMLGFERVEKLIERNVIEVAPLAYM	VEK(suc)LIER
tr|D0WSG3|D0WSG3_VIBAL;tr|A0A2I3CBI5|A0A2I3CBI5_VIBAX;tr|A0A0G9LXA3|A0A0G9LXA3_VIBAL	104;104;104	tr|D0WSG3|D0WSG3_VIBAL	tr|D0WSG3|D0WSG3_VIBAL 30S ribosomal protein S6 OS=Vibrio alginolyticus 40B OX=674977 GN=rpsF PE=3 SV=1;tr|A0A2I3CBI5|A0A2I3CBI5_VIBAX 30S ribosomal protein S6 OS=Vibrio alginolyticus (strain ATCC 17749 / DSM 2171 / NBRC 15630 / NCIMB 1903 / XII-53) OX=121	215.06	0.18712	IMRTKAAITEQSIMLKQKEERAPRREERSEA	AAITEQSIMLK(suc)QK
tr|D0WSG3|D0WSG3_VIBAL;tr|A0A2I3CBI5|A0A2I3CBI5_VIBAX;tr|A0A0G9LXA3|A0A0G9LXA3_VIBAL	53;53;53	tr|D0WSG3|D0WSG3_VIBAL	tr|D0WSG3|D0WSG3_VIBAL 30S ribosomal protein S6 OS=Vibrio alginolyticus 40B OX=674977 GN=rpsF PE=3 SV=1;tr|A0A2I3CBI5|A0A2I3CBI5_VIBAX 30S ribosomal protein S6 OS=Vibrio alginolyticus (strain ATCC 17749 / DSM 2171 / NBRC 15630 / NCIMB 1903 / XII-53) OX=121	62.408	-0.2853	RLEDWGRRQLAYPINKLHKAHYVLMNVEADQ	RQLAYPINK(suc)LHK
tr|D0WSG3|D0WSG3_VIBAL;tr|A0A2I3CBI5|A0A2I3CBI5_VIBAX;tr|A0A0G9LXA3|A0A0G9LXA3_VIBAL	120;120;120	tr|D0WSG3|D0WSG3_VIBAL	tr|D0WSG3|D0WSG3_VIBAL 30S ribosomal protein S6 OS=Vibrio alginolyticus 40B OX=674977 GN=rpsF PE=3 SV=1;tr|A0A2I3CBI5|A0A2I3CBI5_VIBAX 30S ribosomal protein S6 OS=Vibrio alginolyticus (strain ATCC 17749 / DSM 2171 / NBRC 15630 / NCIMB 1903 / XII-53) OX=121	70.1	0.052706	QKEERAPRREERSEAKPEAKSEAAE______	SEAK(suc)PEAKSEAAE
tr|D0WSG3|D0WSG3_VIBAL;tr|A0A2I3CBI5|A0A2I3CBI5_VIBAX;tr|A0A0G9LXA3|A0A0G9LXA3_VIBAL	93;93;93	tr|D0WSG3|D0WSG3_VIBAL	tr|D0WSG3|D0WSG3_VIBAL 30S ribosomal protein S6 OS=Vibrio alginolyticus 40B OX=674977 GN=rpsF PE=3 SV=1;tr|A0A2I3CBI5|A0A2I3CBI5_VIBAX 30S ribosomal protein S6 OS=Vibrio alginolyticus (strain ATCC 17749 / DSM 2171 / NBRC 15630 / NCIMB 1903 / XII-53) OX=121	105.46	0.73995	FRFNDAVLRNMIMRTKAAITEQSIMLKQKEE	TK(suc)AAITEQSIMLK
tr|D0WSG3|D0WSG3_VIBAL;tr|A0A2I3CBI5|A0A2I3CBI5_VIBAX;tr|A0A0G9LXA3|A0A0G9LXA3_VIBAL	35;35;35	tr|D0WSG3|D0WSG3_VIBAL	tr|D0WSG3|D0WSG3_VIBAL 30S ribosomal protein S6 OS=Vibrio alginolyticus 40B OX=674977 GN=rpsF PE=3 SV=1;tr|A0A2I3CBI5|A0A2I3CBI5_VIBAX 30S ribosomal protein S6 OS=Vibrio alginolyticus (strain ATCC 17749 / DSM 2171 / NBRC 15630 / NCIMB 1903 / XII-53) OX=121	112.13	0.37831	GMIERYTGSITEAGGKIHRLEDWGRRQLAYP	YTGSITEAGGK(suc)IHR
tr|D0WSG8|D0WSG8_VIBAL;tr|A0A2I3CBI7|A0A2I3CBI7_VIBAX;tr|A0A1W6VAL7|A0A1W6VAL7_VIBAL;tr|A0A0G9LXA7|A0A0G9LXA7_VIBAL	159;159;159;159	tr|D0WSG8|D0WSG8_VIBAL	tr|D0WSG8|D0WSG8_VIBAL Shikimate kinase OS=Vibrio alginolyticus 40B OX=674977 GN=aroK PE=3 SV=1;tr|A0A2I3CBI7|A0A2I3CBI7_VIBAX Shikimate kinase OS=Vibrio alginolyticus (strain ATCC 17749 / DSM 2171 / NBRC 15630 / NCIMB 1903 / XII-53) OX=1219076 GN=aroK PE=	73.781	0.45226	EEVADYTVRTDDQSAKVVANQIVKMLEER__	TDDQSAK(suc)VVANQIVK
tr|D0WSG8|D0WSG8_VIBAL;tr|A0A2I3CBI7|A0A2I3CBI7_VIBAX;tr|A0A1W6VAL7|A0A1W6VAL7_VIBAL;tr|A0A0G9LXA7|A0A0G9LXA7_VIBAL	167;167;167;167	tr|D0WSG8|D0WSG8_VIBAL	tr|D0WSG8|D0WSG8_VIBAL Shikimate kinase OS=Vibrio alginolyticus 40B OX=674977 GN=aroK PE=3 SV=1;tr|A0A2I3CBI7|A0A2I3CBI7_VIBAX Shikimate kinase OS=Vibrio alginolyticus (strain ATCC 17749 / DSM 2171 / NBRC 15630 / NCIMB 1903 / XII-53) OX=1219076 GN=aroK PE=	87.568	-1.1777	RTDDQSAKVVANQIVKMLEER__________	VVANQIVK(suc)MLEER
tr|A0A0G9LXZ1|A0A0G9LXZ1_VIBAL;tr|D0WWE6|D0WWE6_VIBAL;tr|A0A2I3C7G9|A0A2I3C7G9_VIBAX;tr|A0A0L7YRG5|A0A0L7YRG5_VIBAL	100;105;105;100	tr|A0A0G9LXZ1|A0A0G9LXZ1_VIBAL	tr|A0A0G9LXZ1|A0A0G9LXZ1_VIBAL Glutaredoxin OS=Vibrio alginolyticus OX=663 GN=grxD PE=3 SV=1;tr|D0WWE6|D0WWE6_VIBAL Glutaredoxin OS=Vibrio alginolyticus 40B OX=674977 GN=grxD PE=3 SV=1;tr|A0A2I3C7G9|A0A2I3C7G9_VIBAX Glutaredoxin OS=Vibrio alginolyticus (st	41.54	1.5863	IILEMFQKGELQPLIKEAAARAEDQAE____	GELQPLIK(suc)EAAAR
tr|A0A0G9LXZ1|A0A0G9LXZ1_VIBAL;tr|D0WWE6|D0WWE6_VIBAL;tr|A0A2I3C7G9|A0A2I3C7G9_VIBAX	21;26;26	tr|A0A0G9LXZ1|A0A0G9LXZ1_VIBAL	tr|A0A0G9LXZ1|A0A0G9LXZ1_VIBAL Glutaredoxin OS=Vibrio alginolyticus OX=663 GN=grxD PE=3 SV=1;tr|D0WWE6|D0WWE6_VIBAL Glutaredoxin OS=Vibrio alginolyticus 40B OX=674977 GN=grxD PE=3 SV=1;tr|A0A2I3C7G9|A0A2I3C7G9_VIBAX Glutaredoxin OS=Vibrio alginolyticus (st	79.633	-0.33459	KIKQQISENSILLYMKGSPKLPSCGFSSQAS	QQISENSILLYMK(suc)GSPK
tr|D0WSG1|D0WSG1_VIBAL;tr|A0A2I3CBE6|A0A2I3CBE6_VIBAX;tr|A0A0G9LY27|A0A0G9LY27_VIBAL	30;30;30	tr|D0WSG1|D0WSG1_VIBAL	tr|D0WSG1|D0WSG1_VIBAL 30S ribosomal protein S18 OS=Vibrio alginolyticus 40B OX=674977 GN=rpsR PE=3 SV=1;tr|A0A2I3CBE6|A0A2I3CBE6_VIBAX 30S ribosomal protein S18 OS=Vibrio alginolyticus (strain ATCC 17749 / DSM 2171 / NBRC 15630 / NCIMB 1903 / XII-53) OX=1	121.08	-0.2927	AEGVQEIDYKDVATLKNYITEAGKIVPSRIT	DVATLK(suc)NYITEAGK
tr|D0WSG1|D0WSG1_VIBAL;tr|A0A2I3CBE6|A0A2I3CBE6_VIBAX;tr|A0A0G9LY27|A0A0G9LY27_VIBAL	38;38;38	tr|D0WSG1|D0WSG1_VIBAL	tr|D0WSG1|D0WSG1_VIBAL 30S ribosomal protein S18 OS=Vibrio alginolyticus 40B OX=674977 GN=rpsR PE=3 SV=1;tr|A0A2I3CBE6|A0A2I3CBE6_VIBAX 30S ribosomal protein S18 OS=Vibrio alginolyticus (strain ATCC 17749 / DSM 2171 / NBRC 15630 / NCIMB 1903 / XII-53) OX=1	91.855	2.9407	YKDVATLKNYITEAGKIVPSRITGTSAKYQR	NYITEAGK(suc)IVPSR
tr|D0WVC4|D0WVC4_VIBAL;tr|A0A2I3CGI8|A0A2I3CGI8_VIBAX;tr|A0A0G9LZ51|A0A0G9LZ51_VIBAL;tr|A0A0L7YY44|A0A0L7YY44_VIBAL	165;165;165;165	tr|D0WVC4|D0WVC4_VIBAL	tr|D0WVC4|D0WVC4_VIBAL ATP-dependent Clp protease proteolytic subunit OS=Vibrio alginolyticus 40B OX=674977 GN=clpP PE=3 SV=1;tr|A0A2I3CGI8|A0A2I3CGI8_VIBAX ATP-dependent Clp protease proteolytic subunit OS=Vibrio alginolyticus (strain ATCC 17749 / DSM 217	134.24	-0.15782	QIHAQEILTIKQKLNKLLAEHTGQPLEVIER	LNK(suc)LLAEHTGQPLEVIER
tr|D0X1V6|D0X1V6_VIBAL;tr|A0A2I3CI14|A0A2I3CI14_VIBAX;tr|A0A0P7F779|A0A0P7F779_VIBAL;tr|A0A0G9LZ71|A0A0G9LZ71_VIBAL;tr|A0A0L7YYG2|A0A0L7YYG2_VIBAL	163;163;163;163;163	tr|D0X1V6|D0X1V6_VIBAL	tr|D0X1V6|D0X1V6_VIBAL Site-determining protein OS=Vibrio alginolyticus 40B OX=674977 GN=minD PE=3 SV=1;tr|A0A2I3CI14|A0A2I3CI14_VIBAX Site-determining protein OS=Vibrio alginolyticus (strain ATCC 17749 / DSM 2171 / NBRC 15630 / NCIMB 1903 / XII-53) OX=121	87.308	0.41311	SSVRDSDRILGILDSKSLRAEQGLEPVKQHL	ILGILDSK(suc)SLR
tr|A0A2I3CG29|A0A2I3CG29_VIBAX;tr|A0A0G9LZF3|A0A0G9LZF3_VIBAL;tr|D0X3C3|D0X3C3_VIBAL;tr|A0A0L7YYH3|A0A0L7YYH3_VIBAL;tr|A0A1W6VG10|A0A1W6VG10_VIBAL	133;133;133;133;133	tr|A0A2I3CG29|A0A2I3CG29_VIBAX	tr|A0A2I3CG29|A0A2I3CG29_VIBAX PTS system glucose-specific transporter subunit OS=Vibrio alginolyticus (strain ATCC 17749 / DSM 2171 / NBRC 15630 / NCIMB 1903 / XII-53) OX=1219076 GN=N646_2939 PE=4 SV=1;tr|A0A0G9LZF3|A0A0G9LZF3_VIBAL Glucose-specific phosp	88.075	-0.31983	DTVIEFDLALLEEKAKSTLTPVVISNMDEIK	AK(suc)STLTPVVISNMDEIK
tr|A0A2I3CG29|A0A2I3CG29_VIBAX;tr|A0A0G9LZF3|A0A0G9LZF3_VIBAL;tr|D0X3C3|D0X3C3_VIBAL;tr|A0A0L7YYH3|A0A0L7YYH3_VIBAL;tr|A0A1W6VG10|A0A1W6VG10_VIBAL	148;148;148;148;148	tr|A0A2I3CG29|A0A2I3CG29_VIBAX	tr|A0A2I3CG29|A0A2I3CG29_VIBAX PTS system glucose-specific transporter subunit OS=Vibrio alginolyticus (strain ATCC 17749 / DSM 2171 / NBRC 15630 / NCIMB 1903 / XII-53) OX=1219076 GN=N646_2939 PE=4 SV=1;tr|A0A0G9LZF3|A0A0G9LZF3_VIBAL Glucose-specific phosp	78.814	0.26429	KSTLTPVVISNMDEIKELNKLSGSVTVGETP	STLTPVVISNMDEIK(suc)ELNK
tr|A0A2I3CG29|A0A2I3CG29_VIBAX;tr|A0A0G9LZF3|A0A0G9LZF3_VIBAL;tr|D0X3C3|D0X3C3_VIBAL;tr|A0A0L7YYH3|A0A0L7YYH3_VIBAL;tr|A0A1W6VG10|A0A1W6VG10_VIBAL	6;6;6;6;6	tr|A0A2I3CG29|A0A2I3CG29_VIBAX	tr|A0A2I3CG29|A0A2I3CG29_VIBAX PTS system glucose-specific transporter subunit OS=Vibrio alginolyticus (strain ATCC 17749 / DSM 2171 / NBRC 15630 / NCIMB 1903 / XII-53) OX=1219076 GN=N646_2939 PE=4 SV=1;tr|A0A0G9LZF3|A0A0G9LZF3_VIBAL Glucose-specific phosp	78.616	0.46328	__________MGLFDKLKKLVSDDSADAGAI	GLFDK(suc)LK
tr|A0A2I3CG29|A0A2I3CG29_VIBAX;tr|A0A0G9LZF3|A0A0G9LZF3_VIBAL	54;54	tr|A0A2I3CG29|A0A2I3CG29_VIBAX	tr|A0A2I3CG29|A0A2I3CG29_VIBAX PTS system glucose-specific transporter subunit OS=Vibrio alginolyticus (strain ATCC 17749 / DSM 2171 / NBRC 15630 / NCIMB 1903 / XII-53) OX=1219076 GN=N646_2939 PE=4 SV=1;tr|A0A0G9LZF3|A0A0G9LZF3_VIBAL Glucose-specific phosp	142	-0.20454	DVVFAEKIVGDGIAIKPAGNKMVAPVNGTIG	IVGDGIAIK(suc)PAGNK
tr|A0A2I3CG29|A0A2I3CG29_VIBAX;tr|A0A0G9LZF3|A0A0G9LZF3_VIBAL	59;59	tr|A0A2I3CG29|A0A2I3CG29_VIBAX	tr|A0A2I3CG29|A0A2I3CG29_VIBAX PTS system glucose-specific transporter subunit OS=Vibrio alginolyticus (strain ATCC 17749 / DSM 2171 / NBRC 15630 / NCIMB 1903 / XII-53) OX=1219076 GN=N646_2939 PE=4 SV=1;tr|A0A0G9LZF3|A0A0G9LZF3_VIBAL Glucose-specific phosp	54.582	-0.19055	EKIVGDGIAIKPAGNKMVAPVNGTIGKIFET	IVGDGIAIKPAGNK(suc)MVAPVNGTIGK
tr|A0A2I3CD93|A0A2I3CD93_VIBAX;tr|A0A0G9LZG9|A0A0G9LZG9_VIBAL;tr|D0WSS2|D0WSS2_VIBAL	28;28;36	tr|A0A2I3CD93|A0A2I3CD93_VIBAX	tr|A0A2I3CD93|A0A2I3CD93_VIBAX Universal stress protein OS=Vibrio alginolyticus (strain ATCC 17749 / DSM 2171 / NBRC 15630 / NCIMB 1903 / XII-53) OX=1219076 GN=N646_2264 PE=3 SV=1;tr|A0A0G9LZG9|A0A0G9LZG9_VIBAL Universal stress protein OS=Vibrio alginolyti	42.743	0.55067	SDDSKVLIKKAVSLAKPLDAKVSFIHIDVNY	AVSLAK(suc)PLDAK
tr|A0A2I3CD93|A0A2I3CD93_VIBAX;tr|A0A0G9LZG9|A0A0G9LZG9_VIBAL;tr|D0WSS2|D0WSS2_VIBAL	22;22;30	tr|A0A2I3CD93|A0A2I3CD93_VIBAX	tr|A0A2I3CD93|A0A2I3CD93_VIBAX Universal stress protein OS=Vibrio alginolyticus (strain ATCC 17749 / DSM 2171 / NBRC 15630 / NCIMB 1903 / XII-53) OX=1219076 GN=N646_2264 PE=3 SV=1;tr|A0A0G9LZG9|A0A0G9LZG9_VIBAL Universal stress protein OS=Vibrio alginolyti	87.913	0.41393	LVAVDLSDDSKVLIKKAVSLAKPLDAKVSFI	K(suc)AVSLAKPLDAK
tr|D0WV00|D0WV00_VIBAL;tr|A0A2I3CFX2|A0A2I3CFX2_VIBAX;tr|A0A0G9LZL2|A0A0G9LZL2_VIBAL;tr|A0A0L7YS36|A0A0L7YS36_VIBAL;tr|A0A1W6VC28|A0A1W6VC28_VIBAL	85;85;85;85;86	tr|D0WV00|D0WV00_VIBAL	tr|D0WV00|D0WV00_VIBAL 2-dehydro-3-deoxyphosphooctonate aldolase OS=Vibrio alginolyticus 40B OX=674977 GN=kdsA PE=3 SV=1;tr|A0A2I3CFX2|A0A2I3CFX2_VIBAX 2-dehydro-3-deoxyphosphooctonate aldolase OS=Vibrio alginolyticus (strain ATCC 17749 / DSM 2171 / NBRC 1	68.657	2.1449	RGPGLEEGMKIFQELKDTFGVKIITDVHTEA	IFQELK(suc)DTFGVK
tr|D0WV00|D0WV00_VIBAL;tr|A0A2I3CFX2|A0A2I3CFX2_VIBAX;tr|A0A0G9LZL2|A0A0G9LZL2_VIBAL;tr|A0A0L7YS36|A0A0L7YS36_VIBAL	139;139;139;139	tr|D0WV00|D0WV00_VIBAL	tr|D0WV00|D0WV00_VIBAL 2-dehydro-3-deoxyphosphooctonate aldolase OS=Vibrio alginolyticus 40B OX=674977 GN=kdsA PE=3 SV=1;tr|A0A2I3CFX2|A0A2I3CFX2_VIBAX 2-dehydro-3-deoxyphosphooctonate aldolase OS=Vibrio alginolyticus (strain ATCC 17749 / DSM 2171 / NBRC 1	89.013	0.050141	LVEAMAKTGAVINVKKPQFMSPGQVGNIVEK	K(suc)PQFMSPGQVGNIVEK
tr|D0WV00|D0WV00_VIBAL;tr|A0A2I3CFX2|A0A2I3CFX2_VIBAX;tr|A0A0G9LZL2|A0A0G9LZL2_VIBAL	192;192;192	tr|D0WV00|D0WV00_VIBAL	tr|D0WV00|D0WV00_VIBAL 2-dehydro-3-deoxyphosphooctonate aldolase OS=Vibrio alginolyticus 40B OX=674977 GN=kdsA PE=3 SV=1;tr|A0A2I3CFX2|A0A2I3CFX2_VIBAX 2-dehydro-3-deoxyphosphooctonate aldolase OS=Vibrio alginolyticus (strain ATCC 17749 / DSM 2171 / NBRC 1	60.564	0.48382	LVVDMLGFGVMKNASKGSPIIFDVTHSLQMR	NASK(suc)GSPIIFDVTHSLQMR
tr|D0WV00|D0WV00_VIBAL;tr|A0A2I3CFX2|A0A2I3CFX2_VIBAX;tr|A0A0G9LZL2|A0A0G9LZL2_VIBAL;tr|A0A0L7YS36|A0A0L7YS36_VIBAL	138;138;138;138	tr|D0WV00|D0WV00_VIBAL	tr|D0WV00|D0WV00_VIBAL 2-dehydro-3-deoxyphosphooctonate aldolase OS=Vibrio alginolyticus 40B OX=674977 GN=kdsA PE=3 SV=1;tr|A0A2I3CFX2|A0A2I3CFX2_VIBAX 2-dehydro-3-deoxyphosphooctonate aldolase OS=Vibrio alginolyticus (strain ATCC 17749 / DSM 2171 / NBRC 1	71.052	-0.6001	DLVEAMAKTGAVINVKKPQFMSPGQVGNIVE	TGAVINVK(suc)KPQFMSPGQVGNIVEK
tr|A0A2I3CFV9|A0A2I3CFV9_VIBAX;tr|A0A0G9LZM3|A0A0G9LZM3_VIBAL;tr|D0WV10|D0WV10_VIBAL;tr|A0A0P7ETC6|A0A0P7ETC6_VIBAL;tr|A0A0L7YRM1|A0A0L7YRM1_VIBAL;tr|A0A1W6VC18|A0A1W6VC18_VIBAL	89;89;109;89;89;89	tr|A0A2I3CFV9|A0A2I3CFV9_VIBAX	tr|A0A2I3CFV9|A0A2I3CFV9_VIBAX Ribosome-binding ATPase YchF OS=Vibrio alginolyticus (strain ATCC 17749 / DSM 2171 / NBRC 15630 / NCIMB 1903 / XII-53) OX=1219076 GN=ychF PE=3 SV=1;tr|A0A0G9LZM3|A0A0G9LZM3_VIBAL Ribosome-binding ATPase YchF OS=Vibrio alginol	101.11	0.52361	AGLVAGASRGEGLGNKFLANIRETDAIGHVV	GEGLGNK(suc)FLANIR
tr|A0A2I3CFV9|A0A2I3CFV9_VIBAX;tr|A0A0G9LZM3|A0A0G9LZM3_VIBAL;tr|D0WV10|D0WV10_VIBAL;tr|A0A0P7ETC6|A0A0P7ETC6_VIBAL	56;56;76;56	tr|A0A2I3CFV9|A0A2I3CFV9_VIBAX	tr|A0A2I3CFV9|A0A2I3CFV9_VIBAX Ribosome-binding ATPase YchF OS=Vibrio alginolyticus (strain ATCC 17749 / DSM 2171 / NBRC 15630 / NCIMB 1903 / XII-53) OX=1219076 GN=ychF PE=3 SV=1;tr|A0A0G9LZM3|A0A0G9LZM3_VIBAL Ribosome-binding ATPase YchF OS=Vibrio alginol	105.52	0.23671	TGVVPVPDLRLDALAKIVNPQRVLPTTMEFV	LDALAK(suc)IVNPQR
tr|A0A2I3CFV9|A0A2I3CFV9_VIBAX;tr|A0A0G9LZM3|A0A0G9LZM3_VIBAL;tr|D0WV10|D0WV10_VIBAL;tr|A0A0P7ETC6|A0A0P7ETC6_VIBAL;tr|A0A0L7YRM1|A0A0L7YRM1_VIBAL	347;347;367;347;347	tr|A0A2I3CFV9|A0A2I3CFV9_VIBAX	tr|A0A2I3CFV9|A0A2I3CFV9_VIBAX Ribosome-binding ATPase YchF OS=Vibrio alginolyticus (strain ATCC 17749 / DSM 2171 / NBRC 15630 / NCIMB 1903 / XII-53) OX=1219076 GN=ychF PE=3 SV=1;tr|A0A0G9LZM3|A0A0G9LZM3_VIBAL Ribosome-binding ATPase YchF OS=Vibrio alginol	60.59	-0.074689	GENGAKDAGKWRLEGKDYIVKDGDVVHFRFN	LEGK(suc)DYIVK
tr|D0X3C1|D0X3C1_VIBAL;tr|A0A2I3CG44|A0A2I3CG44_VIBAX;tr|A0A0L7YZ16|A0A0L7YZ16_VIBAL;tr|A0A0G9LZW1|A0A0G9LZW1_VIBAL	40;40;40;40	tr|D0X3C1|D0X3C1_VIBAL	tr|D0X3C1|D0X3C1_VIBAL Phosphocarrier protein HPr OS=Vibrio alginolyticus 40B OX=674977 GN=ptsH PE=4 SV=1;tr|A0A2I3CG44|A0A2I3CG44_VIBAX Phosphocarrier protein HPr OS=Vibrio alginolyticus (strain ATCC 17749 / DSM 2171 / NBRC 15630 / NCIMB 1903 / XII-53) OX	48.659	0.52011	EAKAFDADITVTSNGKSASAKSLFKLQTLGL	AFDADITVTSNGK(suc)SASAK
tr|D0X3C1|D0X3C1_VIBAL;tr|A0A2I3CG44|A0A2I3CG44_VIBAX;tr|A0A0L7YZ16|A0A0L7YZ16_VIBAL;tr|A0A0G9LZW1|A0A0G9LZW1_VIBAL;tr|A0A1W6VFW3|A0A1W6VFW3_VIBAL	4;4;4;4;4	tr|D0X3C1|D0X3C1_VIBAL	tr|D0X3C1|D0X3C1_VIBAL Phosphocarrier protein HPr OS=Vibrio alginolyticus 40B OX=674977 GN=ptsH PE=4 SV=1;tr|A0A2I3CG44|A0A2I3CG44_VIBAX Phosphocarrier protein HPr OS=Vibrio alginolyticus (strain ATCC 17749 / DSM 2171 / NBRC 15630 / NCIMB 1903 / XII-53) OX	54.412	0.060277	____________MYEKQVEITAENGLHTRPA	MYEK(suc)QVEITAENGLHTRPAAQFVK
tr|D0X3C1|D0X3C1_VIBAL;tr|A0A2I3CG44|A0A2I3CG44_VIBAX;tr|A0A0L7YZ16|A0A0L7YZ16_VIBAL;tr|A0A0G9LZW1|A0A0G9LZW1_VIBAL;tr|A0A1W6VFW3|A0A1W6VFW3_VIBAL	24;24;24;24;24	tr|D0X3C1|D0X3C1_VIBAL	tr|D0X3C1|D0X3C1_VIBAL Phosphocarrier protein HPr OS=Vibrio alginolyticus 40B OX=674977 GN=ptsH PE=4 SV=1;tr|A0A2I3CG44|A0A2I3CG44_VIBAX Phosphocarrier protein HPr OS=Vibrio alginolyticus (strain ATCC 17749 / DSM 2171 / NBRC 15630 / NCIMB 1903 / XII-53) OX	87.326	-0.071248	TAENGLHTRPAAQFVKEAKAFDADITVTSNG	QVEITAENGLHTRPAAQFVK(suc)EAK
tr|A0A1W6VIQ1|A0A1W6VIQ1_VIBAL;tr|A0A2I3CDJ6|A0A2I3CDJ6_VIBAX;tr|A0A0G9M0I6|A0A0G9M0I6_VIBAL;tr|A0A0L7Z4I4|A0A0L7Z4I4_VIBAL	38;39;39;38	tr|A0A1W6VIQ1|A0A1W6VIQ1_VIBAL	tr|A0A1W6VIQ1|A0A1W6VIQ1_VIBAL 50S ribosomal protein L33 OS=Vibrio alginolyticus OX=663 GN=rpmG PE=3 SV=1;tr|A0A2I3CDJ6|A0A2I3CDJ6_VIBAX 50S ribosomal protein L33 OS=Vibrio alginolyticus (strain ATCC 17749 / DSM 2171 / NBRC 15630 / NCIMB 1903 / XII-53) OX=	62.717	-0.52192	TDKNKRNMPGKFEIKKFDPVVRQHVMYKEAK	K(suc)FDPVVR
tr|A0A1W6VIQ1|A0A1W6VIQ1_VIBAL;tr|A0A2I3CDJ6|A0A2I3CDJ6_VIBAX;tr|A0A0G9M0I6|A0A0G9M0I6_VIBAL	25;26;26	tr|A0A1W6VIQ1|A0A1W6VIQ1_VIBAL	tr|A0A1W6VIQ1|A0A1W6VIQ1_VIBAL 50S ribosomal protein L33 OS=Vibrio alginolyticus OX=663 GN=rpmG PE=3 SV=1;tr|A0A2I3CDJ6|A0A2I3CDJ6_VIBAX 50S ribosomal protein L33 OS=Vibrio alginolyticus (strain ATCC 17749 / DSM 2171 / NBRC 15630 / NCIMB 1903 / XII-53) OX=	69.188	-0.036177	RLVSSAGTGHFYTTDKNKRNMPGKFEIKKFD	LVSSAGTGHFYTTDK(suc)NKR
tr|A0A1W6VIQ1|A0A1W6VIQ1_VIBAL;tr|A0A2I3CDJ6|A0A2I3CDJ6_VIBAX;tr|A0A0G9M0I6|A0A0G9M0I6_VIBAL	27;28;28	tr|A0A1W6VIQ1|A0A1W6VIQ1_VIBAL	tr|A0A1W6VIQ1|A0A1W6VIQ1_VIBAL 50S ribosomal protein L33 OS=Vibrio alginolyticus OX=663 GN=rpmG PE=3 SV=1;tr|A0A2I3CDJ6|A0A2I3CDJ6_VIBAX 50S ribosomal protein L33 OS=Vibrio alginolyticus (strain ATCC 17749 / DSM 2171 / NBRC 15630 / NCIMB 1903 / XII-53) OX=	69.188	0.20954	VSSAGTGHFYTTDKNKRNMPGKFEIKKFDPV	LVSSAGTGHFYTTDKNK(suc)R
tr|A0A1W6VIQ1|A0A1W6VIQ1_VIBAL;tr|A0A2I3CDJ6|A0A2I3CDJ6_VIBAX;tr|A0A0G9M0I6|A0A0G9M0I6_VIBAL;tr|A0A0L7Z4I4|A0A0L7Z4I4_VIBAL	33;34;34;33	tr|A0A1W6VIQ1|A0A1W6VIQ1_VIBAL	tr|A0A1W6VIQ1|A0A1W6VIQ1_VIBAL 50S ribosomal protein L33 OS=Vibrio alginolyticus OX=663 GN=rpmG PE=3 SV=1;tr|A0A2I3CDJ6|A0A2I3CDJ6_VIBAX 50S ribosomal protein L33 OS=Vibrio alginolyticus (strain ATCC 17749 / DSM 2171 / NBRC 15630 / NCIMB 1903 / XII-53) OX=	51.066	0.3185	GHFYTTDKNKRNMPGKFEIKKFDPVVRQHVM	NMPGK(suc)FEIK
tr|A0A1W6VIQ1|A0A1W6VIQ1_VIBAL;tr|A0A2I3CDJ6|A0A2I3CDJ6_VIBAX;tr|A0A0G9M0I6|A0A0G9M0I6_VIBAL	50;51;51	tr|A0A1W6VIQ1|A0A1W6VIQ1_VIBAL	tr|A0A1W6VIQ1|A0A1W6VIQ1_VIBAL 50S ribosomal protein L33 OS=Vibrio alginolyticus OX=663 GN=rpmG PE=3 SV=1;tr|A0A2I3CDJ6|A0A2I3CDJ6_VIBAX 50S ribosomal protein L33 OS=Vibrio alginolyticus (strain ATCC 17749 / DSM 2171 / NBRC 15630 / NCIMB 1903 / XII-53) OX=	59.35	-0.38899	EIKKFDPVVRQHVMYKEAKIK__________	QHVMYK(suc)EAK
tr|D0WUB9|D0WUB9_VIBAL;tr|A0A2I3CFK8|A0A2I3CFK8_VIBAX;tr|A0A0G9M1F7|A0A0G9M1F7_VIBAL;tr|C1KRN8|C1KRN8_VIBAL;tr|A0A0L7YYT8|A0A0L7YYT8_VIBAL	91;91;91;91;91	tr|D0WUB9|D0WUB9_VIBAL	tr|D0WUB9|D0WUB9_VIBAL Chaperone protein DnaK OS=Vibrio alginolyticus 40B OX=674977 GN=dnaK PE=2 SV=1;tr|A0A2I3CFK8|A0A2I3CFK8_VIBAX Chaperone protein DnaK OS=Vibrio alginolyticus (strain ATCC 17749 / DSM 2171 / NBRC 15630 / NCIMB 1903 / XII-53) OX=1219076	69.954	-0.36492	FEDEEVQRDIEIMPYKIVKADNGDAWVEAKG	DIEIMPYK(suc)IVK
tr|D0WUB9|D0WUB9_VIBAL;tr|A0A2I3CFK8|A0A2I3CFK8_VIBAX;tr|A0A0G9M1F7|A0A0G9M1F7_VIBAL;tr|C1KRN8|C1KRN8_VIBAL;tr|A0A0L7YYT8|A0A0L7YYT8_VIBAL	94;94;94;94;94	tr|D0WUB9|D0WUB9_VIBAL	tr|D0WUB9|D0WUB9_VIBAL Chaperone protein DnaK OS=Vibrio alginolyticus 40B OX=674977 GN=dnaK PE=2 SV=1;tr|A0A2I3CFK8|A0A2I3CFK8_VIBAX Chaperone protein DnaK OS=Vibrio alginolyticus (strain ATCC 17749 / DSM 2171 / NBRC 15630 / NCIMB 1903 / XII-53) OX=1219076	99.522	-1.7748	EEVQRDIEIMPYKIVKADNGDAWVEAKGQKM	IVK(suc)ADNGDAWVEAK
tr|D0WUB9|D0WUB9_VIBAL;tr|A0A2I3CFK8|A0A2I3CFK8_VIBAX;tr|A0A0G9M1F7|A0A0G9M1F7_VIBAL;tr|C1KRN8|C1KRN8_VIBAL	633;633;633;633	tr|D0WUB9|D0WUB9_VIBAL	tr|D0WUB9|D0WUB9_VIBAL Chaperone protein DnaK OS=Vibrio alginolyticus 40B OX=674977 GN=dnaK PE=2 SV=1;tr|A0A2I3CFK8|A0A2I3CFK8_VIBAX Chaperone protein DnaK OS=Vibrio alginolyticus (strain ATCC 17749 / DSM 2171 / NBRC 15630 / NCIMB 1903 / XII-53) OX=1219076	47.754	0.576	QSKEDDVVDAEFEEVKDDKK___________	EDDVVDAEFEEVK(suc)DDKK
tr|D0WUB9|D0WUB9_VIBAL;tr|A0A2I3CFK8|A0A2I3CFK8_VIBAX;tr|A0A0G9M1F7|A0A0G9M1F7_VIBAL;tr|C1KRN8|C1KRN8_VIBAL	636;636;636;636	tr|D0WUB9|D0WUB9_VIBAL	tr|D0WUB9|D0WUB9_VIBAL Chaperone protein DnaK OS=Vibrio alginolyticus 40B OX=674977 GN=dnaK PE=2 SV=1;tr|A0A2I3CFK8|A0A2I3CFK8_VIBAX Chaperone protein DnaK OS=Vibrio alginolyticus (strain ATCC 17749 / DSM 2171 / NBRC 15630 / NCIMB 1903 / XII-53) OX=1219076	130.1	-0.26666	EDDVVDAEFEEVKDDKK______________	EDDVVDAEFEEVKDDK(suc)K
tr|D0WUB9|D0WUB9_VIBAL;tr|A0A2I3CFK8|A0A2I3CFK8_VIBAX;tr|A0A0G9M1F7|A0A0G9M1F7_VIBAL;tr|C1KRN8|C1KRN8_VIBAL	252;252;252;252	tr|D0WUB9|D0WUB9_VIBAL	tr|D0WUB9|D0WUB9_VIBAL Chaperone protein DnaK OS=Vibrio alginolyticus 40B OX=674977 GN=dnaK PE=2 SV=1;tr|A0A2I3CFK8|A0A2I3CFK8_VIBAX Chaperone protein DnaK OS=Vibrio alginolyticus (strain ATCC 17749 / DSM 2171 / NBRC 15630 / NCIMB 1903 / XII-53) OX=1219076	82.171	2.2194	NYLVDEFNKEQGINLKNDPLAMQRVKEAAEK	EQGINLK(suc)NDPLAMQR
tr|D0WUB9|D0WUB9_VIBAL;tr|A0A2I3CFK8|A0A2I3CFK8_VIBAX;tr|A0A0G9M1F7|A0A0G9M1F7_VIBAL;tr|C1KRN8|C1KRN8_VIBAL	108;108;108;108	tr|D0WUB9|D0WUB9_VIBAL	tr|D0WUB9|D0WUB9_VIBAL Chaperone protein DnaK OS=Vibrio alginolyticus 40B OX=674977 GN=dnaK PE=2 SV=1;tr|A0A2I3CFK8|A0A2I3CFK8_VIBAX Chaperone protein DnaK OS=Vibrio alginolyticus (strain ATCC 17749 / DSM 2171 / NBRC 15630 / NCIMB 1903 / XII-53) OX=1219076	58.674	-0.0086493	VKADNGDAWVEAKGQKMAAPQVSAEVLKKMK	GQK(suc)MAAPQVSAEVLK
tr|D0WUB9|D0WUB9_VIBAL;tr|A0A2I3CFK8|A0A2I3CFK8_VIBAX;tr|A0A0G9M1F7|A0A0G9M1F7_VIBAL;tr|C1KRN8|C1KRN8_VIBAL;tr|A0A1W6VGD5|A0A1W6VGD5_VIBAL	298;298;298;298;298	tr|D0WUB9|D0WUB9_VIBAL	tr|D0WUB9|D0WUB9_VIBAL Chaperone protein DnaK OS=Vibrio alginolyticus 40B OX=674977 GN=dnaK PE=2 SV=1;tr|A0A2I3CFK8|A0A2I3CFK8_VIBAX Chaperone protein DnaK OS=Vibrio alginolyticus (strain ATCC 17749 / DSM 2171 / NBRC 15630 / NCIMB 1903 / XII-53) OX=1219076	68.224	0.25187	PYVTADATGPKHMNIKVTRAKLESLVEDLVQ	HMNIK(suc)VTR
tr|D0WUB9|D0WUB9_VIBAL;tr|A0A2I3CFK8|A0A2I3CFK8_VIBAX;tr|A0A0G9M1F7|A0A0G9M1F7_VIBAL;tr|C1KRN8|C1KRN8_VIBAL	165;165;165;165	tr|D0WUB9|D0WUB9_VIBAL	tr|D0WUB9|D0WUB9_VIBAL Chaperone protein DnaK OS=Vibrio alginolyticus 40B OX=674977 GN=dnaK PE=2 SV=1;tr|A0A2I3CFK8|A0A2I3CFK8_VIBAX Chaperone protein DnaK OS=Vibrio alginolyticus (strain ATCC 17749 / DSM 2171 / NBRC 15630 / NCIMB 1903 / XII-53) OX=1219076	116.54	0.48828	RQATKDAGRIAGLEVKRIINEPTAAALAYGL	IAGLEVK(suc)R
tr|D0WUB9|D0WUB9_VIBAL;tr|A0A2I3CFK8|A0A2I3CFK8_VIBAX;tr|A0A0G9M1F7|A0A0G9M1F7_VIBAL;tr|C1KRN8|C1KRN8_VIBAL	527;527;527;527	tr|D0WUB9|D0WUB9_VIBAL	tr|D0WUB9|D0WUB9_VIBAL Chaperone protein DnaK OS=Vibrio alginolyticus 40B OX=674977 GN=dnaK PE=2 SV=1;tr|A0A2I3CFK8|A0A2I3CFK8_VIBAX Chaperone protein DnaK OS=Vibrio alginolyticus (strain ATCC 17749 / DSM 2171 / NBRC 15630 / NCIMB 1903 / XII-53) OX=1219076	85.676	0.70613	EKMVQEAEANKEADKKFEELATARNQADQMI	K(suc)FEELATAR
tr|D0WUB9|D0WUB9_VIBAL;tr|A0A2I3CFK8|A0A2I3CFK8_VIBAX;tr|A0A0G9M1F7|A0A0G9M1F7_VIBAL;tr|C1KRN8|C1KRN8_VIBAL;tr|A0A0L7YYT8|A0A0L7YYT8_VIBAL	576;576;576;576;576	tr|D0WUB9|D0WUB9_VIBAL	tr|D0WUB9|D0WUB9_VIBAL Chaperone protein DnaK OS=Vibrio alginolyticus 40B OX=674977 GN=dnaK PE=2 SV=1;tr|A0A2I3CFK8|A0A2I3CFK8_VIBAX Chaperone protein DnaK OS=Vibrio alginolyticus (strain ATCC 17749 / DSM 2171 / NBRC 15630 / NCIMB 1903 / XII-53) OX=1219076	50.207	0.25319	KEKIEAAISELETARKGEDKEAIDAKVQALM	K(suc)GEDKEAIDAK
tr|D0WUB9|D0WUB9_VIBAL;tr|A0A2I3CFK8|A0A2I3CFK8_VIBAX;tr|A0A0G9M1F7|A0A0G9M1F7_VIBAL;tr|C1KRN8|C1KRN8_VIBAL;tr|A0A0L7YYT8|A0A0L7YYT8_VIBAL	580;580;580;580;580	tr|D0WUB9|D0WUB9_VIBAL	tr|D0WUB9|D0WUB9_VIBAL Chaperone protein DnaK OS=Vibrio alginolyticus 40B OX=674977 GN=dnaK PE=2 SV=1;tr|A0A2I3CFK8|A0A2I3CFK8_VIBAX Chaperone protein DnaK OS=Vibrio alginolyticus (strain ATCC 17749 / DSM 2171 / NBRC 15630 / NCIMB 1903 / XII-53) OX=1219076	52.693	0.95921	EAAISELETARKGEDKEAIDAKVQALMTASQ	KGEDK(suc)EAIDAK
tr|D0WUB9|D0WUB9_VIBAL;tr|A0A2I3CFK8|A0A2I3CFK8_VIBAX;tr|A0A0G9M1F7|A0A0G9M1F7_VIBAL;tr|C1KRN8|C1KRN8_VIBAL	547;547;547;547	tr|D0WUB9|D0WUB9_VIBAL	tr|D0WUB9|D0WUB9_VIBAL Chaperone protein DnaK OS=Vibrio alginolyticus 40B OX=674977 GN=dnaK PE=2 SV=1;tr|A0A2I3CFK8|A0A2I3CFK8_VIBAX Chaperone protein DnaK OS=Vibrio alginolyticus (strain ATCC 17749 / DSM 2171 / NBRC 15630 / NCIMB 1903 / XII-53) OX=1219076	120.84	1.1126	ATARNQADQMIHGTRKQVEEAGEALPAEEKE	K(suc)QVEEAGEALPAEEK
tr|D0WUB9|D0WUB9_VIBAL;tr|A0A2I3CFK8|A0A2I3CFK8_VIBAX;tr|A0A0G9M1F7|A0A0G9M1F7_VIBAL;tr|C1KRN8|C1KRN8_VIBAL	413;413;413;413	tr|D0WUB9|D0WUB9_VIBAL	tr|D0WUB9|D0WUB9_VIBAL Chaperone protein DnaK OS=Vibrio alginolyticus 40B OX=674977 GN=dnaK PE=2 SV=1;tr|A0A2I3CFK8|A0A2I3CFK8_VIBAX Chaperone protein DnaK OS=Vibrio alginolyticus (strain ATCC 17749 / DSM 2171 / NBRC 15630 / NCIMB 1903 / XII-53) OX=1219076	114.5	0.42789	LGIETMGGVMTKLVEKNTTIPTKANQVFSTA	LVEK(suc)NTTIPTK
tr|D0WUB9|D0WUB9_VIBAL;tr|A0A2I3CFK8|A0A2I3CFK8_VIBAX;tr|A0A0G9M1F7|A0A0G9M1F7_VIBAL;tr|C1KRN8|C1KRN8_VIBAL;tr|A0A0L7YYT8|A0A0L7YYT8_VIBAL	522;522;522;522;522	tr|D0WUB9|D0WUB9_VIBAL	tr|D0WUB9|D0WUB9_VIBAL Chaperone protein DnaK OS=Vibrio alginolyticus 40B OX=674977 GN=dnaK PE=2 SV=1;tr|A0A2I3CFK8|A0A2I3CFK8_VIBAX Chaperone protein DnaK OS=Vibrio alginolyticus (strain ATCC 17749 / DSM 2171 / NBRC 15630 / NCIMB 1903 / XII-53) OX=1219076	104.52	-1.1974	SDEDIEKMVQEAEANKEADKKFEELATARNQ	MVQEAEANK(suc)EADK
tr|D0WUB9|D0WUB9_VIBAL;tr|A0A2I3CFK8|A0A2I3CFK8_VIBAX;tr|A0A0G9M1F7|A0A0G9M1F7_VIBAL;tr|C1KRN8|C1KRN8_VIBAL	69;69;69;69	tr|D0WUB9|D0WUB9_VIBAL	tr|D0WUB9|D0WUB9_VIBAL Chaperone protein DnaK OS=Vibrio alginolyticus 40B OX=674977 GN=dnaK PE=2 SV=1;tr|A0A2I3CFK8|A0A2I3CFK8_VIBAX Chaperone protein DnaK OS=Vibrio alginolyticus (strain ATCC 17749 / DSM 2171 / NBRC 15630 / NCIMB 1903 / XII-53) OX=1219076	134.13	-0.59842	KRQAVTNPENTLFAIKRLIGRRFEDEEVQRD	QAVTNPENTLFAIK(suc)R
tr|D0WUB9|D0WUB9_VIBAL;tr|A0A2I3CFK8|A0A2I3CFK8_VIBAX;tr|A0A0G9M1F7|A0A0G9M1F7_VIBAL;tr|C1KRN8|C1KRN8_VIBAL;tr|A0A0L7YYT8|A0A0L7YYT8_VIBAL	358;358;358;358;358	tr|D0WUB9|D0WUB9_VIBAL	tr|D0WUB9|D0WUB9_VIBAL Chaperone protein DnaK OS=Vibrio alginolyticus 40B OX=674977 GN=dnaK PE=2 SV=1;tr|A0A2I3CFK8|A0A2I3CFK8_VIBAX Chaperone protein DnaK OS=Vibrio alginolyticus (strain ATCC 17749 / DSM 2171 / NBRC 15630 / NCIMB 1903 / XII-53) OX=1219076	89.247	0.75679	TRMPMVQAKVAEFFGKEARRDVNPDEAVAMG	VAEFFGK(suc)EAR
tr|D0WTA0|D0WTA0_VIBAL;tr|A0A2I3CDW9|A0A2I3CDW9_VIBAX;tr|A0A0L7Z475|A0A0L7Z475_VIBAL;tr|A0A0G9M1H8|A0A0G9M1H8_VIBAL;tr|A0A1W6VBU4|A0A1W6VBU4_VIBAL	49;49;49;49;49	tr|D0WTA0|D0WTA0_VIBAL	tr|D0WTA0|D0WTA0_VIBAL 50S ribosomal protein L23 OS=Vibrio alginolyticus 40B OX=674977 GN=rplW PE=3 SV=1;tr|A0A2I3CDW9|A0A2I3CDW9_VIBAX 50S ribosomal protein L23 OS=Vibrio alginolyticus (strain ATCC 17749 / DSM 2171 / NBRC 15630 / NCIMB 1903 / XII-53) OX=1	82.261	1.6115	VAKDATKKEIKAAVEKLFEVEVKSVNTLITK	AAVEK(suc)LFEVEVK
tr|D0WTA0|D0WTA0_VIBAL;tr|A0A2I3CDW9|A0A2I3CDW9_VIBAX;tr|A0A0L7Z475|A0A0L7Z475_VIBAL;tr|A0A0G9M1H8|A0A0G9M1H8_VIBAL;tr|A0A1W6VBU4|A0A1W6VBU4_VIBAL	44;44;44;44;44	tr|D0WTA0|D0WTA0_VIBAL	tr|D0WTA0|D0WTA0_VIBAL 50S ribosomal protein L23 OS=Vibrio alginolyticus 40B OX=674977 GN=rplW PE=3 SV=1;tr|A0A2I3CDW9|A0A2I3CDW9_VIBAX 50S ribosomal protein L23 OS=Vibrio alginolyticus (strain ATCC 17749 / DSM 2171 / NBRC 15630 / NCIMB 1903 / XII-53) OX=1	75.109	0.18716	TIVFKVAKDATKKEIKAAVEKLFEVEVKSVN	EIK(suc)AAVEK
tr|D0WTA0|D0WTA0_VIBAL;tr|A0A2I3CDW9|A0A2I3CDW9_VIBAX;tr|A0A0L7Z475|A0A0L7Z475_VIBAL;tr|A0A0G9M1H8|A0A0G9M1H8_VIBAL	64;64;64;64	tr|D0WTA0|D0WTA0_VIBAL	tr|D0WTA0|D0WTA0_VIBAL 50S ribosomal protein L23 OS=Vibrio alginolyticus 40B OX=674977 GN=rplW PE=3 SV=1;tr|A0A2I3CDW9|A0A2I3CDW9_VIBAX 50S ribosomal protein L23 OS=Vibrio alginolyticus (strain ATCC 17749 / DSM 2171 / NBRC 15630 / NCIMB 1903 / XII-53) OX=1	68.847	0.19103	KLFEVEVKSVNTLITKGKTKRQGLRQGRRSD	SVNTLITK(suc)GK
tr|D0WT91|D0WT91_VIBAL;tr|A0A2I3CDY6|A0A2I3CDY6_VIBAX;tr|A0A0G9M1I2|A0A0G9M1I2_VIBAL;tr|A0A0L7Z465|A0A0L7Z465_VIBAL;tr|A0A1W6VBV4|A0A1W6VBV4_VIBAL	3;3;3;3;3	tr|D0WT91|D0WT91_VIBAL	tr|D0WT91|D0WT91_VIBAL 50S ribosomal protein L5 OS=Vibrio alginolyticus 40B OX=674977 GN=rplE PE=3 SV=1;tr|A0A2I3CDY6|A0A2I3CDY6_VIBAX 50S ribosomal protein L5 OS=Vibrio alginolyticus (strain ATCC 17749 / DSM 2171 / NBRC 15630 / NCIMB 1903 / XII-53) OX=121	84.498	0.51269	_____________MAKLHDYYKSSVVAELTK	AK(suc)LHDYYK
tr|D0WT91|D0WT91_VIBAL;tr|A0A2I3CDY6|A0A2I3CDY6_VIBAX;tr|A0A0G9M1I2|A0A0G9M1I2_VIBAL;tr|A0A0L7Z465|A0A0L7Z465_VIBAL;tr|A0A1W6VBV4|A0A1W6VBV4_VIBAL	9;9;9;9;9	tr|D0WT91|D0WT91_VIBAL	tr|D0WT91|D0WT91_VIBAL 50S ribosomal protein L5 OS=Vibrio alginolyticus 40B OX=674977 GN=rplE PE=3 SV=1;tr|A0A2I3CDY6|A0A2I3CDY6_VIBAX 50S ribosomal protein L5 OS=Vibrio alginolyticus (strain ATCC 17749 / DSM 2171 / NBRC 15630 / NCIMB 1903 / XII-53) OX=121	79.492	-3.8627	_______MAKLHDYYKSSVVAELTKQFGYTS	LHDYYK(suc)SSVVAELTK
tr|D0WT91|D0WT91_VIBAL;tr|A0A2I3CDY6|A0A2I3CDY6_VIBAX;tr|A0A0G9M1I2|A0A0G9M1I2_VIBAL;tr|A0A0L7Z465|A0A0L7Z465_VIBAL;tr|A0A1W6VBV4|A0A1W6VBV4_VIBAL	120;120;120;120;120	tr|D0WT91|D0WT91_VIBAL	tr|D0WT91|D0WT91_VIBAL 50S ribosomal protein L5 OS=Vibrio alginolyticus 40B OX=674977 GN=rplE PE=3 SV=1;tr|A0A2I3CDY6|A0A2I3CDY6_VIBAX 50S ribosomal protein L5 OS=Vibrio alginolyticus (strain ATCC 17749 / DSM 2171 / NBRC 15630 / NCIMB 1903 / XII-53) OX=121	76.221	-0.24523	NIALPRVRDFRGVSAKSFDGRGNYSMGVREQ	GVSAK(suc)SFDGR
tr|D0WT91|D0WT91_VIBAL;tr|A0A2I3CDY6|A0A2I3CDY6_VIBAX;tr|A0A0G9M1I2|A0A0G9M1I2_VIBAL;tr|A0A0L7Z465|A0A0L7Z465_VIBAL;tr|A0A1W6VBV4|A0A1W6VBV4_VIBAL	47;47;47;47;47	tr|D0WT91|D0WT91_VIBAL	tr|D0WT91|D0WT91_VIBAL 50S ribosomal protein L5 OS=Vibrio alginolyticus 40B OX=674977 GN=rplE PE=3 SV=1;tr|A0A2I3CDY6|A0A2I3CDY6_VIBAX 50S ribosomal protein L5 OS=Vibrio alginolyticus (strain ATCC 17749 / DSM 2171 / NBRC 15630 / NCIMB 1903 / XII-53) OX=121	107.17	-0.081416	EKITLNMGVGEAINDKKLLENAASDMATISG	ITLNMGVGEAINDK(suc)K
tr|D0WT91|D0WT91_VIBAL;tr|A0A2I3CDY6|A0A2I3CDY6_VIBAX;tr|A0A0G9M1I2|A0A0G9M1I2_VIBAL;tr|A0A0L7Z465|A0A0L7Z465_VIBAL;tr|A0A1W6VBV4|A0A1W6VBV4_VIBAL	48;48;48;48;48	tr|D0WT91|D0WT91_VIBAL	tr|D0WT91|D0WT91_VIBAL 50S ribosomal protein L5 OS=Vibrio alginolyticus 40B OX=674977 GN=rplE PE=3 SV=1;tr|A0A2I3CDY6|A0A2I3CDY6_VIBAX 50S ribosomal protein L5 OS=Vibrio alginolyticus (strain ATCC 17749 / DSM 2171 / NBRC 15630 / NCIMB 1903 / XII-53) OX=121	107.98	-0.16445	KITLNMGVGEAINDKKLLENAASDMATISGQ	K(suc)LLENAASDMATISGQKPLITK
tr|D0WT91|D0WT91_VIBAL;tr|A0A2I3CDY6|A0A2I3CDY6_VIBAX;tr|A0A0G9M1I2|A0A0G9M1I2_VIBAL;tr|A0A0L7Z465|A0A0L7Z465_VIBAL;tr|A0A1W6VBV4|A0A1W6VBV4_VIBAL	64;64;64;64;64	tr|D0WT91|D0WT91_VIBAL	tr|D0WT91|D0WT91_VIBAL 50S ribosomal protein L5 OS=Vibrio alginolyticus 40B OX=674977 GN=rplE PE=3 SV=1;tr|A0A2I3CDY6|A0A2I3CDY6_VIBAX 50S ribosomal protein L5 OS=Vibrio alginolyticus (strain ATCC 17749 / DSM 2171 / NBRC 15630 / NCIMB 1903 / XII-53) OX=121	90.367	0.47298	LLENAASDMATISGQKPLITKARKSVAGFKI	LLENAASDMATISGQK(suc)PLITK
tr|D0WT91|D0WT91_VIBAL;tr|A0A2I3CDY6|A0A2I3CDY6_VIBAX;tr|A0A0G9M1I2|A0A0G9M1I2_VIBAL;tr|A0A0L7Z465|A0A0L7Z465_VIBAL;tr|A0A1W6VBV4|A0A1W6VBV4_VIBAL	69;69;69;69;69	tr|D0WT91|D0WT91_VIBAL	tr|D0WT91|D0WT91_VIBAL 50S ribosomal protein L5 OS=Vibrio alginolyticus 40B OX=674977 GN=rplE PE=3 SV=1;tr|A0A2I3CDY6|A0A2I3CDY6_VIBAX 50S ribosomal protein L5 OS=Vibrio alginolyticus (strain ATCC 17749 / DSM 2171 / NBRC 15630 / NCIMB 1903 / XII-53) OX=121	105.28	0.012234	ASDMATISGQKPLITKARKSVAGFKIREGYP	LLENAASDMATISGQKPLITK(suc)AR
tr|D0WT91|D0WT91_VIBAL;tr|A0A2I3CDY6|A0A2I3CDY6_VIBAX;tr|A0A0G9M1I2|A0A0G9M1I2_VIBAL;tr|A0A0L7Z465|A0A0L7Z465_VIBAL;tr|A0A1W6VBV4|A0A1W6VBV4_VIBAL	72;72;72;72;72	tr|D0WT91|D0WT91_VIBAL	tr|D0WT91|D0WT91_VIBAL 50S ribosomal protein L5 OS=Vibrio alginolyticus 40B OX=674977 GN=rplE PE=3 SV=1;tr|A0A2I3CDY6|A0A2I3CDY6_VIBAX 50S ribosomal protein L5 OS=Vibrio alginolyticus (strain ATCC 17749 / DSM 2171 / NBRC 15630 / NCIMB 1903 / XII-53) OX=121	84.244	0.10321	MATISGQKPLITKARKSVAGFKIREGYPIGC	K(suc)SVAGFK
tr|D0WT91|D0WT91_VIBAL;tr|A0A2I3CDY6|A0A2I3CDY6_VIBAX;tr|A0A0G9M1I2|A0A0G9M1I2_VIBAL;tr|A0A0L7Z465|A0A0L7Z465_VIBAL;tr|A0A1W6VBV4|A0A1W6VBV4_VIBAL	78;78;78;78;78	tr|D0WT91|D0WT91_VIBAL	tr|D0WT91|D0WT91_VIBAL 50S ribosomal protein L5 OS=Vibrio alginolyticus 40B OX=674977 GN=rplE PE=3 SV=1;tr|A0A2I3CDY6|A0A2I3CDY6_VIBAX 50S ribosomal protein L5 OS=Vibrio alginolyticus (strain ATCC 17749 / DSM 2171 / NBRC 15630 / NCIMB 1903 / XII-53) OX=121	93.162	0.98383	QKPLITKARKSVAGFKIREGYPIGCKVTLRG	SVAGFK(suc)IR
tr|D0WU68|D0WU68_VIBAL;tr|A0A2I3CFB1|A0A2I3CFB1_VIBAX;tr|A0A0G9M1I4|A0A0G9M1I4_VIBAL	103;103;103	tr|D0WU68|D0WU68_VIBAL	tr|D0WU68|D0WU68_VIBAL Preprotein translocase subunit YajC OS=Vibrio alginolyticus 40B OX=674977 GN=yajC PE=4 SV=1;tr|A0A2I3CFB1|A0A2I3CFB1_VIBAX Preprotein translocase subunit YajC OS=Vibrio alginolyticus (strain ATCC 17749 / DSM 2171 / NBRC 15630 / NCIMB	80.24	0.63646	NEVVIKKDFITAVLPKGTLKSL_________	DFITAVLPK(suc)GTLK
tr|D0WU68|D0WU68_VIBAL;tr|A0A2I3CFB1|A0A2I3CFB1_VIBAX;tr|A0A0G9M1I4|A0A0G9M1I4_VIBAL	48;48;48	tr|D0WU68|D0WU68_VIBAL	tr|D0WU68|D0WU68_VIBAL Preprotein translocase subunit YajC OS=Vibrio alginolyticus 40B OX=674977 GN=yajC PE=4 SV=1;tr|A0A2I3CFB1|A0A2I3CFB1_VIBAX Preprotein translocase subunit YajC OS=Vibrio alginolyticus (strain ATCC 17749 / DSM 2171 / NBRC 15630 / NCIMB	54.539	-0.45567	YFMIYRPQAKRVKEHKNLMASMGKGDEVLTS	EHK(suc)NLMASMGK
tr|D0WU68|D0WU68_VIBAL;tr|A0A2I3CFB1|A0A2I3CFB1_VIBAX;tr|A0A0G9M1I4|A0A0G9M1I4_VIBAL	56;56;56	tr|D0WU68|D0WU68_VIBAL	tr|D0WU68|D0WU68_VIBAL Preprotein translocase subunit YajC OS=Vibrio alginolyticus 40B OX=674977 GN=yajC PE=4 SV=1;tr|A0A2I3CFB1|A0A2I3CFB1_VIBAX Preprotein translocase subunit YajC OS=Vibrio alginolyticus (strain ATCC 17749 / DSM 2171 / NBRC 15630 / NCIMB	72.086	-0.6397	AKRVKEHKNLMASMGKGDEVLTSGGLVGKIT	NLMASMGK(suc)GDEVLTSGGLVGK
tr|D0WU68|D0WU68_VIBAL;tr|A0A2I3CFB1|A0A2I3CFB1_VIBAX;tr|A0A0G9M1I4|A0A0G9M1I4_VIBAL;tr|A0A0L7YYZ8|A0A0L7YYZ8_VIBAL	69;69;69;70	tr|D0WU68|D0WU68_VIBAL	tr|D0WU68|D0WU68_VIBAL Preprotein translocase subunit YajC OS=Vibrio alginolyticus 40B OX=674977 GN=yajC PE=4 SV=1;tr|A0A2I3CFB1|A0A2I3CFB1_VIBAX Preprotein translocase subunit YajC OS=Vibrio alginolyticus (strain ATCC 17749 / DSM 2171 / NBRC 15630 / NCIMB	102.62	-0.71053	MGKGDEVLTSGGLVGKITKIAEDNDYISIEL	GDEVLTSGGLVGK(suc)ITK
tr|D0WT83|D0WT83_VIBAL;tr|A0A2I3CDZ7|A0A2I3CDZ7_VIBAX;tr|A0A0G9M1I8|A0A0G9M1I8_VIBAL;tr|A0A0L7Z455|A0A0L7Z455_VIBAL;tr|A0A1W6VBW1|A0A1W6VBW1_VIBAL	78;78;78;78;78	tr|D0WT83|D0WT83_VIBAL	tr|D0WT83|D0WT83_VIBAL 30S ribosomal protein S13 OS=Vibrio alginolyticus 40B OX=674977 GN=rpsM PE=3 SV=1;tr|A0A2I3CDZ7|A0A2I3CDZ7_VIBAX 30S ribosomal protein S13 OS=Vibrio alginolyticus (strain ATCC 17749 / DSM 2171 / NBRC 15630 / NCIMB 1903 / XII-53) OX=1	40.103	0.15427	YTVEGDLRREVSMNIKRLMDLGCYRGLRHRR	EVSMNIK(suc)R
tr|D0WTA4|D0WTA4_VIBAL;tr|A0A2I3CDU4|A0A2I3CDU4_VIBAX;tr|A0A0G9M1I9|A0A0G9M1I9_VIBAL	72;72;72	tr|D0WTA4|D0WTA4_VIBAL	tr|D0WTA4|D0WTA4_VIBAL 50S ribosomal protein L31 OS=Vibrio alginolyticus 40B OX=674977 GN=rpmE PE=3 SV=1;tr|A0A2I3CDU4|A0A2I3CDU4_VIBAX 50S ribosomal protein L31 OS=Vibrio alginolyticus (strain ATCC 17749 / DSM 2171 / NBRC 15630 / NCIMB 1903 / XII-53) OX=1	64.42	1.6833	RVDRFNKRFGALSSGKK______________	FGALSSGK(suc)K
tr|D0WTA2|D0WTA2_VIBAL;tr|A0A2I3CEB4|A0A2I3CEB4_VIBAX;tr|A0A0G9M1J0|A0A0G9M1J0_VIBAL	70;70;70	tr|D0WTA2|D0WTA2_VIBAL	tr|D0WTA2|D0WTA2_VIBAL 50S ribosomal protein L3 OS=Vibrio alginolyticus 40B OX=674977 GN=rplC PE=3 SV=1;tr|A0A2I3CEB4|A0A2I3CEB4_VIBAX 50S ribosomal protein L3 OS=Vibrio alginolyticus (strain ATCC 17749 / DSM 2171 / NBRC 15630 / NCIMB 1903 / XII-53) OX=121	53.252	1.0985	KKANRVNKAEAGHFAKAGVEAGRGLWEFRLE	AEAGHFAK(suc)AGVEAGR
tr|D0WTA2|D0WTA2_VIBAL;tr|A0A2I3CEB4|A0A2I3CEB4_VIBAX;tr|A0A0G9M1J0|A0A0G9M1J0_VIBAL	204;204;204	tr|D0WTA2|D0WTA2_VIBAL	tr|D0WTA2|D0WTA2_VIBAL 50S ribosomal protein L3 OS=Vibrio alginolyticus 40B OX=674977 GN=rplC PE=3 SV=1;tr|A0A2I3CEB4|A0A2I3CEB4_VIBAX 50S ribosomal protein L3 OS=Vibrio alginolyticus (strain ATCC 17749 / DSM 2171 / NBRC 15630 / NCIMB 1903 / XII-53) OX=121	87.618	-2.3621	IKGAVPGATGGNVIVKPAVKA__________	GAVPGATGGNVIVK(suc)PAVK
tr|D0WTA2|D0WTA2_VIBAL;tr|A0A2I3CEB4|A0A2I3CEB4_VIBAX;tr|A0A0G9M1J0|A0A0G9M1J0_VIBAL	208;208;208	tr|D0WTA2|D0WTA2_VIBAL	tr|D0WTA2|D0WTA2_VIBAL 50S ribosomal protein L3 OS=Vibrio alginolyticus 40B OX=674977 GN=rplC PE=3 SV=1;tr|A0A2I3CEB4|A0A2I3CEB4_VIBAX 50S ribosomal protein L3 OS=Vibrio alginolyticus (strain ATCC 17749 / DSM 2171 / NBRC 15630 / NCIMB 1903 / XII-53) OX=121	53.967	0.29828	VPGATGGNVIVKPAVKA______________	GAVPGATGGNVIVKPAVK(suc)A
tr|D0WTA2|D0WTA2_VIBAL;tr|A0A2I3CEB4|A0A2I3CEB4_VIBAX;tr|A0A0G9M1J0|A0A0G9M1J0_VIBAL;tr|A0A0L7Z3Q1|A0A0L7Z3Q1_VIBAL	123;123;123;123	tr|D0WTA2|D0WTA2_VIBAL	tr|D0WTA2|D0WTA2_VIBAL 50S ribosomal protein L3 OS=Vibrio alginolyticus 40B OX=674977 GN=rplC PE=3 SV=1;tr|A0A2I3CEB4|A0A2I3CEB4_VIBAX 50S ribosomal protein L3 OS=Vibrio alginolyticus (strain ATCC 17749 / DSM 2171 / NBRC 15630 / NCIMB 1903 / XII-53) OX=121	81.381	0.23988	DVTGTSKGKGFQGAVKRWNFRTQDMTHGNSL	GFQGAVK(suc)R
tr|D0WTA2|D0WTA2_VIBAL;tr|A0A2I3CEB4|A0A2I3CEB4_VIBAX;tr|A0A0G9M1J0|A0A0G9M1J0_VIBAL;tr|A0A0L7Z3Q1|A0A0L7Z3Q1_VIBAL	116;116;116;116	tr|D0WTA2|D0WTA2_VIBAL	tr|D0WTA2|D0WTA2_VIBAL 50S ribosomal protein L3 OS=Vibrio alginolyticus 40B OX=674977 GN=rplC PE=3 SV=1;tr|A0A2I3CEB4|A0A2I3CEB4_VIBAX 50S ribosomal protein L3 OS=Vibrio alginolyticus (strain ATCC 17749 / DSM 2171 / NBRC 15630 / NCIMB 1903 / XII-53) OX=121	57.177	-0.081352	FNETKKVDVTGTSKGKGFQGAVKRWNFRTQD	GK(suc)GFQGAVK
tr|D0WTA2|D0WTA2_VIBAL;tr|A0A2I3CEB4|A0A2I3CEB4_VIBAX;tr|A0A0G9M1J0|A0A0G9M1J0_VIBAL;tr|A0A0L7Z3Q1|A0A0L7Z3Q1_VIBAL;tr|A0A1W6VAS8|A0A1W6VAS8_VIBAL	160;160;160;160;160	tr|D0WTA2|D0WTA2_VIBAL	tr|D0WTA2|D0WTA2_VIBAL 50S ribosomal protein L3 OS=Vibrio alginolyticus 40B OX=674977 GN=rplC PE=3 SV=1;tr|A0A2I3CEB4|A0A2I3CEB4_VIBAX 50S ribosomal protein L3 OS=Vibrio alginolyticus (strain ATCC 17749 / DSM 2171 / NBRC 15630 / NCIMB 1903 / XII-53) OX=121	42.395	0.70145	SIGQCQTPGRVFKGKKMAGHMGAERVTTQNL	K(suc)MAGHMGAER
tr|D0WTA2|D0WTA2_VIBAL;tr|A0A2I3CEB4|A0A2I3CEB4_VIBAX;tr|A0A0G9M1J0|A0A0G9M1J0_VIBAL;tr|A0A0L7Z3Q1|A0A0L7Z3Q1_VIBAL;tr|A0A1W6VAS8|A0A1W6VAS8_VIBAL	106;106;106;106;106	tr|D0WTA2|D0WTA2_VIBAL	tr|D0WTA2|D0WTA2_VIBAL 50S ribosomal protein L3 OS=Vibrio alginolyticus 40B OX=674977 GN=rplC PE=3 SV=1;tr|A0A2I3CEB4|A0A2I3CEB4_VIBAX 50S ribosomal protein L3 OS=Vibrio alginolyticus (strain ATCC 17749 / DSM 2171 / NBRC 15630 / NCIMB 1903 / XII-53) OX=121	49.16	-0.15564	EVGSELTVELFNETKKVDVTGTSKGKGFQGA	K(suc)VDVTGTSK
tr|D0WTA2|D0WTA2_VIBAL;tr|A0A2I3CEB4|A0A2I3CEB4_VIBAX;tr|A0A0G9M1J0|A0A0G9M1J0_VIBAL	190;190;190	tr|D0WTA2|D0WTA2_VIBAL	tr|D0WTA2|D0WTA2_VIBAL 50S ribosomal protein L3 OS=Vibrio alginolyticus 40B OX=674977 GN=rplC PE=3 SV=1;tr|A0A2I3CEB4|A0A2I3CEB4_VIBAX 50S ribosomal protein L3 OS=Vibrio alginolyticus (strain ATCC 17749 / DSM 2171 / NBRC 15630 / NCIMB 1903 / XII-53) OX=121	60.036	1.1541	LEIVRVDAERNLLLIKGAVPGATGGNVIVKP	NLLLIK(suc)GAVPGATGGNVIVKPAVK
tr|D0WTA2|D0WTA2_VIBAL;tr|A0A2I3CEB4|A0A2I3CEB4_VIBAX;tr|A0A0G9M1J0|A0A0G9M1J0_VIBAL	62;62;62	tr|D0WTA2|D0WTA2_VIBAL	tr|D0WTA2|D0WTA2_VIBAL 50S ribosomal protein L3 OS=Vibrio alginolyticus 40B OX=674977 GN=rplC PE=3 SV=1;tr|A0A2I3CEB4|A0A2I3CEB4_VIBAX 50S ribosomal protein L3 OS=Vibrio alginolyticus (strain ATCC 17749 / DSM 2171 / NBRC 15630 / NCIMB 1903 / XII-53) OX=121	64.439	-0.23283	AIQVTAGSKKANRVNKAEAGHFAKAGVEAGR	VNK(suc)AEAGHFAK
tr|A0A2I3CDV6|A0A2I3CDV6_VIBAX;tr|A0A0G9M1J6|A0A0G9M1J6_VIBAL;tr|A0A1W6VAV1|A0A1W6VAV1_VIBAL	2;2;2	tr|A0A2I3CDV6|A0A2I3CDV6_VIBAX	tr|A0A2I3CDV6|A0A2I3CDV6_VIBAX 50S ribosomal protein L29 OS=Vibrio alginolyticus (strain ATCC 17749 / DSM 2171 / NBRC 15630 / NCIMB 1903 / XII-53) OX=1219076 GN=rpmC PE=3 SV=1;tr|A0A0G9M1J6|A0A0G9M1J6_VIBAL 50S ribosomal protein L29 OS=Vibrio alginolyticus	58.917	-0.16375	______________MKAQDLREKSVEELNAE	MK(suc)AQDLR
tr|A0A2I3CDV6|A0A2I3CDV6_VIBAX;tr|A0A0G9M1J6|A0A0G9M1J6_VIBAL;tr|A0A1W6VAV1|A0A1W6VAV1_VIBAL;tr|A0A0L7Z3M5|A0A0L7Z3M5_VIBAL	44;44;44;44	tr|A0A2I3CDV6|A0A2I3CDV6_VIBAX	tr|A0A2I3CDV6|A0A2I3CDV6_VIBAX 50S ribosomal protein L29 OS=Vibrio alginolyticus (strain ATCC 17749 / DSM 2171 / NBRC 15630 / NCIMB 1903 / XII-53) OX=1219076 GN=rpmC PE=3 SV=1;tr|A0A0G9M1J6|A0A0G9M1J6_VIBAL 50S ribosomal protein L29 OS=Vibrio alginolyticus	47.915	0.13287	RMQAATGQLQQTHTLKAVRRDIARVKTVLTE	MQAATGQLQQTHTLK(suc)AVR
tr|A0A2I3CDV6|A0A2I3CDV6_VIBAX;tr|A0A0G9M1J6|A0A0G9M1J6_VIBAL;tr|A0A1W6VAV1|A0A1W6VAV1_VIBAL;tr|A0A0L7Z3M5|A0A0L7Z3M5_VIBAL	54;54;54;54	tr|A0A2I3CDV6|A0A2I3CDV6_VIBAX	tr|A0A2I3CDV6|A0A2I3CDV6_VIBAX 50S ribosomal protein L29 OS=Vibrio alginolyticus (strain ATCC 17749 / DSM 2171 / NBRC 15630 / NCIMB 1903 / XII-53) OX=1219076 GN=rpmC PE=3 SV=1;tr|A0A0G9M1J6|A0A0G9M1J6_VIBAL 50S ribosomal protein L29 OS=Vibrio alginolyticus	58.23	0.65973	QTHTLKAVRRDIARVKTVLTEKAGA______	VK(suc)TVLTEK
tr|D0WT84|D0WT84_VIBAL;tr|A0A2I3CEE4|A0A2I3CEE4_VIBAX;tr|A0A0G9M1K0|A0A0G9M1K0_VIBAL;tr|A0A0L7Z3N4|A0A0L7Z3N4_VIBAL	3;3;3;3	tr|D0WT84|D0WT84_VIBAL	tr|D0WT84|D0WT84_VIBAL Protein translocase subunit SecY OS=Vibrio alginolyticus 40B OX=674977 GN=secY PE=3 SV=1;tr|A0A2I3CEE4|A0A2I3CEE4_VIBAX Protein translocase subunit SecY OS=Vibrio alginolyticus (strain ATCC 17749 / DSM 2171 / NBRC 15630 / NCIMB 1903	64.04	-1.0832	_____________MAKKPGQDFRSAQSGLSE	AK(suc)KPGQDFR
tr|D0WT84|D0WT84_VIBAL;tr|A0A2I3CEE4|A0A2I3CEE4_VIBAX;tr|A0A0G9M1K0|A0A0G9M1K0_VIBAL;tr|A0A1W6VAU8|A0A1W6VAU8_VIBAL;tr|A0A0L7Z3N4|A0A0L7Z3N4_VIBAL	348;348;348;348;348	tr|D0WT84|D0WT84_VIBAL	tr|D0WT84|D0WT84_VIBAL Protein translocase subunit SecY OS=Vibrio alginolyticus 40B OX=674977 GN=secY PE=3 SV=1;tr|A0A2I3CEE4|A0A2I3CEE4_VIBAX Protein translocase subunit SecY OS=Vibrio alginolyticus (strain ATCC 17749 / DSM 2171 / NBRC 15630 / NCIMB 1903	78.178	1.7227	YTALVFNPRETADNLKKSGAFVPGIRPGEQT	ETADNLK(suc)K
tr|D0WT84|D0WT84_VIBAL;tr|A0A2I3CEE4|A0A2I3CEE4_VIBAX;tr|A0A0G9M1K0|A0A0G9M1K0_VIBAL;tr|A0A1W6VAU8|A0A1W6VAU8_VIBAL;tr|A0A0L7Z3N4|A0A0L7Z3N4_VIBAL	349;349;349;349;349	tr|D0WT84|D0WT84_VIBAL	tr|D0WT84|D0WT84_VIBAL Protein translocase subunit SecY OS=Vibrio alginolyticus 40B OX=674977 GN=secY PE=3 SV=1;tr|A0A2I3CEE4|A0A2I3CEE4_VIBAX Protein translocase subunit SecY OS=Vibrio alginolyticus (strain ATCC 17749 / DSM 2171 / NBRC 15630 / NCIMB 1903	67.519	-1.692	TALVFNPRETADNLKKSGAFVPGIRPGEQTA	K(suc)SGAFVPGIRPGEQTAK
tr|D0WT84|D0WT84_VIBAL;tr|A0A2I3CEE4|A0A2I3CEE4_VIBAX;tr|A0A0G9M1K0|A0A0G9M1K0_VIBAL;tr|A0A1W6VAU8|A0A1W6VAU8_VIBAL;tr|A0A0L7Z3N4|A0A0L7Z3N4_VIBAL	248;248;248;248;248	tr|D0WT84|D0WT84_VIBAL	tr|D0WT84|D0WT84_VIBAL Protein translocase subunit SecY OS=Vibrio alginolyticus 40B OX=674977 GN=secY PE=3 SV=1;tr|A0A2I3CEE4|A0A2I3CEE4_VIBAX Protein translocase subunit SecY OS=Vibrio alginolyticus (strain ATCC 17749 / DSM 2171 / NBRC 15630 / NCIMB 1903	107.74	0.36693	VFMERGQRRIVVNYAKRQQGRKVFAAQSSHL	IVVNYAK(suc)R
tr|D0WT84|D0WT84_VIBAL;tr|A0A2I3CEE4|A0A2I3CEE4_VIBAX;tr|A0A0G9M1K0|A0A0G9M1K0_VIBAL;tr|A0A1W6VAU8|A0A1W6VAU8_VIBAL	365;365;365;365	tr|D0WT84|D0WT84_VIBAL	tr|D0WT84|D0WT84_VIBAL Protein translocase subunit SecY OS=Vibrio alginolyticus 40B OX=674977 GN=secY PE=3 SV=1;tr|A0A2I3CEE4|A0A2I3CEE4_VIBAX Protein translocase subunit SecY OS=Vibrio alginolyticus (strain ATCC 17749 / DSM 2171 / NBRC 15630 / NCIMB 1903	58.577	0.24583	SGAFVPGIRPGEQTAKYIDKVMTRLTLAGAL	SGAFVPGIRPGEQTAK(suc)YIDK
tr|D0WT84|D0WT84_VIBAL;tr|A0A2I3CEE4|A0A2I3CEE4_VIBAX;tr|A0A0G9M1K0|A0A0G9M1K0_VIBAL;tr|A0A1W6VAU8|A0A1W6VAU8_VIBAL;tr|A0A0L7Z3N4|A0A0L7Z3N4_VIBAL	20;20;20;20;20	tr|D0WT84|D0WT84_VIBAL	tr|D0WT84|D0WT84_VIBAL Protein translocase subunit SecY OS=Vibrio alginolyticus 40B OX=674977 GN=secY PE=3 SV=1;tr|A0A2I3CEE4|A0A2I3CEE4_VIBAX Protein translocase subunit SecY OS=Vibrio alginolyticus (strain ATCC 17749 / DSM 2171 / NBRC 15630 / NCIMB 1903	46.844	-0.16796	PGQDFRSAQSGLSELKSRLLFVIGALLVFRA	SAQSGLSELK(suc)SR
tr|A0A2I3CDX1|A0A2I3CDX1_VIBAX;tr|A0A1W6VAV9|A0A1W6VAV9_VIBAL;tr|A0A0L7Z3L5|A0A0L7Z3L5_VIBAL;tr|A0A0G9M1K9|A0A0G9M1K9_VIBAL	5;5;5;5	tr|A0A2I3CDX1|A0A2I3CDX1_VIBAX	tr|A0A2I3CDX1|A0A2I3CDX1_VIBAX 50S ribosomal protein L30 OS=Vibrio alginolyticus (strain ATCC 17749 / DSM 2171 / NBRC 15630 / NCIMB 1903 / XII-53) OX=1219076 GN=rpmD PE=3 SV=1;tr|A0A1W6VAV9|A0A1W6VAV9_VIBAL 50S ribosomal protein L30 OS=Vibrio alginolyticus	43.979	-0.0012017	___________MATIKVTQTKSSIGRLPKHK	ATIK(suc)VTQTK
tr|A0A2I3CDX1|A0A2I3CDX1_VIBAX;tr|A0A1W6VAV9|A0A1W6VAV9_VIBAL;tr|A0A0L7Z3L5|A0A0L7Z3L5_VIBAL;tr|A0A0G9M1K9|A0A0G9M1K9_VIBAL	10;10;10;10	tr|A0A2I3CDX1|A0A2I3CDX1_VIBAX	tr|A0A2I3CDX1|A0A2I3CDX1_VIBAX 50S ribosomal protein L30 OS=Vibrio alginolyticus (strain ATCC 17749 / DSM 2171 / NBRC 15630 / NCIMB 1903 / XII-53) OX=1219076 GN=rpmD PE=3 SV=1;tr|A0A1W6VAV9|A0A1W6VAV9_VIBAL 50S ribosomal protein L30 OS=Vibrio alginolyticus	73.985	0.12969	______MATIKVTQTKSSIGRLPKHKATLRG	VTQTK(suc)SSIGR
tr|A0A2I3CDX1|A0A2I3CDX1_VIBAX;tr|A0A1W6VAV9|A0A1W6VAV9_VIBAL;tr|A0A0L7Z3L5|A0A0L7Z3L5_VIBAL;tr|A0A0G9M1K9|A0A0G9M1K9_VIBAL	49;49;49;49	tr|A0A2I3CDX1|A0A2I3CDX1_VIBAX	tr|A0A2I3CDX1|A0A2I3CDX1_VIBAX 50S ribosomal protein L30 OS=Vibrio alginolyticus (strain ATCC 17749 / DSM 2171 / NBRC 15630 / NCIMB 1903 / XII-53) OX=1219076 GN=rpmD PE=3 SV=1;tr|A0A1W6VAV9|A0A1W6VAV9_VIBAL 50S ribosomal protein L30 OS=Vibrio alginolyticus	59.245	-0.84532	TVELEDTPCIRGMINKVYYMVKVEE______	GMINK(suc)VYYMVK
tr|D0WT79|D0WT79_VIBAL;tr|A0A2I3CE61|A0A2I3CE61_VIBAX;tr|A0A0G9M1N6|A0A0G9M1N6_VIBAL;tr|A0A0L7Z3W0|A0A0L7Z3W0_VIBAL	35;35;35;35	tr|D0WT79|D0WT79_VIBAL	tr|D0WT79|D0WT79_VIBAL 50S ribosomal protein L17 OS=Vibrio alginolyticus 40B OX=674977 GN=rplQ PE=3 SV=1;tr|A0A2I3CE61|A0A2I3CE61_VIBAX 50S ribosomal protein L17 OS=Vibrio alginolyticus (strain ATCC 17749 / DSM 2171 / NBRC 15630 / NCIMB 1903 / XII-53) OX=1	133.13	0.19877	MFSNMASSLVRHEVIKTTLPKAKELRRVVEP	HEVIK(suc)TTLPK
tr|D0WT79|D0WT79_VIBAL;tr|A0A2I3CE61|A0A2I3CE61_VIBAX;tr|A0A0G9M1N6|A0A0G9M1N6_VIBAL;tr|A0A0L7Z3W0|A0A0L7Z3W0_VIBAL	99;99;99;99	tr|D0WT79|D0WT79_VIBAL	tr|D0WT79|D0WT79_VIBAL 50S ribosomal protein L17 OS=Vibrio alginolyticus 40B OX=674977 GN=rplQ PE=3 SV=1;tr|A0A2I3CE61|A0A2I3CE61_VIBAX 50S ribosomal protein L17 OS=Vibrio alginolyticus (strain ATCC 17749 / DSM 2171 / NBRC 15630 / NCIMB 1903 / XII-53) OX=1	56.51	0.40968	GPRFAARQGGYTRILKAGFRAGDKAPMAYIE	ILK(suc)AGFR
tr|D0WT79|D0WT79_VIBAL;tr|A0A2I3CE61|A0A2I3CE61_VIBAX;tr|A0A0G9M1N6|A0A0G9M1N6_VIBAL;tr|A0A0L7Z3W0|A0A0L7Z3W0_VIBAL;tr|A0A1W6VAS6|A0A1W6VAS6_VIBAL	18;18;18;18;18	tr|D0WT79|D0WT79_VIBAL	tr|D0WT79|D0WT79_VIBAL 50S ribosomal protein L17 OS=Vibrio alginolyticus 40B OX=674977 GN=rplQ PE=3 SV=1;tr|A0A2I3CE61|A0A2I3CE61_VIBAX 50S ribosomal protein L17 OS=Vibrio alginolyticus (strain ATCC 17749 / DSM 2171 / NBRC 15630 / NCIMB 1903 / XII-53) OX=1	79.693	-0.24601	HRKSGRQLNRNSSHRKAMFSNMASSLVRHEV	K(suc)AMFSNMASSLVR
tr|D0WT79|D0WT79_VIBAL;tr|A0A2I3CE61|A0A2I3CE61_VIBAX;tr|A0A0G9M1N6|A0A0G9M1N6_VIBAL;tr|A0A0L7Z3W0|A0A0L7Z3W0_VIBAL;tr|A0A1W6VAS6|A0A1W6VAS6_VIBAL	78;78;78;78;78	tr|D0WT79|D0WT79_VIBAL	tr|D0WT79|D0WT79_VIBAL 50S ribosomal protein L17 OS=Vibrio alginolyticus 40B OX=674977 GN=rplQ PE=3 SV=1;tr|A0A2I3CE61|A0A2I3CE61_VIBAX 50S ribosomal protein L17 OS=Vibrio alginolyticus (strain ATCC 17749 / DSM 2171 / NBRC 15630 / NCIMB 1903 / XII-53) OX=1	61.648	-0.43448	RRLAFARTRDNEVVAKLFNELGPRFAARQGG	TRDNEVVAK(suc)LFNELGPR
tr|D0WT79|D0WT79_VIBAL;tr|A0A2I3CE61|A0A2I3CE61_VIBAX;tr|A0A0G9M1N6|A0A0G9M1N6_VIBAL;tr|A0A0L7Z3W0|A0A0L7Z3W0_VIBAL	56;56;56;56	tr|D0WT79|D0WT79_VIBAL	tr|D0WT79|D0WT79_VIBAL 50S ribosomal protein L17 OS=Vibrio alginolyticus 40B OX=674977 GN=rplQ PE=3 SV=1;tr|A0A2I3CE61|A0A2I3CE61_VIBAX 50S ribosomal protein L17 OS=Vibrio alginolyticus (strain ATCC 17749 / DSM 2171 / NBRC 15630 / NCIMB 1903 / XII-53) OX=1	49.993	0.42318	AKELRRVVEPLITLAKTDSVANRRLAFARTR	VVEPLITLAK(suc)TDSVANRR
tr|D0WT40|D0WT40_VIBAL;tr|A0A2I3CE88|A0A2I3CE88_VIBAX;tr|A0A0G9M1N7|A0A0G9M1N7_VIBAL;tr|A0A1W6VH32|A0A1W6VH32_VIBAL;tr|A0A0L7ZFS9|A0A0L7ZFS9_VIBAL	10;10;10;10;10	tr|D0WT40|D0WT40_VIBAL	tr|D0WT40|D0WT40_VIBAL 50S ribosomal protein L21 OS=Vibrio alginolyticus 40B OX=674977 GN=rplU PE=3 SV=1;tr|A0A2I3CE88|A0A2I3CE88_VIBAX 50S ribosomal protein L21 OS=Vibrio alginolyticus (strain ATCC 17749 / DSM 2171 / NBRC 15630 / NCIMB 1903 / XII-53) OX=1	116.3	-0.30449	______MYAVFQSGGKQHRVSEGQTLRLEKL	MYAVFQSGGK(suc)QHR
tr|D0WT40|D0WT40_VIBAL;tr|A0A2I3CE88|A0A2I3CE88_VIBAX;tr|A0A0G9M1N7|A0A0G9M1N7_VIBAL	58;58;58	tr|D0WT40|D0WT40_VIBAL	tr|D0WT40|D0WT40_VIBAL 50S ribosomal protein L21 OS=Vibrio alginolyticus 40B OX=674977 GN=rplU PE=3 SV=1;tr|A0A2I3CE88|A0A2I3CE88_VIBAX 50S ribosomal protein L21 OS=Vibrio alginolyticus (strain ATCC 17749 / DSM 2171 / NBRC 15630 / NCIMB 1903 / XII-53) OX=1	104.61	-0.93044	NGEDIKVGAPLVEGGKIVAEVVQHGRGDKVK	VGAPLVEGGK(suc)IVAEVVQHGR
tr|D0WT39|D0WT39_VIBAL;tr|A0A2I3CEL5|A0A2I3CEL5_VIBAX;tr|A0A0G9M1R3|A0A0G9M1R3_VIBAL;tr|A0A1W6VH33|A0A1W6VH33_VIBAL;tr|A0A0L7ZG20|A0A0L7ZG20_VIBAL	66;66;66;66;66	tr|D0WT39|D0WT39_VIBAL	tr|D0WT39|D0WT39_VIBAL 50S ribosomal protein L27 OS=Vibrio alginolyticus 40B OX=674977 GN=rpmA PE=3 SV=1;tr|A0A2I3CEL5|A0A2I3CEL5_VIBAX 50S ribosomal protein L27 OS=Vibrio alginolyticus (strain ATCC 17749 / DSM 2171 / NBRC 15630 / NCIMB 1903 / XII-53) OX=1	138.25	0.011841	VGIGKDHTLFALTEGKVKFEVKGPKNRKFVS	DHTLFALTEGK(suc)VK
tr|D0WT39|D0WT39_VIBAL;tr|A0A2I3CEL5|A0A2I3CEL5_VIBAX;tr|A0A0G9M1R3|A0A0G9M1R3_VIBAL	55;55;55	tr|D0WT39|D0WT39_VIBAL	tr|D0WT39|D0WT39_VIBAL 50S ribosomal protein L27 OS=Vibrio alginolyticus 40B OX=674977 GN=rpmA PE=3 SV=1;tr|A0A2I3CEL5|A0A2I3CEL5_VIBAX 50S ribosomal protein L27 OS=Vibrio alginolyticus (strain ATCC 17749 / DSM 2171 / NBRC 15630 / NCIMB 1903 / XII-53) OX=1	41.912	-0.12052	QRGTKFHAGNNVGIGKDHTLFALTEGKVKFE	FHAGNNVGIGK(suc)DHTLFALTEGK
tr|D0WT39|D0WT39_VIBAL;tr|A0A2I3CEL5|A0A2I3CEL5_VIBAX;tr|A0A0G9M1R3|A0A0G9M1R3_VIBAL	44;44;44	tr|D0WT39|D0WT39_VIBAL	tr|D0WT39|D0WT39_VIBAL 50S ribosomal protein L27 OS=Vibrio alginolyticus 40B OX=674977 GN=rpmA PE=3 SV=1;tr|A0A2I3CEL5|A0A2I3CEL5_VIBAX 50S ribosomal protein L27 OS=Vibrio alginolyticus (strain ATCC 17749 / DSM 2171 / NBRC 15630 / NCIMB 1903 / XII-53) OX=1	112.13	0.036729	ESVLAGNIIVRQRGTKFHAGNNVGIGKDHTL	GTK(suc)FHAGNNVGIGK
tr|D0X0E5|D0X0E5_VIBAL;tr|A0A2I3CEE9|A0A2I3CEE9_VIBAX;tr|A0A0G9M1V7|A0A0G9M1V7_VIBAL	22;22;22	tr|D0X0E5|D0X0E5_VIBAL	tr|D0X0E5|D0X0E5_VIBAL 30S ribosomal protein S9 OS=Vibrio alginolyticus 40B OX=674977 GN=rpsI PE=3 SV=1;tr|A0A2I3CEE9|A0A2I3CEE9_VIBAX 30S ribosomal protein S9 OS=Vibrio alginolyticus (strain ATCC 17749 / DSM 2171 / NBRC 15630 / NCIMB 1903 / XII-53) OX=121	74.841	0.21412	YGTGRRKSSAARVFIKPGSGNIVVNKRNLDE	VFIK(suc)PGSGNIVVNK
tr|D0X095|D0X095_VIBAL;tr|A0A2I3C757|A0A2I3C757_VIBAX;tr|A0A0L7YR57|A0A0L7YR57_VIBAL;tr|A0A0G9M244|A0A0G9M244_VIBAL;tr|A0A1W6VCN4|A0A1W6VCN4_VIBAL	10;10;10;10;10	tr|D0X095|D0X095_VIBAL	tr|D0X095|D0X095_VIBAL Acyl carrier protein OS=Vibrio alginolyticus 40B OX=674977 GN=acpP PE=3 SV=1;tr|A0A2I3C757|A0A2I3C757_VIBAX Acyl carrier protein OS=Vibrio alginolyticus (strain ATCC 17749 / DSM 2171 / NBRC 15630 / NCIMB 1903 / XII-53) OX=1219076 GN=	117.23	0.38676	______MSNIEERVKKIIVEQLGVDEAEVKN	K(suc)IIVEQLGVDEAEVK
tr|A0A2I3CFB2|A0A2I3CFB2_VIBAX;tr|A0A0G9M247|A0A0G9M247_VIBAL;tr|D0WY52|D0WY52_VIBAL	304;304;304	tr|A0A2I3CFB2|A0A2I3CFB2_VIBAX	tr|A0A2I3CFB2|A0A2I3CFB2_VIBAX ABC transporter, ATP-binding protein OS=Vibrio alginolyticus (strain ATCC 17749 / DSM 2171 / NBRC 15630 / NCIMB 1903 / XII-53) OX=1219076 GN=N646_2703 PE=4 SV=1;tr|A0A0G9M247|A0A0G9M247_VIBAL ABC transporter ATP-binding prote	57.598	0.4098	ARMARFEELQSSDHQKRNETNELFIPPGERL	FEELQSSDHQK(suc)R
tr|A0A2I3CFB2|A0A2I3CFB2_VIBAX;tr|A0A0G9M247|A0A0G9M247_VIBAL;tr|D0WY53|D0WY53_VIBAL	434;434;109	tr|A0A2I3CFB2|A0A2I3CFB2_VIBAX	tr|A0A2I3CFB2|A0A2I3CFB2_VIBAX ABC transporter, ATP-binding protein OS=Vibrio alginolyticus (strain ATCC 17749 / DSM 2171 / NBRC 15630 / NCIMB 1903 / XII-53) OX=1219076 GN=N646_2703 PE=4 SV=1;tr|A0A0G9M247|A0A0G9M247_VIBAL ABC transporter ATP-binding prote	103.87	1.2843	NFEIPARAYCSRFNFKGSDQQKIIGELSGGE	FNFK(suc)GSDQQK
tr|A0A2I3CFB2|A0A2I3CFB2_VIBAX;tr|A0A0G9M247|A0A0G9M247_VIBAL;tr|D0WY52|D0WY52_VIBAL	159;159;159	tr|A0A2I3CFB2|A0A2I3CFB2_VIBAX	tr|A0A2I3CFB2|A0A2I3CFB2_VIBAX ABC transporter, ATP-binding protein OS=Vibrio alginolyticus (strain ATCC 17749 / DSM 2171 / NBRC 15630 / NCIMB 1903 / XII-53) OX=1219076 GN=N646_2703 PE=4 SV=1;tr|A0A0G9M247|A0A0G9M247_VIBAL ABC transporter ATP-binding prote	45.14	0.17578	LERAANALRLPEWDQKIAHLSGGERRRVAIC	LPEWDQK(suc)IAHLSGGER
tr|A0A0L7YRI2|A0A0L7YRI2_VIBAL;tr|A0A0G9M269|A0A0G9M269_VIBAL;tr|A0A2I3C7Z7|A0A2I3C7Z7_VIBAX;tr|A0A1W6VC77|A0A1W6VC77_VIBAL;tr|A0A1W6TTE3|A0A1W6TTE3_VIBAL;tr|Q2PED8|Q2PED8_VIBAL;tr|D0WVM8|D0WVM8_VIBAL	114;114;118;118;118;122;103	tr|A0A0L7YRI2|A0A0L7YRI2_VIBAL	tr|A0A0L7YRI2|A0A0L7YRI2_VIBAL Histidine kinase OS=Vibrio alginolyticus OX=663 GN=ACS86_16825 PE=4 SV=1;tr|A0A0G9M269|A0A0G9M269_VIBAL Chemotaxis protein CheY OS=Vibrio alginolyticus OX=663 GN=AL539_15545 PE=4 SV=1;tr|A0A2I3C7Z7|A0A2I3C7Z7_VIBAX Uncharacte	42.001	0.7875	NGYIVKPFTAATLKEKLDKIFERL_______	EK(suc)LDKIFER
tr|A0A0L7YRI2|A0A0L7YRI2_VIBAL;tr|A0A0G9M269|A0A0G9M269_VIBAL;tr|A0A2I3C7Z7|A0A2I3C7Z7_VIBAX;tr|A0A1W6VC77|A0A1W6VC77_VIBAL;tr|A0A1W6TTE3|A0A1W6TTE3_VIBAL;tr|Q2PED8|Q2PED8_VIBAL;tr|D0WVM8|D0WVM8_VIBAL	17;17;21;21;21;25;6	tr|A0A0L7YRI2|A0A0L7YRI2_VIBAL	tr|A0A0L7YRI2|A0A0L7YRI2_VIBAL Histidine kinase OS=Vibrio alginolyticus OX=663 GN=ACS86_16825 PE=4 SV=1;tr|A0A0G9M269|A0A0G9M269_VIBAL Chemotaxis protein CheY OS=Vibrio alginolyticus OX=663 GN=AL539_15545 PE=4 SV=1;tr|A0A2I3C7Z7|A0A2I3C7Z7_VIBAX Uncharacte	62.842	-0.34718	KILIVDDFSTMRRIVKNLLRDLGFNNTQEAD	IVK(suc)NLLR
tr|D0WVX3|D0WVX3_VIBAL;tr|A0A2I3CF13|A0A2I3CF13_VIBAX;tr|A0A0G9M283|A0A0G9M283_VIBAL	160;160;160	tr|D0WVX3|D0WVX3_VIBAL	tr|D0WVX3|D0WVX3_VIBAL Aerobic respiration control protein ArcA OS=Vibrio alginolyticus 40B OX=674977 GN=arcA PE=4 SV=1;tr|A0A2I3CF13|A0A2I3CF13_VIBAX Aerobic respiration control protein FexA OS=Vibrio alginolyticus (strain ATCC 17749 / DSM 2171 / NBRC 156	80.979	-1.1702	DINSRSLVSPAGDSYKLPRSEFRALLHFCEN	SLVSPAGDSYK(suc)LPR
tr|D0WVX3|D0WVX3_VIBAL;tr|A0A2I3CF13|A0A2I3CF13_VIBAX;tr|A0A0G9M283|A0A0G9M283_VIBAL	131;131;131	tr|D0WVX3|D0WVX3_VIBAL	tr|D0WVX3|D0WVX3_VIBAL Aerobic respiration control protein ArcA OS=Vibrio alginolyticus 40B OX=674977 GN=arcA PE=4 SV=1;tr|A0A2I3CF13|A0A2I3CF13_VIBAX Aerobic respiration control protein FexA OS=Vibrio alginolyticus (strain ATCC 17749 / DSM 2171 / NBRC 156	157.95	-0.61184	NLLSRSMSSNAVQEEKRSVEKYEFNGWVLDI	SMSSNAVQEEK(suc)R
tr|D0WY72|D0WY72_VIBAL;tr|A0A2I3CEY5|A0A2I3CEY5_VIBAX;tr|A0A0G9M291|A0A0G9M291_VIBAL;tr|A0A1W6VGR3|A0A1W6VGR3_VIBAL;tr|A0A0L7YTB4|A0A0L7YTB4_VIBAL	16;16;16;16;16	tr|D0WY72|D0WY72_VIBAL	tr|D0WY72|D0WY72_VIBAL 30S ribosomal protein S20 OS=Vibrio alginolyticus 40B OX=674977 GN=rpsT PE=3 SV=1;tr|A0A2I3CEY5|A0A2I3CEY5_VIBAX 30S ribosomal protein S20 OS=Vibrio alginolyticus (strain ATCC 17749 / DSM 2171 / NBRC 15630 / NCIMB 1903 / XII-53) OX=1	62.714	0.68204	MANSKSAKKRAIQAEKRRQHNASRRSMMRTY	AIQAEK(suc)R
tr|D0WY72|D0WY72_VIBAL;tr|A0A2I3CEY5|A0A2I3CEY5_VIBAX;tr|A0A0G9M291|A0A0G9M291_VIBAL;tr|A0A1W6VGR3|A0A1W6VGR3_VIBAL	69;69;69;69	tr|D0WY72|D0WY72_VIBAL	tr|D0WY72|D0WY72_VIBAL 30S ribosomal protein S20 OS=Vibrio alginolyticus 40B OX=674977 GN=rpsT PE=3 SV=1;tr|A0A2I3CEY5|A0A2I3CEY5_VIBAX 30S ribosomal protein S20 OS=Vibrio alginolyticus (strain ATCC 17749 / DSM 2171 / NBRC 15630 / NCIMB 1903 / XII-53) OX=1	59.641	0.2296	VTPILDRMATKGLIHKNKAARHKSRFAAQIK	GLIHK(suc)NK
tr|D0WY72|D0WY72_VIBAL;tr|A0A2I3CEY5|A0A2I3CEY5_VIBAX;tr|A0A0G9M291|A0A0G9M291_VIBAL	34;34;34	tr|D0WY72|D0WY72_VIBAL	tr|D0WY72|D0WY72_VIBAL 30S ribosomal protein S20 OS=Vibrio alginolyticus 40B OX=674977 GN=rpsT PE=3 SV=1;tr|A0A2I3CEY5|A0A2I3CEY5_VIBAX 30S ribosomal protein S20 OS=Vibrio alginolyticus (strain ATCC 17749 / DSM 2171 / NBRC 15630 / NCIMB 1903 / XII-53) OX=1	51.436	0.58662	QHNASRRSMMRTYMKKTVAAIEAGDKEAATA	K(suc)TVAAIEAGDK
tr|D0WX72|D0WX72_VIBAL;tr|A0A2I3C8G7|A0A2I3C8G7_VIBAX;tr|A0A0G9M2E2|A0A0G9M2E2_VIBAL;tr|A0A1W6VG71|A0A1W6VG71_VIBAL;tr|A0A0L7YW14|A0A0L7YW14_VIBAL	212;212;212;212;212	tr|D0WX72|D0WX72_VIBAL	tr|D0WX72|D0WX72_VIBAL Uridylate kinase OS=Vibrio alginolyticus 40B OX=674977 GN=pyrH PE=3 SV=1;tr|A0A2I3C8G7|A0A2I3C8G7_VIBAX Uridylate kinase OS=Vibrio alginolyticus (strain ATCC 17749 / DSM 2171 / NBRC 15630 / NCIMB 1903 / XII-53) OX=1219076 GN=pyrH PE=	66.087	0.43187	LKVMDLAAFTLARDHKMPIRVFNMNKPGALR	DHK(suc)MPIR
tr|D0WX72|D0WX72_VIBAL;tr|A0A2I3C8G7|A0A2I3C8G7_VIBAX;tr|A0A0G9M2E2|A0A0G9M2E2_VIBAL;tr|A0A140VIG6|A0A140VIG6_VIBAL;tr|A0A140VIG9|A0A140VIG9_VIBAL;tr|A0A140VIG5|A0A140VIG5_VIBAL;tr|A0A140VIN7|A0A140VIN7_VIBAL;tr|A0A140VIM5|A0A140VIM5_VIBAL;tr|D9YZ87|D9YZ87_VIBAL;tr|A0A1W6AWN7|A0A1W6AWN7_VIBAL;tr|B7UU69|B7UU69_VIBAL;tr|B6CL39|B6CL39_VIBAL;tr|A0A0G3FIW0|A0A0G3FIW0_VIBAL;tr|A0A0G3FGV1|A0A0G3FGV1_VIB…	195;195;195;156;156;157;157;180;189;191;190;129;148;148;149;146;155;156;156;156;156;157;156;154;168;178;178;178;178;178;176;178;178;178;178;178;156	tr|D0WX72|D0WX72_VIBAL	tr|D0WX72|D0WX72_VIBAL Uridylate kinase OS=Vibrio alginolyticus 40B OX=674977 GN=pyrH PE=3 SV=1;tr|A0A2I3C8G7|A0A2I3C8G7_VIBAX Uridylate kinase OS=Vibrio alginolyticus (strain ATCC 17749 / DSM 2171 / NBRC 15630 / NCIMB 1903 / XII-53) OX=1219076 GN=pyrH PE=	51.927	1.031	DAELYDKLSYAEVLDKELKVMDLAAFTLARD	LSYAEVLDK(suc)ELK
tr|D0WX72|D0WX72_VIBAL;tr|A0A2I3C8G7|A0A2I3C8G7_VIBAX;tr|A0A0G9M2E2|A0A0G9M2E2_VIBAL;tr|A0A1W6VG71|A0A1W6VG71_VIBAL;tr|A0A0L7YW14|A0A0L7YW14_VIBAL	6;6;6;6;6	tr|D0WX72|D0WX72_VIBAL	tr|D0WX72|D0WX72_VIBAL Uridylate kinase OS=Vibrio alginolyticus 40B OX=674977 GN=pyrH PE=3 SV=1;tr|A0A2I3C8G7|A0A2I3C8G7_VIBAX Uridylate kinase OS=Vibrio alginolyticus (strain ATCC 17749 / DSM 2171 / NBRC 15630 / NCIMB 1903 / XII-53) OX=1219076 GN=pyrH PE=	43.442	-1.8282	__________MTTNPKPAYQRILLKLSGEAL	MTTNPK(suc)PAYQR
tr|D0WX72|D0WX72_VIBAL;tr|A0A2I3C8G7|A0A2I3C8G7_VIBAX;tr|A0A0G9M2E2|A0A0G9M2E2_VIBAL;tr|A0A1W6VG71|A0A1W6VG71_VIBAL;tr|A0A0L7YW14|A0A0L7YW14_VIBAL	222;222;222;222;222	tr|D0WX72|D0WX72_VIBAL	tr|D0WX72|D0WX72_VIBAL Uridylate kinase OS=Vibrio alginolyticus 40B OX=674977 GN=pyrH PE=3 SV=1;tr|A0A2I3C8G7|A0A2I3C8G7_VIBAX Uridylate kinase OS=Vibrio alginolyticus (strain ATCC 17749 / DSM 2171 / NBRC 15630 / NCIMB 1903 / XII-53) OX=1219076 GN=pyrH PE=	60.436	-0.7034	LARDHKMPIRVFNMNKPGALRRVVMGEAEGT	VFNMNK(suc)PGALR
tr|D0WX67|D0WX67_VIBAL;tr|A0A2I3C8N0|A0A2I3C8N0_VIBAX;tr|A0A0G9M2E5|A0A0G9M2E5_VIBAL;tr|A0A1W6VG37|A0A1W6VG37_VIBAL;tr|A0A0L7YW11|A0A0L7YW11_VIBAL	110;110;110;110;110	tr|D0WX67|D0WX67_VIBAL	tr|D0WX67|D0WX67_VIBAL UPF0325 protein VMC_17670 OS=Vibrio alginolyticus 40B OX=674977 GN=VMC_17670 PE=3 SV=1;tr|A0A2I3C8N0|A0A2I3C8N0_VIBAX UPF0325 protein N646_1431 OS=Vibrio alginolyticus (strain ATCC 17749 / DSM 2171 / NBRC 15630 / NCIMB 1903 / XII-53)	64.711	0.37155	VDVKEKILSDLRHLEKVVSSKIAEIEADLEK	HLEK(suc)VVSSK
tr|D0WX67|D0WX67_VIBAL;tr|A0A2I3C8N0|A0A2I3C8N0_VIBAX;tr|A0A0G9M2E5|A0A0G9M2E5_VIBAL	91;91;91	tr|D0WX67|D0WX67_VIBAL	tr|D0WX67|D0WX67_VIBAL UPF0325 protein VMC_17670 OS=Vibrio alginolyticus 40B OX=674977 GN=VMC_17670 PE=3 SV=1;tr|A0A2I3C8N0|A0A2I3C8N0_VIBAX UPF0325 protein N646_1431 OS=Vibrio alginolyticus (strain ATCC 17749 / DSM 2171 / NBRC 15630 / NCIMB 1903 / XII-53)	45.973	-0.32726	LTLVIDELNKITKPTKQPEVDVKEKILSDLR	ITKPTK(suc)QPEVDVK
tr|D0WX67|D0WX67_VIBAL;tr|A0A2I3C8N0|A0A2I3C8N0_VIBAX;tr|A0A0G9M2E5|A0A0G9M2E5_VIBAL	65;65;65	tr|D0WX67|D0WX67_VIBAL	tr|D0WX67|D0WX67_VIBAL UPF0325 protein VMC_17670 OS=Vibrio alginolyticus 40B OX=674977 GN=VMC_17670 PE=3 SV=1;tr|A0A2I3C8N0|A0A2I3C8N0_VIBAX UPF0325 protein N646_1431 OS=Vibrio alginolyticus (strain ATCC 17749 / DSM 2171 / NBRC 15630 / NCIMB 1903 / XII-53)	62.303	0.68779	YPRQIKNVLVDSGSHKYKEVTEINRNLTLVI	NVLVDSGSHK(suc)YK
tr|D0WX67|D0WX67_VIBAL;tr|A0A2I3C8N0|A0A2I3C8N0_VIBAX;tr|A0A0G9M2E5|A0A0G9M2E5_VIBAL;tr|A0A1W6VG37|A0A1W6VG37_VIBAL;tr|A0A0L7YW11|A0A0L7YW11_VIBAL	67;67;67;67;67	tr|D0WX67|D0WX67_VIBAL	tr|D0WX67|D0WX67_VIBAL UPF0325 protein VMC_17670 OS=Vibrio alginolyticus 40B OX=674977 GN=VMC_17670 PE=3 SV=1;tr|A0A2I3C8N0|A0A2I3C8N0_VIBAX UPF0325 protein N646_1431 OS=Vibrio alginolyticus (strain ATCC 17749 / DSM 2171 / NBRC 15630 / NCIMB 1903 / XII-53)	46.158	-2.4001	RQIKNVLVDSGSHKYKEVTEINRNLTLVIDE	YK(suc)EVTEINR
tr|D0X0V5|D0X0V5_VIBAL;tr|A0A2I3C8G1|A0A2I3C8G1_VIBAX;tr|A0A0G9M2H1|A0A0G9M2H1_VIBAL;tr|A0A1W6VG32|A0A1W6VG32_VIBAL	114;114;114;114	tr|D0X0V5|D0X0V5_VIBAL	tr|D0X0V5|D0X0V5_VIBAL Bacterioferritin comigratory protein OS=Vibrio alginolyticus 40B OX=674977 GN=VMC_30550 PE=4 SV=1;tr|A0A2I3C8G1|A0A2I3C8G1_VIBAX Bacterioferritin comigratory protein OS=Vibrio alginolyticus (strain ATCC 17749 / DSM 2171 / NBRC 15630	52.79	-0.33933	VADQFGVWGEKKFMGKVYDGLHRISFLINEE	FMGK(suc)VYDGLHR
tr|D0WX73|D0WX73_VIBAL;tr|A0A2I3C8E4|A0A2I3C8E4_VIBAX;tr|A0A0G9M2M6|A0A0G9M2M6_VIBAL;tr|A0A1W6VG26|A0A1W6VG26_VIBAL	144;144;144;144	tr|D0WX73|D0WX73_VIBAL	tr|D0WX73|D0WX73_VIBAL Ribosome-recycling factor OS=Vibrio alginolyticus 40B OX=674977 GN=frr PE=3 SV=1;tr|A0A2I3C8E4|A0A2I3C8E4_VIBAX Ribosome-recycling factor OS=Vibrio alginolyticus (strain ATCC 17749 / DSM 2171 / NBRC 15630 / NCIMB 1903 / XII-53) OX=12	80.746	0.11242	RNIRRDANNDLKALLKDKEISEDEDRKAQDE	ALLK(suc)DKEISEDEDR
tr|D0WX73|D0WX73_VIBAL;tr|A0A2I3C8E4|A0A2I3C8E4_VIBAX;tr|A0A0G9M2M6|A0A0G9M2M6_VIBAL;tr|A0A1W6VG26|A0A1W6VG26_VIBAL	146;146;146;146	tr|D0WX73|D0WX73_VIBAL	tr|D0WX73|D0WX73_VIBAL Ribosome-recycling factor OS=Vibrio alginolyticus 40B OX=674977 GN=frr PE=3 SV=1;tr|A0A2I3C8E4|A0A2I3C8E4_VIBAX Ribosome-recycling factor OS=Vibrio alginolyticus (strain ATCC 17749 / DSM 2171 / NBRC 15630 / NCIMB 1903 / XII-53) OX=12	78.096	1.731	IRRDANNDLKALLKDKEISEDEDRKAQDEIQ	ALLKDK(suc)EISEDEDR
tr|D0WX73|D0WX73_VIBAL;tr|A0A2I3C8E4|A0A2I3C8E4_VIBAX;tr|A0A0G9M2M6|A0A0G9M2M6_VIBAL;tr|A0A1W6VG26|A0A1W6VG26_VIBAL	162;162;162;162	tr|D0WX73|D0WX73_VIBAL	tr|D0WX73|D0WX73_VIBAL Ribosome-recycling factor OS=Vibrio alginolyticus 40B OX=674977 GN=frr PE=3 SV=1;tr|A0A2I3C8E4|A0A2I3C8E4_VIBAX Ribosome-recycling factor OS=Vibrio alginolyticus (strain ATCC 17749 / DSM 2171 / NBRC 15630 / NCIMB 1903 / XII-53) OX=12	62.466	0.43863	EISEDEDRKAQDEIQKLTDVAVKKIDEVLAA	AQDEIQK(suc)LTDVAVK
tr|D0WX73|D0WX73_VIBAL;tr|A0A2I3C8E4|A0A2I3C8E4_VIBAX;tr|A0A0G9M2M6|A0A0G9M2M6_VIBAL	140;140;140	tr|D0WX73|D0WX73_VIBAL	tr|D0WX73|D0WX73_VIBAL Ribosome-recycling factor OS=Vibrio alginolyticus 40B OX=674977 GN=frr PE=3 SV=1;tr|A0A2I3C8E4|A0A2I3C8E4_VIBAX Ribosome-recycling factor OS=Vibrio alginolyticus (strain ATCC 17749 / DSM 2171 / NBRC 15630 / NCIMB 1903 / XII-53) OX=12	78.934	-0.51435	RVAVRNIRRDANNDLKALLKDKEISEDEDRK	DANNDLK(suc)ALLK
tr|D0WX73|D0WX73_VIBAL;tr|A0A2I3C8E4|A0A2I3C8E4_VIBAX;tr|A0A0G9M2M6|A0A0G9M2M6_VIBAL;tr|A0A0L7YVT1|A0A0L7YVT1_VIBAL;tr|A0A1W6VG26|A0A1W6VG26_VIBAL	115;115;115;115;115	tr|D0WX73|D0WX73_VIBAL	tr|D0WX73|D0WX73_VIBAL Ribosome-recycling factor OS=Vibrio alginolyticus 40B OX=674977 GN=frr PE=3 SV=1;tr|A0A2I3C8E4|A0A2I3C8E4_VIBAX Ribosome-recycling factor OS=Vibrio alginolyticus (strain ATCC 17749 / DSM 2171 / NBRC 15630 / NCIMB 1903 / XII-53) OX=12	74.335	0.54902	VPLPPLTEERRKDLVKIVRGEAEGGRVAVRN	DLVK(suc)IVR
tr|D0WX73|D0WX73_VIBAL;tr|A0A2I3C8E4|A0A2I3C8E4_VIBAX;tr|A0A0G9M2M6|A0A0G9M2M6_VIBAL;tr|A0A0L7YVT1|A0A0L7YVT1_VIBAL;tr|A0A1W6VG26|A0A1W6VG26_VIBAL	180;180;180;180;180	tr|D0WX73|D0WX73_VIBAL	tr|D0WX73|D0WX73_VIBAL Ribosome-recycling factor OS=Vibrio alginolyticus 40B OX=674977 GN=frr PE=3 SV=1;tr|A0A2I3C8E4|A0A2I3C8E4_VIBAX Ribosome-recycling factor OS=Vibrio alginolyticus (strain ATCC 17749 / DSM 2171 / NBRC 15630 / NCIMB 1903 / XII-53) OX=12	48.504	0.49877	DVAVKKIDEVLAAKEKELMEV__________	EK(suc)ELMEV
tr|D0WX73|D0WX73_VIBAL;tr|A0A2I3C8E4|A0A2I3C8E4_VIBAX;tr|A0A0G9M2M6|A0A0G9M2M6_VIBAL;tr|A0A1W6VG26|A0A1W6VG26_VIBAL	155;155;155;155	tr|D0WX73|D0WX73_VIBAL	tr|D0WX73|D0WX73_VIBAL Ribosome-recycling factor OS=Vibrio alginolyticus 40B OX=674977 GN=frr PE=3 SV=1;tr|A0A2I3C8E4|A0A2I3C8E4_VIBAX Ribosome-recycling factor OS=Vibrio alginolyticus (strain ATCC 17749 / DSM 2171 / NBRC 15630 / NCIMB 1903 / XII-53) OX=12	106.04	0.71412	KALLKDKEISEDEDRKAQDEIQKLTDVAVKK	K(suc)AQDEIQK
tr|D0WX73|D0WX73_VIBAL;tr|A0A2I3C8E4|A0A2I3C8E4_VIBAX;tr|A0A0G9M2M6|A0A0G9M2M6_VIBAL	170;170;170	tr|D0WX73|D0WX73_VIBAL	tr|D0WX73|D0WX73_VIBAL Ribosome-recycling factor OS=Vibrio alginolyticus 40B OX=674977 GN=frr PE=3 SV=1;tr|A0A2I3C8E4|A0A2I3C8E4_VIBAX Ribosome-recycling factor OS=Vibrio alginolyticus (strain ATCC 17749 / DSM 2171 / NBRC 15630 / NCIMB 1903 / XII-53) OX=12	86.136	1.0347	KAQDEIQKLTDVAVKKIDEVLAAKEKELMEV	K(suc)IDEVLAAK
tr|D0WX73|D0WX73_VIBAL;tr|A0A2I3C8E4|A0A2I3C8E4_VIBAX;tr|A0A0G9M2M6|A0A0G9M2M6_VIBAL	178;178;178	tr|D0WX73|D0WX73_VIBAL	tr|D0WX73|D0WX73_VIBAL Ribosome-recycling factor OS=Vibrio alginolyticus 40B OX=674977 GN=frr PE=3 SV=1;tr|A0A2I3C8E4|A0A2I3C8E4_VIBAX Ribosome-recycling factor OS=Vibrio alginolyticus (strain ATCC 17749 / DSM 2171 / NBRC 15630 / NCIMB 1903 / XII-53) OX=12	67.385	-0.12792	LTDVAVKKIDEVLAAKEKELMEV________	KIDEVLAAK(suc)EK
tr|D0WX73|D0WX73_VIBAL;tr|A0A2I3C8E4|A0A2I3C8E4_VIBAX;tr|A0A0G9M2M6|A0A0G9M2M6_VIBAL;tr|A0A0L7YVT1|A0A0L7YVT1_VIBAL	15;15;15;15	tr|D0WX73|D0WX73_VIBAL	tr|D0WX73|D0WX73_VIBAL Ribosome-recycling factor OS=Vibrio alginolyticus 40B OX=674977 GN=frr PE=3 SV=1;tr|A0A2I3C8E4|A0A2I3C8E4_VIBAX Ribosome-recycling factor OS=Vibrio alginolyticus (strain ATCC 17749 / DSM 2171 / NBRC 15630 / NCIMB 1903 / XII-53) OX=12	76.827	-0.34625	_MINEIKKDAQERMDKSVEALKNNLSKIRTG	MDK(suc)SVEALK
tr|D0WX73|D0WX73_VIBAL;tr|A0A2I3C8E4|A0A2I3C8E4_VIBAX;tr|A0A0G9M2M6|A0A0G9M2M6_VIBAL;tr|A0A0L7YVT1|A0A0L7YVT1_VIBAL	21;21;21;21	tr|D0WX73|D0WX73_VIBAL	tr|D0WX73|D0WX73_VIBAL Ribosome-recycling factor OS=Vibrio alginolyticus 40B OX=674977 GN=frr PE=3 SV=1;tr|A0A2I3C8E4|A0A2I3C8E4_VIBAX Ribosome-recycling factor OS=Vibrio alginolyticus (strain ATCC 17749 / DSM 2171 / NBRC 15630 / NCIMB 1903 / XII-53) OX=12	94.297	-0.0091175	KKDAQERMDKSVEALKNNLSKIRTGRAHPSL	SVEALK(suc)NNLSK
tr|D0WX73|D0WX73_VIBAL;tr|A0A2I3C8E4|A0A2I3C8E4_VIBAX;tr|A0A0G9M2M6|A0A0G9M2M6_VIBAL;tr|A0A0L7YVT1|A0A0L7YVT1_VIBAL;tr|A0A1W6VG26|A0A1W6VG26_VIBAL	6;6;6;6;6	tr|D0WX73|D0WX73_VIBAL	tr|D0WX73|D0WX73_VIBAL Ribosome-recycling factor OS=Vibrio alginolyticus 40B OX=674977 GN=frr PE=3 SV=1;tr|A0A2I3C8E4|A0A2I3C8E4_VIBAX Ribosome-recycling factor OS=Vibrio alginolyticus (strain ATCC 17749 / DSM 2171 / NBRC 15630 / NCIMB 1903 / XII-53) OX=12	121.02	-0.31878	__________MINEIKKDAQERMDKSVEALK	MINEIK(suc)K
tr|D0WX73|D0WX73_VIBAL;tr|A0A2I3C8E4|A0A2I3C8E4_VIBAX;tr|A0A0G9M2M6|A0A0G9M2M6_VIBAL;tr|A0A0L7YVT1|A0A0L7YVT1_VIBAL	26;26;26;26	tr|D0WX73|D0WX73_VIBAL	tr|D0WX73|D0WX73_VIBAL Ribosome-recycling factor OS=Vibrio alginolyticus 40B OX=674977 GN=frr PE=3 SV=1;tr|A0A2I3C8E4|A0A2I3C8E4_VIBAX Ribosome-recycling factor OS=Vibrio alginolyticus (strain ATCC 17749 / DSM 2171 / NBRC 15630 / NCIMB 1903 / XII-53) OX=12	76.847	-0.45508	ERMDKSVEALKNNLSKIRTGRAHPSLLSGIS	NNLSK(suc)IR
tr|D0WX73|D0WX73_VIBAL;tr|A0A2I3C8E4|A0A2I3C8E4_VIBAX;tr|A0A0G9M2M6|A0A0G9M2M6_VIBAL	72;72;72	tr|D0WX73|D0WX73_VIBAL	tr|D0WX73|D0WX73_VIBAL Ribosome-recycling factor OS=Vibrio alginolyticus 40B OX=674977 GN=frr PE=3 SV=1;tr|A0A2I3C8E4|A0A2I3C8E4_VIBAX Ribosome-recycling factor OS=Vibrio alginolyticus (strain ATCC 17749 / DSM 2171 / NBRC 15630 / NCIMB 1903 / XII-53) OX=12	82.171	0.84778	VVAEDARTLAITVFDKELTPKVEKAIMTSDL	TLAITVFDK(suc)ELTPK
tr|D0WX73|D0WX73_VIBAL;tr|A0A2I3C8E4|A0A2I3C8E4_VIBAX;tr|A0A0G9M2M6|A0A0G9M2M6_VIBAL	77;77;77	tr|D0WX73|D0WX73_VIBAL	tr|D0WX73|D0WX73_VIBAL Ribosome-recycling factor OS=Vibrio alginolyticus 40B OX=674977 GN=frr PE=3 SV=1;tr|A0A2I3C8E4|A0A2I3C8E4_VIBAX Ribosome-recycling factor OS=Vibrio alginolyticus (strain ATCC 17749 / DSM 2171 / NBRC 15630 / NCIMB 1903 / XII-53) OX=12	82.259	0.24261	ARTLAITVFDKELTPKVEKAIMTSDLGLNPM	TLAITVFDKELTPK(suc)VEK
tr|D0WX73|D0WX73_VIBAL;tr|A0A2I3C8E4|A0A2I3C8E4_VIBAX;tr|A0A0G9M2M6|A0A0G9M2M6_VIBAL	80;80;80	tr|D0WX73|D0WX73_VIBAL	tr|D0WX73|D0WX73_VIBAL Ribosome-recycling factor OS=Vibrio alginolyticus 40B OX=674977 GN=frr PE=3 SV=1;tr|A0A2I3C8E4|A0A2I3C8E4_VIBAX Ribosome-recycling factor OS=Vibrio alginolyticus (strain ATCC 17749 / DSM 2171 / NBRC 15630 / NCIMB 1903 / XII-53) OX=12	134.85	-0.26827	LAITVFDKELTPKVEKAIMTSDLGLNPMSAG	VEK(suc)AIMTSDLGLNPMSAGTIIR
tr|D0WYW2|D0WYW2_VIBAL;tr|A0A2I3C937|A0A2I3C937_VIBAX;tr|A0A0N8HQ69|A0A0N8HQ69_VIBAL;tr|A0A0G9M2N3|A0A0G9M2N3_VIBAL	185;185;185;185	tr|D0WYW2|D0WYW2_VIBAL	tr|D0WYW2|D0WYW2_VIBAL Transcription termination/antitermination protein NusA OS=Vibrio alginolyticus 40B OX=674977 GN=nusA PE=3 SV=1;tr|A0A2I3C937|A0A2I3C937_VIBAX Transcription termination/antitermination protein NusA OS=Vibrio alginolyticus (strain ATCC	81.972	0.10785	RENFRPGDRVRGLLYKVAPEARGFQLFITRS	GLLYK(suc)VAPEAR
tr|D0WYW2|D0WYW2_VIBAL;tr|A0A2I3C937|A0A2I3C937_VIBAX;tr|A0A0N8HQ69|A0A0N8HQ69_VIBAL;tr|A0A0G9M2N3|A0A0G9M2N3_VIBAL;tr|A0A1W6VBK6|A0A1W6VBK6_VIBAL	239;239;239;239;239	tr|D0WYW2|D0WYW2_VIBAL	tr|D0WYW2|D0WYW2_VIBAL Transcription termination/antitermination protein NusA OS=Vibrio alginolyticus 40B OX=674977 GN=nusA PE=3 SV=1;tr|A0A2I3C937|A0A2I3C937_VIBAX Transcription termination/antitermination protein NusA OS=Vibrio alginolyticus (strain ATCC	70.919	-0.4843	KGAARDPGSRAKIAVKTNDKRIDPVGACVGM	IAVK(suc)TNDKR
tr|D0WYW2|D0WYW2_VIBAL;tr|A0A2I3C937|A0A2I3C937_VIBAX;tr|A0A0N8HQ69|A0A0N8HQ69_VIBAL;tr|A0A0G9M2N3|A0A0G9M2N3_VIBAL;tr|A0A1W6VBK6|A0A1W6VBK6_VIBAL;tr|A0A0L7YTH2|A0A0L7YTH2_VIBAL	111;111;111;111;111;111	tr|D0WYW2|D0WYW2_VIBAL	tr|D0WYW2|D0WYW2_VIBAL Transcription termination/antitermination protein NusA OS=Vibrio alginolyticus 40B OX=674977 GN=nusA PE=3 SV=1;tr|A0A2I3C937|A0A2I3C937_VIBAX Transcription termination/antitermination protein NusA OS=Vibrio alginolyticus (strain ATCC	82.287	-0.074412	EIESVTFDRITTQTAKQVIVQKVREAERAQI	ITTQTAK(suc)QVIVQK
tr|D0WYW2|D0WYW2_VIBAL;tr|A0A2I3C937|A0A2I3C937_VIBAX;tr|A0A0N8HQ69|A0A0N8HQ69_VIBAL;tr|A0A0G9M2N3|A0A0G9M2N3_VIBAL	52;52;52;52	tr|D0WYW2|D0WYW2_VIBAL	tr|D0WYW2|D0WYW2_VIBAL Transcription termination/antitermination protein NusA OS=Vibrio alginolyticus 40B OX=674977 GN=nusA PE=3 SV=1;tr|A0A2I3C937|A0A2I3C937_VIBAX Transcription termination/antitermination protein NusA OS=Vibrio alginolyticus (strain ATCC	43.442	0.57253	KKYEIEIDVRVAIDRKTGEFVTYRRWLVVDD	K(suc)TGEFVTYR
tr|D0X2X0|D0X2X0_VIBAL;tr|A0A2L1Y071|A0A2L1Y071_VIBAL;tr|A0A2I3C941|A0A2I3C941_VIBAX;tr|A0A0S3JWA2|A0A0S3JWA2_VIBAL;tr|A0A0G9M2Z6|A0A0G9M2Z6_VIBAL	38;38;38;38;38	tr|D0X2X0|D0X2X0_VIBAL	tr|D0X2X0|D0X2X0_VIBAL Ribosomal RNA large subunit methyltransferase E OS=Vibrio alginolyticus 40B OX=674977 GN=rlmE PE=3 SV=1;tr|A0A2L1Y071|A0A2L1Y071_VIBAL Ribosomal RNA large subunit methyltransferase E OS=Vibrio alginolyticus OX=663 GN=rlmE PE=3 SV=1;t	75.294	0.12035	ANEARKKGYRSRAYFKIDEIQTKDKLLKPGM	AYFK(suc)IDEIQTK
tr|D0X2X0|D0X2X0_VIBAL;tr|A0A2L1Y071|A0A2L1Y071_VIBAL;tr|A0A2I3C941|A0A2I3C941_VIBAX;tr|A0A0S3JWA2|A0A0S3JWA2_VIBAL;tr|A0A0G9M2Z6|A0A0G9M2Z6_VIBAL	45;45;45;45;45	tr|D0X2X0|D0X2X0_VIBAL	tr|D0X2X0|D0X2X0_VIBAL Ribosomal RNA large subunit methyltransferase E OS=Vibrio alginolyticus 40B OX=674977 GN=rlmE PE=3 SV=1;tr|A0A2L1Y071|A0A2L1Y071_VIBAL Ribosomal RNA large subunit methyltransferase E OS=Vibrio alginolyticus OX=663 GN=rlmE PE=3 SV=1;t	58.981	1.4227	GYRSRAYFKIDEIQTKDKLLKPGMTVVDLGA	IDEIQTK(suc)DK
tr|D0WZ75|D0WZ75_VIBAL;tr|A0A2I3C9S8|A0A2I3C9S8_VIBAX;tr|A0A0G9M336|A0A0G9M336_VIBAL	16;16;23	tr|D0WZ75|D0WZ75_VIBAL	tr|D0WZ75|D0WZ75_VIBAL Hypoxanthine phosphoribosyltransferase OS=Vibrio alginolyticus 40B OX=674977 GN=VMC_24750 PE=3 SV=1;tr|A0A2I3C9S8|A0A2I3C9S8_VIBAX Hypoxanthine phosphoribosyltransferase OS=Vibrio alginolyticus (strain ATCC 17749 / DSM 2171 / NBRC 15	43.083	0.72391	MISEQEVQERVRELGKQITERYQGSEDLVLV	ELGK(suc)QITER
tr|D0WXA9|D0WXA9_VIBAL;tr|A0A2I3C9U7|A0A2I3C9U7_VIBAX;tr|A0A0G9M347|A0A0G9M347_VIBAL;tr|A0A0L7YTN8|A0A0L7YTN8_VIBAL;tr|A0A1W6VBB8|A0A1W6VBB8_VIBAL	96;96;96;96;96	tr|D0WXA9|D0WXA9_VIBAL	tr|D0WXA9|D0WXA9_VIBAL 50S ribosomal protein L19 OS=Vibrio alginolyticus 40B OX=674977 GN=rplS PE=3 SV=1;tr|A0A2I3C9U7|A0A2I3C9U7_VIBAX 50S ribosomal protein L19 OS=Vibrio alginolyticus (strain ATCC 17749 / DSM 2171 / NBRC 15630 / NCIMB 1903 / XII-53) OX=1	49.669	-0.27185	VDSIEVKRRGAVRRAKLYYLRERSGKSARIK	AK(suc)LYYLR
tr|D0WXA9|D0WXA9_VIBAL;tr|A0A2I3C9U7|A0A2I3C9U7_VIBAX;tr|A0A0G9M347|A0A0G9M347_VIBAL;tr|A0A0L7YTN8|A0A0L7YTN8_VIBAL	14;14;14;14	tr|D0WXA9|D0WXA9_VIBAL	tr|D0WXA9|D0WXA9_VIBAL 50S ribosomal protein L19 OS=Vibrio alginolyticus 40B OX=674977 GN=rplS PE=3 SV=1;tr|A0A2I3C9U7|A0A2I3C9U7_VIBAX 50S ribosomal protein L19 OS=Vibrio alginolyticus (strain ATCC 17749 / DSM 2171 / NBRC 15630 / NCIMB 1903 / XII-53) OX=1	147.91	-0.3842	__MSNIIKALEEEQMKSDLPKFAPGDTVVVQ	ALEEEQMK(suc)SDLPK
tr|D0WXA9|D0WXA9_VIBAL;tr|A0A2I3C9U7|A0A2I3C9U7_VIBAX;tr|A0A0G9M347|A0A0G9M347_VIBAL	19;19;19	tr|D0WXA9|D0WXA9_VIBAL	tr|D0WXA9|D0WXA9_VIBAL 50S ribosomal protein L19 OS=Vibrio alginolyticus 40B OX=674977 GN=rplS PE=3 SV=1;tr|A0A2I3C9U7|A0A2I3C9U7_VIBAX 50S ribosomal protein L19 OS=Vibrio alginolyticus (strain ATCC 17749 / DSM 2171 / NBRC 15630 / NCIMB 1903 / XII-53) OX=1	69.229	0.19763	IIKALEEEQMKSDLPKFAPGDTVVVQVKVKE	SDLPK(suc)FAPGDTVVVQVK
tr|D0WXA9|D0WXA9_VIBAL;tr|A0A2I3C9U7|A0A2I3C9U7_VIBAX;tr|A0A0G9M347|A0A0G9M347_VIBAL;tr|A0A0L7YTN8|A0A0L7YTN8_VIBAL	6;6;6;6	tr|D0WXA9|D0WXA9_VIBAL	tr|D0WXA9|D0WXA9_VIBAL 50S ribosomal protein L19 OS=Vibrio alginolyticus 40B OX=674977 GN=rplS PE=3 SV=1;tr|A0A2I3C9U7|A0A2I3C9U7_VIBAX 50S ribosomal protein L19 OS=Vibrio alginolyticus (strain ATCC 17749 / DSM 2171 / NBRC 15630 / NCIMB 1903 / XII-53) OX=1	99.215	-0.045772	__________MSNIIKALEEEQMKSDLPKFA	SNIIK(suc)ALEEEQMK
tr|D0WXA9|D0WXA9_VIBAL;tr|A0A2I3C9U7|A0A2I3C9U7_VIBAX;tr|A0A0G9M347|A0A0G9M347_VIBAL	87;87;87	tr|D0WXA9|D0WXA9_VIBAL	tr|D0WXA9|D0WXA9_VIBAL 50S ribosomal protein L19 OS=Vibrio alginolyticus 40B OX=674977 GN=rplS PE=3 SV=1;tr|A0A2I3C9U7|A0A2I3C9U7_VIBAX 50S ribosomal protein L19 OS=Vibrio alginolyticus (strain ATCC 17749 / DSM 2171 / NBRC 15630 / NCIMB 1903 / XII-53) OX=1	114.72	-0.071951	RTFQTHSPIVDSIEVKRRGAVRRAKLYYLRE	TFQTHSPIVDSIEVK(suc)R
tr|D0WXB3|D0WXB3_VIBAL;tr|A0A2I3CB11|A0A2I3CB11_VIBAX;tr|A0A1W6TEZ0|A0A1W6TEZ0_VIBAL;tr|A0A0G9M349|A0A0G9M349_VIBAL;tr|A0A0L7YTS9|A0A0L7YTS9_VIBAL;tr|A0A1W6VBD9|A0A1W6VBD9_VIBAL	278;278;278;278;278;278	tr|D0WXB3|D0WXB3_VIBAL	tr|D0WXB3|D0WXB3_VIBAL Signal recognition particle protein OS=Vibrio alginolyticus 40B OX=674977 GN=ffh PE=3 SV=1;tr|A0A2I3CB11|A0A2I3CB11_VIBAX Signal recognition particle protein OS=Vibrio alginolyticus (strain ATCC 17749 / DSM 2171 / NBRC 15630 / NCIMB	41.554	0.417	RHVTGKPIKFLGVGEKTDALEPFHPDRVASR	FLGVGEK(suc)TDALEPFHPDR
tr|D0WXB3|D0WXB3_VIBAL;tr|A0A2I3CB11|A0A2I3CB11_VIBAX;tr|A0A1W6TEZ0|A0A1W6TEZ0_VIBAL;tr|A0A0G9M349|A0A0G9M349_VIBAL;tr|A0A0L7YTS9|A0A0L7YTS9_VIBAL	418;418;418;418;418	tr|D0WXB3|D0WXB3_VIBAL	tr|D0WXB3|D0WXB3_VIBAL Signal recognition particle protein OS=Vibrio alginolyticus 40B OX=674977 GN=ffh PE=3 SV=1;tr|A0A2I3CB11|A0A2I3CB11_VIBAX Signal recognition particle protein OS=Vibrio alginolyticus (strain ATCC 17749 / DSM 2171 / NBRC 15630 / NCIMB	107.01	0.10514	AAGSGVQVQDVNRLLKQFTQMQKMMKKMQKG	LLK(suc)QFTQMQK
tr|D0WXB3|D0WXB3_VIBAL;tr|A0A2I3CB11|A0A2I3CB11_VIBAX;tr|A0A1W6TEZ0|A0A1W6TEZ0_VIBAL;tr|A0A0G9M349|A0A0G9M349_VIBAL;tr|A0A0L7YTS9|A0A0L7YTS9_VIBAL;tr|A0A1W6VBD9|A0A1W6VBD9_VIBAL	425;425;425;425;425;425	tr|D0WXB3|D0WXB3_VIBAL	tr|D0WXB3|D0WXB3_VIBAL Signal recognition particle protein OS=Vibrio alginolyticus 40B OX=674977 GN=ffh PE=3 SV=1;tr|A0A2I3CB11|A0A2I3CB11_VIBAX Signal recognition particle protein OS=Vibrio alginolyticus (strain ATCC 17749 / DSM 2171 / NBRC 15630 / NCIMB	91.318	-0.97571	VQDVNRLLKQFTQMQKMMKKMQKGGMKGMMR	QFTQMQK(suc)MMK
tr|D0WXB3|D0WXB3_VIBAL;tr|A0A2I3CB11|A0A2I3CB11_VIBAX;tr|A0A1W6TEZ0|A0A1W6TEZ0_VIBAL;tr|A0A0G9M349|A0A0G9M349_VIBAL;tr|A0A0L7YTS9|A0A0L7YTS9_VIBAL;tr|A0A1W6VBD9|A0A1W6VBD9_VIBAL	28;28;28;28;28;28	tr|D0WXB3|D0WXB3_VIBAL	tr|D0WXB3|D0WXB3_VIBAL Signal recognition particle protein OS=Vibrio alginolyticus 40B OX=674977 GN=ffh PE=3 SV=1;tr|A0A2I3CB11|A0A2I3CB11_VIBAX Signal recognition particle protein OS=Vibrio alginolyticus (strain ATCC 17749 / DSM 2171 / NBRC 15630 / NCIMB	99.53	0.11385	LKNISGKGRLTEDNIKETLREVRMALLEADV	LTEDNIK(suc)ETLR
tr|D0WXB3|D0WXB3_VIBAL;tr|A0A2I3CB11|A0A2I3CB11_VIBAX;tr|A0A1W6TEZ0|A0A1W6TEZ0_VIBAL;tr|A0A0G9M349|A0A0G9M349_VIBAL	318;318;318;318	tr|D0WXB3|D0WXB3_VIBAL	tr|D0WXB3|D0WXB3_VIBAL Signal recognition particle protein OS=Vibrio alginolyticus 40B OX=674977 GN=ffh PE=3 SV=1;tr|A0A2I3CB11|A0A2I3CB11_VIBAX Signal recognition particle protein OS=Vibrio alginolyticus (strain ATCC 17749 / DSM 2171 / NBRC 15630 / NCIMB	42.718	-1.8586	LIEDLQRNVDQEKAEKLAKKFKEKKGFDLED	NVDQEKAEK(suc)LAK
tr|D0WXB2|D0WXB2_VIBAL;tr|A0A2I3C9C2|A0A2I3C9C2_VIBAX;tr|A0A0G9M365|A0A0G9M365_VIBAL	35;35;35	tr|D0WXB2|D0WXB2_VIBAL	tr|D0WXB2|D0WXB2_VIBAL 30S ribosomal protein S16 OS=Vibrio alginolyticus 40B OX=674977 GN=rpsP PE=3 SV=1;tr|A0A2I3C9C2|A0A2I3C9C2_VIBAX 30S ribosomal protein S16 OS=Vibrio alginolyticus (strain ATCC 17749 / DSM 2171 / NBRC 15630 / NCIMB 1903 / XII-53) OX=1	70.977	0.66359	VVADSRNAATGRFIEKVGFFNPTAKGQEEGL	FIEK(suc)VGFFNPTAK
tr|D0WXB2|D0WXB2_VIBAL;tr|A0A2I3C9C2|A0A2I3C9C2_VIBAX;tr|A0A0G9M365|A0A0G9M365_VIBAL;tr|A0A1W6VBF5|A0A1W6VBF5_VIBAL;tr|A0A0L7YTL8|A0A0L7YTL8_VIBAL	13;13;13;13;13	tr|D0WXB2|D0WXB2_VIBAL	tr|D0WXB2|D0WXB2_VIBAL 30S ribosomal protein S16 OS=Vibrio alginolyticus 40B OX=674977 GN=rpsP PE=3 SV=1;tr|A0A2I3C9C2|A0A2I3C9C2_VIBAX 30S ribosomal protein S16 OS=Vibrio alginolyticus (strain ATCC 17749 / DSM 2171 / NBRC 15630 / NCIMB 1903 / XII-53) OX=1	94.122	-1.9054	___MVTIRLARHGAKKRPFYQIVVADSRNAA	K(suc)RPFYQIVVADSR
tr|D0WX79|D0WX79_VIBAL;tr|A0A2L1Y4Z8|A0A2L1Y4Z8_VIBAL;tr|A0A2I3C8G8|A0A2I3C8G8_VIBAX;tr|A0A0G9M369|A0A0G9M369_VIBAL;tr|A0A1W6TEF3|A0A1W6TEF3_VIBAL;tr|K7TBX5|K7TBX5_VIBAL	61;61;64;64;83;85	tr|D0WX79|D0WX79_VIBAL	tr|D0WX79|D0WX79_VIBAL Chaperone protein skp OS=Vibrio alginolyticus 40B OX=674977 GN=ompH PE=3 SV=1;tr|A0A2L1Y4Z8|A0A2L1Y4Z8_VIBAL Chaperone protein skp OS=Vibrio alginolyticus OX=663 GN=AL539_15950 PE=3 SV=1;tr|A0A2I3C8G8|A0A2I3C8G8_VIBAX Chaperone prote	117.79	0.40413	LQKMQKDFKSKADELKSIQAQAKTKIEKLQR	ADELK(suc)SIQAQAK
tr|D0WX79|D0WX79_VIBAL;tr|A0A2L1Y4Z8|A0A2L1Y4Z8_VIBAL;tr|A0A2I3C8G8|A0A2I3C8G8_VIBAX;tr|A0A0G9M369|A0A0G9M369_VIBAL;tr|A0A1W6TEF3|A0A1W6TEF3_VIBAL;tr|K7TBX5|K7TBX5_VIBAL;tr|A0A0L7YVT6|A0A0L7YVT6_VIBAL	109;109;112;112;131;133;112	tr|D0WX79|D0WX79_VIBAL	tr|D0WX79|D0WX79_VIBAL Chaperone protein skp OS=Vibrio alginolyticus 40B OX=674977 GN=ompH PE=3 SV=1;tr|A0A2L1Y4Z8|A0A2L1Y4Z8_VIBAL Chaperone protein skp OS=Vibrio alginolyticus OX=663 GN=AL539_15950 PE=3 SV=1;tr|A0A2I3C8G8|A0A2I3C8G8_VIBAX Chaperone prote	73.233	-2.2454	AKLDSEYKVKAQALEKASARREAEEKAKLFK	AQALEK(suc)ASAR
tr|D0WX79|D0WX79_VIBAL;tr|A0A2L1Y4Z8|A0A2L1Y4Z8_VIBAL;tr|A0A2I3C8G8|A0A2I3C8G8_VIBAX;tr|A0A0G9M369|A0A0G9M369_VIBAL;tr|A0A1W6TEF3|A0A1W6TEF3_VIBAL;tr|K7TBX5|K7TBX5_VIBAL	48;48;51;51;70;72	tr|D0WX79|D0WX79_VIBAL	tr|D0WX79|D0WX79_VIBAL Chaperone protein skp OS=Vibrio alginolyticus 40B OX=674977 GN=ompH PE=3 SV=1;tr|A0A2L1Y4Z8|A0A2L1Y4Z8_VIBAL Chaperone protein skp OS=Vibrio alginolyticus OX=663 GN=AL539_15950 PE=3 SV=1;tr|A0A2I3C8G8|A0A2I3C8G8_VIBAX Chaperone prote	98.418	0.21241	AQVFQALPQREVVLQKMQKDFKSKADELKSI	EVVLQK(suc)MQK
tr|D0WX79|D0WX79_VIBAL;tr|A0A2L1Y4Z8|A0A2L1Y4Z8_VIBAL;tr|A0A2I3C8G8|A0A2I3C8G8_VIBAX;tr|A0A0G9M369|A0A0G9M369_VIBAL;tr|A0A1W6TEF3|A0A1W6TEF3_VIBAL;tr|K7TBX5|K7TBX5_VIBAL	95;95;98;98;117;119	tr|D0WX79|D0WX79_VIBAL	tr|D0WX79|D0WX79_VIBAL Chaperone protein skp OS=Vibrio alginolyticus 40B OX=674977 GN=ompH PE=3 SV=1;tr|A0A2L1Y4Z8|A0A2L1Y4Z8_VIBAL Chaperone protein skp OS=Vibrio alginolyticus OX=663 GN=AL539_15950 PE=3 SV=1;tr|A0A2I3C8G8|A0A2I3C8G8_VIBAX Chaperone prote	72.006	-4.1138	LLGQDEVEKLRIDIAKLDSEYKVKAQALEKA	IDIAK(suc)LDSEYK
tr|D0WX79|D0WX79_VIBAL;tr|A0A2L1Y4Z8|A0A2L1Y4Z8_VIBAL;tr|A0A2I3C8G8|A0A2I3C8G8_VIBAX;tr|A0A0G9M369|A0A0G9M369_VIBAL;tr|A0A1W6TEF3|A0A1W6TEF3_VIBAL;tr|K7TBX5|K7TBX5_VIBAL	124;124;127;127;146;148	tr|D0WX79|D0WX79_VIBAL	tr|D0WX79|D0WX79_VIBAL Chaperone protein skp OS=Vibrio alginolyticus 40B OX=674977 GN=ompH PE=3 SV=1;tr|A0A2L1Y4Z8|A0A2L1Y4Z8_VIBAL Chaperone protein skp OS=Vibrio alginolyticus OX=663 GN=AL539_15950 PE=3 SV=1;tr|A0A2I3C8G8|A0A2I3C8G8_VIBAX Chaperone prote	66.621	1.0984	KASARREAEEKAKLFKTIQDAVKKVADKNGY	LFK(suc)TIQDAVK
tr|D0WX79|D0WX79_VIBAL;tr|A0A2L1Y4Z8|A0A2L1Y4Z8_VIBAL;tr|A0A2I3C8G8|A0A2I3C8G8_VIBAX;tr|A0A0G9M369|A0A0G9M369_VIBAL;tr|A0A1W6TEF3|A0A1W6TEF3_VIBAL;tr|K7TBX5|K7TBX5_VIBAL	131;131;134;134;153;155	tr|D0WX79|D0WX79_VIBAL	tr|D0WX79|D0WX79_VIBAL Chaperone protein skp OS=Vibrio alginolyticus 40B OX=674977 GN=ompH PE=3 SV=1;tr|A0A2L1Y4Z8|A0A2L1Y4Z8_VIBAL Chaperone protein skp OS=Vibrio alginolyticus OX=663 GN=AL539_15950 PE=3 SV=1;tr|A0A2I3C8G8|A0A2I3C8G8_VIBAX Chaperone prote	50.127	0.64777	AEEKAKLFKTIQDAVKKVADKNGYDLVIDIS	TIQDAVK(suc)K
tr|D0WX79|D0WX79_VIBAL;tr|A0A2L1Y4Z8|A0A2L1Y4Z8_VIBAL;tr|A0A2I3C8G8|A0A2I3C8G8_VIBAX;tr|A0A0G9M369|A0A0G9M369_VIBAL;tr|A0A1W6TEF3|A0A1W6TEF3_VIBAL;tr|K7TBX5|K7TBX5_VIBAL	73;73;76;76;95;97	tr|D0WX79|D0WX79_VIBAL	tr|D0WX79|D0WX79_VIBAL Chaperone protein skp OS=Vibrio alginolyticus 40B OX=674977 GN=ompH PE=3 SV=1;tr|A0A2L1Y4Z8|A0A2L1Y4Z8_VIBAL Chaperone protein skp OS=Vibrio alginolyticus OX=663 GN=AL539_15950 PE=3 SV=1;tr|A0A2I3C8G8|A0A2I3C8G8_VIBAX Chaperone prote	75.109	0.30157	DELKSIQAQAKTKIEKLQRDGELLGQDEVEK	TKIEK(suc)LQR
tr|D0WVR1|D0WVR1_VIBAL;tr|A0A2I3CBE2|A0A2I3CBE2_VIBAX;tr|A0A0G9M3H4|A0A0G9M3H4_VIBAL;tr|A0A0L7ZFR3|A0A0L7ZFR3_VIBAL	45;45;45;45	tr|D0WVR1|D0WVR1_VIBAL	tr|D0WVR1|D0WVR1_VIBAL Probable Fe(2+)-trafficking protein OS=Vibrio alginolyticus 40B OX=674977 GN=VMC_12610 PE=3 SV=1;tr|A0A2I3CBE2|A0A2I3CBE2_VIBAX Probable Fe(2+)-trafficking protein OS=Vibrio alginolyticus (strain ATCC 17749 / DSM 2171 / NBRC 15630 /	91.616	1.8975	IFDNISKEAWAQWQHKQTMLINEKKLNMMDP	EAWAQWQHK(suc)QTMLINEK
tr|D0WVR1|D0WVR1_VIBAL;tr|A0A2I3CBE2|A0A2I3CBE2_VIBAX;tr|A0A0G9M3H4|A0A0G9M3H4_VIBAL;tr|A0A0L7ZFR3|A0A0L7ZFR3_VIBAL;tr|A0A1W6VB12|A0A1W6VB12_VIBAL	53;53;53;53;53	tr|D0WVR1|D0WVR1_VIBAL	tr|D0WVR1|D0WVR1_VIBAL Probable Fe(2+)-trafficking protein OS=Vibrio alginolyticus 40B OX=674977 GN=VMC_12610 PE=3 SV=1;tr|A0A2I3CBE2|A0A2I3CBE2_VIBAX Probable Fe(2+)-trafficking protein OS=Vibrio alginolyticus (strain ATCC 17749 / DSM 2171 / NBRC 15630 /	80.219	-1.0387	AWAQWQHKQTMLINEKKLNMMDPEHRRLIET	QTMLINEK(suc)K
tr|D0X2D9|D0X2D9_VIBAL;tr|A0A2I3BZB7|A0A2I3BZB7_VIBAX;tr|A0A0G9M445|A0A0G9M445_VIBAL;tr|A0A0P7E992|A0A0P7E992_VIBAL	257;257;257;257	tr|D0X2D9|D0X2D9_VIBAL	tr|D0X2D9|D0X2D9_VIBAL Enoyl-[acyl-carrier-protein] reductase [NADH] OS=Vibrio alginolyticus 40B OX=674977 GN=fabV PE=3 SV=1;tr|A0A2I3BZB7|A0A2I3BZB7_VIBAX Enoyl-[acyl-carrier-protein] reductase [NADH] OS=Vibrio alginolyticus (strain ATCC 17749 / DSM 2171	65.895	-0.1153	KAKMDLDRAAKALNDKLAATGGSANVAVLKS	ALNDK(suc)LAATGGSANVAVLK
tr|D0X2D9|D0X2D9_VIBAL;tr|A0A2I3BZB7|A0A2I3BZB7_VIBAX;tr|A0A0G9M445|A0A0G9M445_VIBAL;tr|A0A0P7E992|A0A0P7E992_VIBAL;tr|A0A0L7YY11|A0A0L7YY11_VIBAL	38;38;38;38;38	tr|D0X2D9|D0X2D9_VIBAL	tr|D0X2D9|D0X2D9_VIBAL Enoyl-[acyl-carrier-protein] reductase [NADH] OS=Vibrio alginolyticus 40B OX=674977 GN=fabV PE=3 SV=1;tr|A0A2I3BZB7|A0A2I3BZB7_VIBAX Enoyl-[acyl-carrier-protein] reductase [NADH] OS=Vibrio alginolyticus (strain ATCC 17749 / DSM 2171	71.501	0.17628	NVKEQIAYTKAQGPIKNAPKRVLVVGASSGY	AQGPIK(suc)NAPK
tr|D0X2D9|D0X2D9_VIBAL;tr|A0A2I3BZB7|A0A2I3BZB7_VIBAX;tr|A0A0G9M445|A0A0G9M445_VIBAL;tr|A0A0P7E992|A0A0P7E992_VIBAL	106;106;106;106	tr|D0X2D9|D0X2D9_VIBAL	tr|D0X2D9|D0X2D9_VIBAL Enoyl-[acyl-carrier-protein] reductase [NADH] OS=Vibrio alginolyticus 40B OX=674977 GN=fabV PE=3 SV=1;tr|A0A2I3BZB7|A0A2I3BZB7_VIBAX Enoyl-[acyl-carrier-protein] reductase [NADH] OS=Vibrio alginolyticus (strain ATCC 17749 / DSM 2171	59.898	-1.3338	AAAFEKLAREEGLYAKSLNGDAFSNEAKQKT	EEGLYAK(suc)SLNGDAFSNEAK
tr|D0X2D9|D0X2D9_VIBAL;tr|A0A2I3BZB7|A0A2I3BZB7_VIBAX;tr|A0A0G9M445|A0A0G9M445_VIBAL;tr|A0A0P7E992|A0A0P7E992_VIBAL	81;81;81;81	tr|D0X2D9|D0X2D9_VIBAL	tr|D0X2D9|D0X2D9_VIBAL Enoyl-[acyl-carrier-protein] reductase [NADH] OS=Vibrio alginolyticus 40B OX=674977 GN=fabV PE=3 SV=1;tr|A0A2I3BZB7|A0A2I3BZB7_VIBAX Enoyl-[acyl-carrier-protein] reductase [NADH] OS=Vibrio alginolyticus (strain ATCC 17749 / DSM 2171	164.41	0.19955	GASTIGVFFEKEGTEKKPGTAGFYNAAAFEK	EGTEK(suc)KPGTAGFYNAAAFEK
tr|D0X2D9|D0X2D9_VIBAL;tr|A0A2I3BZB7|A0A2I3BZB7_VIBAX;tr|A0A0G9M445|A0A0G9M445_VIBAL;tr|A0A0P7E992|A0A0P7E992_VIBAL	82;82;82;82	tr|D0X2D9|D0X2D9_VIBAL	tr|D0X2D9|D0X2D9_VIBAL Enoyl-[acyl-carrier-protein] reductase [NADH] OS=Vibrio alginolyticus 40B OX=674977 GN=fabV PE=3 SV=1;tr|A0A2I3BZB7|A0A2I3BZB7_VIBAX Enoyl-[acyl-carrier-protein] reductase [NADH] OS=Vibrio alginolyticus (strain ATCC 17749 / DSM 2171	62.528	-0.27518	ASTIGVFFEKEGTEKKPGTAGFYNAAAFEKL	K(suc)PGTAGFYNAAAFEK
tr|D0X2D9|D0X2D9_VIBAL;tr|A0A2I3BZB7|A0A2I3BZB7_VIBAX;tr|A0A0G9M445|A0A0G9M445_VIBAL;tr|A0A0P7E992|A0A0P7E992_VIBAL;tr|A0A0L7YY11|A0A0L7YY11_VIBAL	32;32;32;32;32	tr|D0X2D9|D0X2D9_VIBAL	tr|D0X2D9|D0X2D9_VIBAL Enoyl-[acyl-carrier-protein] reductase [NADH] OS=Vibrio alginolyticus 40B OX=674977 GN=fabV PE=3 SV=1;tr|A0A2I3BZB7|A0A2I3BZB7_VIBAX Enoyl-[acyl-carrier-protein] reductase [NADH] OS=Vibrio alginolyticus (strain ATCC 17749 / DSM 2171	108.47	0.10683	PVGCEANVKEQIAYTKAQGPIKNAPKRVLVV	EQIAYTK(suc)AQGPIK
tr|D0X2D7|D0X2D7_VIBAL;tr|A0A2I3BZ40|A0A2I3BZ40_VIBAX;tr|A0A0G9M466|A0A0G9M466_VIBAL;tr|A0A1W6VEN5|A0A1W6VEN5_VIBAL	18;18;18;18	tr|D0X2D7|D0X2D7_VIBAL	tr|D0X2D7|D0X2D7_VIBAL Glutaredoxin OS=Vibrio alginolyticus 40B OX=674977 GN=grxA PE=4 SV=1;tr|A0A2I3BZ40|A0A2I3BZ40_VIBAX Glutaredoxin 1 OS=Vibrio alginolyticus (strain ATCC 17749 / DSM 2171 / NBRC 15630 / NCIMB 1903 / XII-53) OX=1219076 GN=N646_0269 PE=4	105.98	0.053715	VVIFGRPACPFCVRAKEHAETLKAKRDDFNY	AK(suc)EHAETLK
tr|D0X2D7|D0X2D7_VIBAL;tr|A0A2I3BZ40|A0A2I3BZ40_VIBAX;tr|A0A0G9M466|A0A0G9M466_VIBAL;tr|A0A1W6VEN5|A0A1W6VEN5_VIBAL;tr|A0A0L7YY31|A0A0L7YY31_VIBAL	45;45;45;45;45	tr|D0X2D7|D0X2D7_VIBAL	tr|D0X2D7|D0X2D7_VIBAL Glutaredoxin OS=Vibrio alginolyticus 40B OX=674977 GN=grxA PE=4 SV=1;tr|A0A2I3BZ40|A0A2I3BZ40_VIBAX Glutaredoxin 1 OS=Vibrio alginolyticus (strain ATCC 17749 / DSM 2171 / NBRC 15630 / NCIMB 1903 / XII-53) OX=1219076 GN=N646_0269 PE=4	122.39	-0.019874	DFNYRYVDIHAEGISKADLEKTVGKPVETVP	YVDIHAEGISK(suc)ADLEK
tr|D0WXE5|D0WXE5_VIBAL;tr|A0A2I3BZB4|A0A2I3BZB4_VIBAX;tr|A0A1W6VD97|A0A1W6VD97_VIBAL;tr|A0A0L7YUL5|A0A0L7YUL5_VIBAL;tr|A0A0G9M4B2|A0A0G9M4B2_VIBAL	112;112;112;112;112	tr|D0WXE5|D0WXE5_VIBAL	tr|D0WXE5|D0WXE5_VIBAL 50S ribosomal protein L20 OS=Vibrio alginolyticus 40B OX=674977 GN=rplT PE=3 SV=1;tr|A0A2I3BZB4|A0A2I3BZB4_VIBAX 50S ribosomal protein L20 OS=Vibrio alginolyticus (strain ATCC 17749 / DSM 2171 / NBRC 15630 / NCIMB 1903 / XII-53) OX=1	90.629	0.19971	DIAVFDKAAFAVLVEKAKAAL__________	AAFAVLVEK(suc)AK
tr|D0WXE5|D0WXE5_VIBAL;tr|A0A2I3BZB4|A0A2I3BZB4_VIBAX;tr|A0A1W6VD97|A0A1W6VD97_VIBAL;tr|A0A0L7YUL5|A0A0L7YUL5_VIBAL;tr|A0A0G9M4B2|A0A0G9M4B2_VIBAL	84;84;84;84;84	tr|D0WXE5|D0WXE5_VIBAL	tr|D0WXE5|D0WXE5_VIBAL 50S ribosomal protein L20 OS=Vibrio alginolyticus 40B OX=674977 GN=rplT PE=3 SV=1;tr|A0A2I3BZB4|A0A2I3BZB4_VIBAX 50S ribosomal protein L20 OS=Vibrio alginolyticus (strain ATCC 17749 / DSM 2171 / NBRC 15630 / NCIMB 1903 / XII-53) OX=1	56.89	-0.097885	SRQNGLSYSRFINGLKKASIEIDRKILADIA	FINGLK(suc)K
tr|D0WXE5|D0WXE5_VIBAL;tr|A0A2I3BZB4|A0A2I3BZB4_VIBAX;tr|A0A1W6VD97|A0A1W6VD97_VIBAL;tr|A0A0L7YUL5|A0A0L7YUL5_VIBAL;tr|A0A0G9M4B2|A0A0G9M4B2_VIBAL	85;85;85;85;85	tr|D0WXE5|D0WXE5_VIBAL	tr|D0WXE5|D0WXE5_VIBAL 50S ribosomal protein L20 OS=Vibrio alginolyticus 40B OX=674977 GN=rplT PE=3 SV=1;tr|A0A2I3BZB4|A0A2I3BZB4_VIBAX 50S ribosomal protein L20 OS=Vibrio alginolyticus (strain ATCC 17749 / DSM 2171 / NBRC 15630 / NCIMB 1903 / XII-53) OX=1	57.59	0.47045	RQNGLSYSRFINGLKKASIEIDRKILADIAV	K(suc)ASIEIDRK
tr|D0WXE5|D0WXE5_VIBAL;tr|A0A2I3BZB4|A0A2I3BZB4_VIBAX;tr|A0A1W6VD97|A0A1W6VD97_VIBAL;tr|A0A0L7YUL5|A0A0L7YUL5_VIBAL;tr|A0A0G9M4B2|A0A0G9M4B2_VIBAL	41;41;41;41;41	tr|D0WXE5|D0WXE5_VIBAL	tr|D0WXE5|D0WXE5_VIBAL 50S ribosomal protein L20 OS=Vibrio alginolyticus 40B OX=674977 GN=rplT PE=3 SV=1;tr|A0A2I3BZB4|A0A2I3BZB4_VIBAX 50S ribosomal protein L20 OS=Vibrio alginolyticus (strain ATCC 17749 / DSM 2171 / NBRC 15630 / NCIMB 1903 / XII-53) OX=1	100.88	1.9635	GARSRVYRVAFQAVTKAGQYAYRDRRAKKRQ	VAFQAVTK(suc)AGQYAYR
tr|D0WXD5|D0WXD5_VIBAL;tr|A0A2I3BZG5|A0A2I3BZG5_VIBAX;tr|A0A0G9M4B8|A0A0G9M4B8_VIBAL	5;5;5	tr|D0WXD5|D0WXD5_VIBAL	tr|D0WXD5|D0WXD5_VIBAL Integration host factor subunit alpha OS=Vibrio alginolyticus 40B OX=674977 GN=ihfA PE=3 SV=1;tr|A0A2I3BZG5|A0A2I3BZG5_VIBAX Integration host factor subunit alpha OS=Vibrio alginolyticus (strain ATCC 17749 / DSM 2171 / NBRC 15630 / N	84.289	2.5626	___________MALTKAELAENLFDKLGFSK	ALTK(suc)AELAENLFDK
tr|D0WXD5|D0WXD5_VIBAL;tr|A0A2I3BZG5|A0A2I3BZG5_VIBAX;tr|A0A0G9M4B8|A0A0G9M4B8_VIBAL;tr|A0A0L7ZBF8|A0A0L7ZBF8_VIBAL	36;36;36;36	tr|D0WXD5|D0WXD5_VIBAL	tr|D0WXD5|D0WXD5_VIBAL Integration host factor subunit alpha OS=Vibrio alginolyticus 40B OX=674977 GN=ihfA PE=3 SV=1;tr|A0A2I3BZG5|A0A2I3BZG5_VIBAX Integration host factor subunit alpha OS=Vibrio alginolyticus (strain ATCC 17749 / DSM 2171 / NBRC 15630 / N	76.064	0.29763	RDAKETVEVFFEEIRKALESGEQVKLSGFGN	K(suc)ALESGEQVK
tr|D0WXD5|D0WXD5_VIBAL;tr|A0A2I3BZG5|A0A2I3BZG5_VIBAX;tr|A0A0G9M4B8|A0A0G9M4B8_VIBAL	66;66;66	tr|D0WXD5|D0WXD5_VIBAL	tr|D0WXD5|D0WXD5_VIBAL Integration host factor subunit alpha OS=Vibrio alginolyticus 40B OX=674977 GN=ihfA PE=3 SV=1;tr|A0A2I3BZG5|A0A2I3BZG5_VIBAX Integration host factor subunit alpha OS=Vibrio alginolyticus (strain ATCC 17749 / DSM 2171 / NBRC 15630 / N	101.39	-0.13036	NFDLRDKNERPGRNPKTGEDIPITARRVVTF	NPK(suc)TGEDIPITAR
tr|D0WVC1|D0WVC1_VIBAL;tr|A0A2I3CIH3|A0A2I3CIH3_VIBAX;tr|A0A0G9M4C3|A0A0G9M4C3_VIBAL	3;3;3	tr|D0WVC1|D0WVC1_VIBAL	tr|D0WVC1|D0WVC1_VIBAL DNA-binding protein HU-beta OS=Vibrio alginolyticus 40B OX=674977 GN=hupB PE=3 SV=1;tr|A0A2I3CIH3|A0A2I3CIH3_VIBAX DNA-binding protein HU-beta OS=Vibrio alginolyticus (strain ATCC 17749 / DSM 2171 / NBRC 15630 / NCIMB 1903 / XII-53)	167.69	-3.2887	_____________MNKTQLVEQIAENADISK	MNK(suc)TQLVEQIAENADISK
tr|D0WVC1|D0WVC1_VIBAL;tr|A0A2I3CIH3|A0A2I3CIH3_VIBAX;tr|A0A0G9M4C3|A0A0G9M4C3_VIBAL	18;18;18	tr|D0WVC1|D0WVC1_VIBAL	tr|D0WVC1|D0WVC1_VIBAL DNA-binding protein HU-beta OS=Vibrio alginolyticus 40B OX=674977 GN=hupB PE=3 SV=1;tr|A0A2I3CIH3|A0A2I3CIH3_VIBAX DNA-binding protein HU-beta OS=Vibrio alginolyticus (strain ATCC 17749 / DSM 2171 / NBRC 15630 / NCIMB 1903 / XII-53)	100.45	0.57005	KTQLVEQIAENADISKASAGRALDAFIEAVS	TQLVEQIAENADISK(suc)ASAGR
tr|D0WVC1|D0WVC1_VIBAL;tr|A0A2I3CIH3|A0A2I3CIH3_VIBAX;tr|A0A0G9M4C3|A0A0G9M4C3_VIBAL;tr|A0A0L7YYD8|A0A0L7YYD8_VIBAL;tr|A0A1W6VGU3|A0A1W6VGU3_VIBAL	64;64;64;64;64	tr|D0WVC1|D0WVC1_VIBAL	tr|D0WVC1|D0WVC1_VIBAL DNA-binding protein HU-beta OS=Vibrio alginolyticus 40B OX=674977 GN=hupB PE=3 SV=1;tr|A0A2I3CIH3|A0A2I3CIH3_VIBAX DNA-binding protein HU-beta OS=Vibrio alginolyticus (strain ATCC 17749 / DSM 2171 / NBRC 15630 / NCIMB 1903 / XII-53)	124.45	0.25112	TFSVRTRAARTGRNPKTGEEIQIAEAKVPAF	TGRNPK(suc)TGEEIQIAEAK
tr|D0WVC1|D0WVC1_VIBAL;tr|A0A2I3CIH3|A0A2I3CIH3_VIBAX;tr|A0A0G9M4C3|A0A0G9M4C3_VIBAL;tr|A0A0L7YYD8|A0A0L7YYD8_VIBAL;tr|A0A1W6VGU3|A0A1W6VGU3_VIBAL	75;75;75;75;75	tr|D0WVC1|D0WVC1_VIBAL	tr|D0WVC1|D0WVC1_VIBAL DNA-binding protein HU-beta OS=Vibrio alginolyticus 40B OX=674977 GN=hupB PE=3 SV=1;tr|A0A2I3CIH3|A0A2I3CIH3_VIBAX DNA-binding protein HU-beta OS=Vibrio alginolyticus (strain ATCC 17749 / DSM 2171 / NBRC 15630 / NCIMB 1903 / XII-53)	170.62	0.53345	GRNPKTGEEIQIAEAKVPAFKAGKALKDACN	TGEEIQIAEAK(suc)VPAFK
tr|D0WVC1|D0WVC1_VIBAL;tr|A0A2I3CIH3|A0A2I3CIH3_VIBAX;tr|A0A0G9M4C3|A0A0G9M4C3_VIBAL;tr|A0A0L7YYD8|A0A0L7YYD8_VIBAL	80;80;80;80	tr|D0WVC1|D0WVC1_VIBAL	tr|D0WVC1|D0WVC1_VIBAL DNA-binding protein HU-beta OS=Vibrio alginolyticus 40B OX=674977 GN=hupB PE=3 SV=1;tr|A0A2I3CIH3|A0A2I3CIH3_VIBAX DNA-binding protein HU-beta OS=Vibrio alginolyticus (strain ATCC 17749 / DSM 2171 / NBRC 15630 / NCIMB 1903 / XII-53)	45.394	-0.1748	TGEEIQIAEAKVPAFKAGKALKDACN_____	VPAFK(suc)AGK
tr|A0A2I3BZC5|A0A2I3BZC5_VIBAX;tr|A0A0G9M4C4|A0A0G9M4C4_VIBAL	22;22	tr|A0A2I3BZC5|A0A2I3BZC5_VIBAX	tr|A0A2I3BZC5|A0A2I3BZC5_VIBAX 50S ribosomal protein L35 OS=Vibrio alginolyticus (strain ATCC 17749 / DSM 2171 / NBRC 15630 / NCIMB 1903 / XII-53) OX=1219076 GN=rpmI PE=3 SV=1;tr|A0A0G9M4C4|A0A0G9M4C4_VIBAL 50S ribosomal protein L35 OS=Vibrio alginolyticus	58.981	-0.65273	NKGAAKRFKKTAGGIKYKHATKRHILTKRTT	TAGGIK(suc)YK
tr|D0X1V7|D0X1V7_VIBAL;tr|A0A2I3CIF1|A0A2I3CIF1_VIBAX;tr|A0A0G9M4D5|A0A0G9M4D5_VIBAL;tr|A0A1W6VCE9|A0A1W6VCE9_VIBAL;tr|A0A0L7YY57|A0A0L7YY57_VIBAL	11;11;11;11;11	tr|D0X1V7|D0X1V7_VIBAL	tr|D0X1V7|D0X1V7_VIBAL Cell division topological specificity factor OS=Vibrio alginolyticus 40B OX=674977 GN=minE PE=3 SV=1;tr|A0A2I3CIF1|A0A2I3CIF1_VIBAX Cell division topological specificity factor OS=Vibrio alginolyticus (strain ATCC 17749 / DSM 2171 /	72.643	-0.23844	_____MSLLEFFRPQKKTSANLAKERLQIIV	SLLEFFRPQK(suc)K
tr|D0X2Y1|D0X2Y1_VIBAL;tr|A0A2I3CSE9|A0A2I3CSE9_VIBAX;tr|A0A0G9M558|A0A0G9M558_VIBAL	10;10;10	tr|D0X2Y1|D0X2Y1_VIBAL	tr|D0X2Y1|D0X2Y1_VIBAL Cold shock DNA-binding domain protein OS=Vibrio alginolyticus 40B OX=674977 GN=VMC_37810 PE=4 SV=1;tr|A0A2I3CSE9|A0A2I3CSE9_VIBAX Cold shock DNA-binding domain-containing protein OS=Vibrio alginolyticus (strain ATCC 17749 / DSM 2171	125.28	0.51761	______MSNTATGTVKWFNETKGFGFIQQEN	SNTATGTVK(suc)WFNETK
tr|D0X2Y1|D0X2Y1_VIBAL;tr|A0A2I3CSE9|A0A2I3CSE9_VIBAX;tr|A0A0G9M558|A0A0G9M558_VIBAL	49;49;49	tr|D0X2Y1|D0X2Y1_VIBAL	tr|D0X2Y1|D0X2Y1_VIBAL Cold shock DNA-binding domain protein OS=Vibrio alginolyticus 40B OX=674977 GN=VMC_37810 PE=4 SV=1;tr|A0A2I3CSE9|A0A2I3CSE9_VIBAX Cold shock DNA-binding domain-containing protein OS=Vibrio alginolyticus (strain ATCC 17749 / DSM 2171	122.45	0.54937	SAITGDGFRTLVEGQKVEFVISQGQKGPQAE	TLVEGQK(suc)VEFVISQGQK
tr|D0X2Y1|D0X2Y1_VIBAL;tr|A0A2I3CSE9|A0A2I3CSE9_VIBAX;tr|A0A0G9M558|A0A0G9M558_VIBAL	59;59;59	tr|D0X2Y1|D0X2Y1_VIBAL	tr|D0X2Y1|D0X2Y1_VIBAL Cold shock DNA-binding domain protein OS=Vibrio alginolyticus 40B OX=674977 GN=VMC_37810 PE=4 SV=1;tr|A0A2I3CSE9|A0A2I3CSE9_VIBAX Cold shock DNA-binding domain-containing protein OS=Vibrio alginolyticus (strain ATCC 17749 / DSM 2171	125.35	-0.096057	LVEGQKVEFVISQGQKGPQAEQIKVL_____	VEFVISQGQK(suc)GPQAEQIK
tr|D0WWD4|D0WWD4_VIBAL;tr|A0A2I3CDY2|A0A2I3CDY2_VIBAX;tr|A0A0N8HQ06|A0A0N8HQ06_VIBAL;tr|A0A0G9M667|A0A0G9M667_VIBAL;tr|A0A2L1Y2I6|A0A2L1Y2I6_VIBAL	113;113;113;113;113	tr|D0WWD4|D0WWD4_VIBAL	tr|D0WWD4|D0WWD4_VIBAL Triosephosphate isomerase OS=Vibrio alginolyticus 40B OX=674977 GN=tpiA PE=3 SV=1;tr|A0A2I3CDY2|A0A2I3CDY2_VIBAX Triosephosphate isomerase OS=Vibrio alginolyticus (strain ATCC 17749 / DSM 2171 / NBRC 15630 / NCIMB 1903 / XII-53) OX=1	191.33	-0.49866	SERREYHNESDEFIAKKFNFLKENGLTPVFC	EYHNESDEFIAK(suc)K
tr|D0WWD4|D0WWD4_VIBAL;tr|A0A2I3CDY2|A0A2I3CDY2_VIBAX;tr|A0A0N8HQ06|A0A0N8HQ06_VIBAL;tr|A0A0G9M667|A0A0G9M667_VIBAL;tr|A0A2L1Y2I6|A0A2L1Y2I6_VIBAL	11;11;11;11;11	tr|D0WWD4|D0WWD4_VIBAL	tr|D0WWD4|D0WWD4_VIBAL Triosephosphate isomerase OS=Vibrio alginolyticus 40B OX=674977 GN=tpiA PE=3 SV=1;tr|A0A2I3CDY2|A0A2I3CDY2_VIBAX Triosephosphate isomerase OS=Vibrio alginolyticus (strain ATCC 17749 / DSM 2171 / NBRC 15630 / NCIMB 1903 / XII-53) OX=1	120.09	-4.2675	_____MRRPVVMGNWKLNGSKAMVTELLTGL	RPVVMGNWK(suc)LNGSK
tr|D0WWD4|D0WWD4_VIBAL;tr|A0A2I3CDY2|A0A2I3CDY2_VIBAX;tr|A0A0N8HQ06|A0A0N8HQ06_VIBAL;tr|A0A0G9M667|A0A0G9M667_VIBAL;tr|A0A2L1Y2I6|A0A2L1Y2I6_VIBAL	249;249;249;249;249	tr|D0WWD4|D0WWD4_VIBAL	tr|D0WWD4|D0WWD4_VIBAL Triosephosphate isomerase OS=Vibrio alginolyticus 40B OX=674977 GN=tpiA PE=3 SV=1;tr|A0A2I3CDY2|A0A2I3CDY2_VIBAX Triosephosphate isomerase OS=Vibrio alginolyticus (strain ATCC 17749 / DSM 2171 / NBRC 15630 / NCIMB 1903 / XII-53) OX=1	88.948	0.19511	VGGASLDAKSFAAIAKAAAKAKA________	SFAAIAK(suc)AAAK
tr|D0WTB3|D0WTB3_VIBAL;tr|A0A2I3CDS7|A0A2I3CDS7_VIBAX;tr|A0A0G9M6A3|A0A0G9M6A3_VIBAL;tr|A0A0L7Z3Z1|A0A0L7Z3Z1_VIBAL;tr|A0A1W6VAN3|A0A1W6VAN3_VIBAL	29;29;29;29;29	tr|D0WTB3|D0WTB3_VIBAL	tr|D0WTB3|D0WTB3_VIBAL Fructose-1,6-bisphosphatase OS=Vibrio alginolyticus 40B OX=674977 GN=glpX PE=3 SV=1;tr|A0A2I3CDS7|A0A2I3CDS7_VIBAX Fructose-1,6-bisphosphatase OS=Vibrio alginolyticus (strain ATCC 17749 / DSM 2171 / NBRC 15630 / NCIMB 1903 / XII-53)	76.073	-0.028178	EGAALAGYKWLGRGDKNAADGAAVEVMRTLL	GDK(suc)NAADGAAVEVMR
tr|D0WTA3|D0WTA3_VIBAL;tr|A0A2I3CDX8|A0A2I3CDX8_VIBAX;tr|A0A0G9M6B3|A0A0G9M6B3_VIBAL;tr|A0A0L7Z3T7|A0A0L7Z3T7_VIBAL;tr|A0A1W6VAT5|A0A1W6VAT5_VIBAL	16;16;16;16;16	tr|D0WTA3|D0WTA3_VIBAL	tr|D0WTA3|D0WTA3_VIBAL 30S ribosomal protein S10 OS=Vibrio alginolyticus 40B OX=674977 GN=rpsJ PE=3 SV=1;tr|A0A2I3CDX8|A0A2I3CDX8_VIBAX 30S ribosomal protein S10 OS=Vibrio alginolyticus (strain ATCC 17749 / DSM 2171 / NBRC 15630 / NCIMB 1903 / XII-53) OX=1	41.711	-0.46431	MQNQRIRIRLKAFDYKLIDASTAEIVETAKR	AFDYK(suc)LIDASTAEIVETAKR
tr|D0WTA3|D0WTA3_VIBAL;tr|A0A2I3CDX8|A0A2I3CDX8_VIBAX;tr|A0A0G9M6B3|A0A0G9M6B3_VIBAL;tr|A0A0L7Z3T7|A0A0L7Z3T7_VIBAL;tr|A0A1W6VAT5|A0A1W6VAT5_VIBAL	30;30;30;30;30	tr|D0WTA3|D0WTA3_VIBAL	tr|D0WTA3|D0WTA3_VIBAL 30S ribosomal protein S10 OS=Vibrio alginolyticus 40B OX=674977 GN=rpsJ PE=3 SV=1;tr|A0A2I3CDX8|A0A2I3CDX8_VIBAX 30S ribosomal protein S10 OS=Vibrio alginolyticus (strain ATCC 17749 / DSM 2171 / NBRC 15630 / NCIMB 1903 / XII-53) OX=1	132.76	0.062406	YKLIDASTAEIVETAKRTGAQVRGPIPLPTR	LIDASTAEIVETAK(suc)R
tr|D0WTA3|D0WTA3_VIBAL;tr|A0A2I3CDX8|A0A2I3CDX8_VIBAX;tr|A0A0G9M6B3|A0A0G9M6B3_VIBAL;tr|A0A0L7Z3T7|A0A0L7Z3T7_VIBAL;tr|A0A1W6VAT5|A0A1W6VAT5_VIBAL	82;82;82;82;82	tr|D0WTA3|D0WTA3_VIBAL	tr|D0WTA3|D0WTA3_VIBAL 30S ribosomal protein S10 OS=Vibrio alginolyticus 40B OX=674977 GN=rpsJ PE=3 SV=1;tr|A0A2I3CDX8|A0A2I3CDX8_VIBAX 30S ribosomal protein S10 OS=Vibrio alginolyticus (strain ATCC 17749 / DSM 2171 / NBRC 15630 / NCIMB 1903 / XII-53) OX=1	114.82	0.31198	IRTHKRLIDIVEPTDKTVDALMRLDLAAGVD	LIDIVEPTDK(suc)TVDALMR
tr|D0WTA3|D0WTA3_VIBAL;tr|A0A2I3CDX8|A0A2I3CDX8_VIBAX;tr|A0A0G9M6B3|A0A0G9M6B3_VIBAL;tr|A0A0L7Z3T7|A0A0L7Z3T7_VIBAL;tr|A0A1W6VAT5|A0A1W6VAT5_VIBAL	11;11;11;11;11	tr|D0WTA3|D0WTA3_VIBAL	tr|D0WTA3|D0WTA3_VIBAL 30S ribosomal protein S10 OS=Vibrio alginolyticus 40B OX=674977 GN=rpsJ PE=3 SV=1;tr|A0A2I3CDX8|A0A2I3CDX8_VIBAX 30S ribosomal protein S10 OS=Vibrio alginolyticus (strain ATCC 17749 / DSM 2171 / NBRC 15630 / NCIMB 1903 / XII-53) OX=1	69.998	0.27824	_____MQNQRIRIRLKAFDYKLIDASTAEIV	LK(suc)AFDYK
tr|D0WT94|D0WT94_VIBAL;tr|A0A2I3CDZ2|A0A2I3CDZ2_VIBAX;tr|A0A0G9M6C1|A0A0G9M6C1_VIBAL	30;30;30	tr|D0WT94|D0WT94_VIBAL	tr|D0WT94|D0WT94_VIBAL 30S ribosomal protein S17 OS=Vibrio alginolyticus 40B OX=674977 GN=rpsQ PE=3 SV=1;tr|A0A2I3CDZ2|A0A2I3CDZ2_VIBAX 30S ribosomal protein S17 OS=Vibrio alginolyticus (strain ATCC 17749 / DSM 2171 / NBRC 15630 / NCIMB 1903 / XII-53) OX=1	58.782	1.1018	DKMDKSITVAIERFVKHPIYGKYVKRTTKVH	FVK(suc)HPIYGK
tr|D0WT94|D0WT94_VIBAL;tr|A0A2I3CDZ2|A0A2I3CDZ2_VIBAX;tr|A0A0G9M6C1|A0A0G9M6C1_VIBAL	36;36;36	tr|D0WT94|D0WT94_VIBAL	tr|D0WT94|D0WT94_VIBAL 30S ribosomal protein S17 OS=Vibrio alginolyticus 40B OX=674977 GN=rpsQ PE=3 SV=1;tr|A0A2I3CDZ2|A0A2I3CDZ2_VIBAX 30S ribosomal protein S17 OS=Vibrio alginolyticus (strain ATCC 17749 / DSM 2171 / NBRC 15630 / NCIMB 1903 / XII-53) OX=1	55.676	-0.15232	ITVAIERFVKHPIYGKYVKRTTKVHAHDENN	HPIYGK(suc)YVK
tr|D0WT94|D0WT94_VIBAL;tr|A0A2I3CDZ2|A0A2I3CDZ2_VIBAX;tr|A0A0G9M6C1|A0A0G9M6C1_VIBAL;tr|A0A1W6VAU6|A0A1W6VAU6_VIBAL;tr|A0A0L7Z3S6|A0A0L7Z3S6_VIBAL	77;77;77;77;77	tr|D0WT94|D0WT94_VIBAL	tr|D0WT94|D0WT94_VIBAL 30S ribosomal protein S17 OS=Vibrio alginolyticus 40B OX=674977 GN=rpsQ PE=3 SV=1;tr|A0A2I3CDZ2|A0A2I3CDZ2_VIBAX 30S ribosomal protein S17 OS=Vibrio alginolyticus (strain ATCC 17749 / DSM 2171 / NBRC 15630 / NCIMB 1903 / XII-53) OX=1	52.79	-0.1598	AECRPLSKTKSWTLVKVLEKAKI________	SWTLVK(suc)VLEK
tr|D0WT94|D0WT94_VIBAL;tr|A0A2I3CDZ2|A0A2I3CDZ2_VIBAX;tr|A0A0G9M6C1|A0A0G9M6C1_VIBAL;tr|A0A1W6VAU6|A0A1W6VAU6_VIBAL;tr|A0A0L7Z3S6|A0A0L7Z3S6_VIBAL	71;71;71;71;71	tr|D0WT94|D0WT94_VIBAL	tr|D0WT94|D0WT94_VIBAL 30S ribosomal protein S17 OS=Vibrio alginolyticus 40B OX=674977 GN=rpsQ PE=3 SV=1;tr|A0A2I3CDZ2|A0A2I3CDZ2_VIBAX 30S ribosomal protein S17 OS=Vibrio alginolyticus (strain ATCC 17749 / DSM 2171 / NBRC 15630 / NCIMB 1903 / XII-53) OX=1	53.968	-0.40541	GDTVEIAECRPLSKTKSWTLVKVLEKAKI__	TK(suc)SWTLVK
tr|D0WT81|D0WT81_VIBAL;tr|A0A2I3CE26|A0A2I3CE26_VIBAX;tr|A0A0G9M6D3|A0A0G9M6D3_VIBAL	128;128;128	tr|D0WT81|D0WT81_VIBAL	tr|D0WT81|D0WT81_VIBAL 30S ribosomal protein S4 OS=Vibrio alginolyticus 40B OX=674977 GN=rpsD PE=3 SV=1;tr|A0A2I3CE26|A0A2I3CE26_VIBAX 30S ribosomal protein S4 OS=Vibrio alginolyticus (strain ATCC 17749 / DSM 2171 / NBRC 15630 / NCIMB 1903 / XII-53) OX=121	91.937	-0.0255	EARQLVSHKAILVNGKVVNVPSFKVAANDVV	AILVNGK(suc)VVNVPSFK
tr|D0WT81|D0WT81_VIBAL;tr|A0A2I3CE26|A0A2I3CE26_VIBAX;tr|A0A0G9M6D3|A0A0G9M6D3_VIBAL	167;167;167	tr|D0WT81|D0WT81_VIBAL	tr|D0WT81|D0WT81_VIBAL 30S ribosomal protein S4 OS=Vibrio alginolyticus 40B OX=674977 GN=rpsD PE=3 SV=1;tr|A0A2I3CE26|A0A2I3CE26_VIBAX 30S ribosomal protein S4 OS=Vibrio alginolyticus (strain ATCC 17749 / DSM 2171 / NBRC 15630 / NCIMB 1903 / XII-53) OX=121	85.958	2.2599	QARIKAALEVAEQREKPTWIEVDGGKMEGTF	EK(suc)PTWIEVDGGK
tr|D0WT81|D0WT81_VIBAL;tr|A0A2I3CE26|A0A2I3CE26_VIBAX;tr|A0A0G9M6D3|A0A0G9M6D3_VIBAL	177;177;177	tr|D0WT81|D0WT81_VIBAL	tr|D0WT81|D0WT81_VIBAL 30S ribosomal protein S4 OS=Vibrio alginolyticus 40B OX=674977 GN=rpsD PE=3 SV=1;tr|A0A2I3CE26|A0A2I3CE26_VIBAX 30S ribosomal protein S4 OS=Vibrio alginolyticus (strain ATCC 17749 / DSM 2171 / NBRC 15630 / NCIMB 1903 / XII-53) OX=121	46.621	0.24577	AEQREKPTWIEVDGGKMEGTFKRMPERSDLS	EKPTWIEVDGGK(suc)MEGTFK
tr|D0WT81|D0WT81_VIBAL;tr|A0A2I3CE26|A0A2I3CE26_VIBAX;tr|A0A0G9M6D3|A0A0G9M6D3_VIBAL;tr|A0A1W6VAV5|A0A1W6VAV5_VIBAL;tr|A0A0L7Z3R0|A0A0L7Z3R0_VIBAL	183;183;183;183;183	tr|D0WT81|D0WT81_VIBAL	tr|D0WT81|D0WT81_VIBAL 30S ribosomal protein S4 OS=Vibrio alginolyticus 40B OX=674977 GN=rpsD PE=3 SV=1;tr|A0A2I3CE26|A0A2I3CE26_VIBAX 30S ribosomal protein S4 OS=Vibrio alginolyticus (strain ATCC 17749 / DSM 2171 / NBRC 15630 / NCIMB 1903 / XII-53) OX=121	110.61	-0.072349	PTWIEVDGGKMEGTFKRMPERSDLSADINEQ	MEGTFK(suc)R
tr|D0WT81|D0WT81_VIBAL;tr|A0A2I3CE26|A0A2I3CE26_VIBAX;tr|A0A0G9M6D3|A0A0G9M6D3_VIBAL;tr|A0A1W6VAV5|A0A1W6VAV5_VIBAL;tr|A0A0L7Z3R0|A0A0L7Z3R0_VIBAL	156;156;156;156;156	tr|D0WT81|D0WT81_VIBAL	tr|D0WT81|D0WT81_VIBAL 30S ribosomal protein S4 OS=Vibrio alginolyticus 40B OX=674977 GN=rpsD PE=3 SV=1;tr|A0A2I3CE26|A0A2I3CE26_VIBAX 30S ribosomal protein S4 OS=Vibrio alginolyticus (strain ATCC 17749 / DSM 2171 / NBRC 15630 / NCIMB 1903 / XII-53) OX=121	78.655	-0.44134	DVVSIREKAKQQARIKAALEVAEQREKPTWI	IK(suc)AALEVAEQR
tr|D0WT81|D0WT81_VIBAL;tr|A0A2I3CE26|A0A2I3CE26_VIBAX;tr|A0A0G9M6D3|A0A0G9M6D3_VIBAL	70;70;70	tr|D0WT81|D0WT81_VIBAL	tr|D0WT81|D0WT81_VIBAL 30S ribosomal protein S4 OS=Vibrio alginolyticus 40B OX=674977 GN=rpsD PE=3 SV=1;tr|A0A2I3CE26|A0A2I3CE26_VIBAX 30S ribosomal protein S4 OS=Vibrio alginolyticus (strain ATCC 17749 / DSM 2171 / NBRC 15630 / NCIMB 1903 / XII-53) OX=121	44.377	0.095157	LREKQKVRRMYGVLEKQFRNYYKEAARLKGN	MYGVLEK(suc)QFR
tr|D0WT81|D0WT81_VIBAL;tr|A0A2I3CE26|A0A2I3CE26_VIBAX;tr|A0A0G9M6D3|A0A0G9M6D3_VIBAL	121;121;121	tr|D0WT81|D0WT81_VIBAL	tr|D0WT81|D0WT81_VIBAL 30S ribosomal protein S4 OS=Vibrio alginolyticus 40B OX=674977 GN=rpsD PE=3 SV=1;tr|A0A2I3CE26|A0A2I3CE26_VIBAX 30S ribosomal protein S4 OS=Vibrio alginolyticus (strain ATCC 17749 / DSM 2171 / NBRC 15630 / NCIMB 1903 / XII-53) OX=121	150.61	0.51761	GFGATRAEARQLVSHKAILVNGKVVNVPSFK	QLVSHK(suc)AILVNGK
tr|D0WT28|D0WT28_VIBAL;tr|A0A2I3CEA9|A0A2I3CEA9_VIBAX;tr|A0A0G9M6K4|A0A0G9M6K4_VIBAL	112;112;112	tr|D0WT28|D0WT28_VIBAL	tr|D0WT28|D0WT28_VIBAL Co-chaperone protein DjlA OS=Vibrio alginolyticus 40B OX=674977 GN=djlA PE=3 SV=1;tr|A0A2I3CEA9|A0A2I3CEA9_VIBAX Co-chaperone protein DjlA OS=Vibrio alginolyticus (strain ATCC 17749 / DSM 2171 / NBRC 15630 / NCIMB 1903 / XII-53) OX=1	52.693	1.5291	HGEQRRAAQDAFREGKDSDFPLEDVLVRVKI	EGK(suc)DSDFPLEDVLVR
tr|A0A2I3CE85|A0A2I3CE85_VIBAX;tr|A0A0G9M6M7|A0A0G9M6M7_VIBAL;tr|D0WT13|D0WT13_VIBAL;tr|A0A0L7YU40|A0A0L7YU40_VIBAL	317;317;348;317	tr|A0A2I3CE85|A0A2I3CE85_VIBAX	tr|A0A2I3CE85|A0A2I3CE85_VIBAX Pyruvate kinase OS=Vibrio alginolyticus (strain ATCC 17749 / DSM 2171 / NBRC 15630 / NCIMB 1903 / XII-53) OX=1219076 GN=N646_2545 PE=3 SV=1;tr|A0A0G9M6M7|A0A0G9M6M7_VIBAL Pyruvate kinase OS=Vibrio alginolyticus OX=663 GN=pykF	90.836	-0.49838	VMDGTDAVMLSGETAKGKYPVEAVTIMAQIA	AEAGDVANAVMDGTDAVMLSGETAK(suc)GK
tr|A0A2I3CE85|A0A2I3CE85_VIBAX;tr|A0A0G9M6M7|A0A0G9M6M7_VIBAL;tr|D0WT13|D0WT13_VIBAL	196;196;227	tr|A0A2I3CE85|A0A2I3CE85_VIBAX	tr|A0A2I3CE85|A0A2I3CE85_VIBAX Pyruvate kinase OS=Vibrio alginolyticus (strain ATCC 17749 / DSM 2171 / NBRC 15630 / NCIMB 1903 / XII-53) OX=1219076 GN=N646_2545 PE=3 SV=1;tr|A0A0G9M6M7|A0A0G9M6M7_VIBAL Pyruvate kinase OS=Vibrio alginolyticus OX=663 GN=pykF	48.794	-0.077257	GCEQGVDFVAASFIRKASDVQEIREVLAANG	K(suc)ASDVQEIR
tr|A0A2I3CE85|A0A2I3CE85_VIBAX;tr|A0A0G9M6M7|A0A0G9M6M7_VIBAL;tr|D0WT13|D0WT13_VIBAL;tr|A0A1W6VH00|A0A1W6VH00_VIBAL;tr|A0A0L7YU40|A0A0L7YU40_VIBAL	404;404;435;404;404	tr|A0A2I3CE85|A0A2I3CE85_VIBAX	tr|A0A2I3CE85|A0A2I3CE85_VIBAX Pyruvate kinase OS=Vibrio alginolyticus (strain ATCC 17749 / DSM 2171 / NBRC 15630 / NCIMB 1903 / XII-53) OX=1219076 GN=N646_2545 PE=3 SV=1;tr|A0A0G9M6M7|A0A0G9M6M7_VIBAL Pyruvate kinase OS=Vibrio alginolyticus OX=663 GN=pykF	73.499	1.1794	KYFPTANILALTTNKKTAAQLVLTKGVTPVV	K(suc)TAAQLVLTK
tr|A0A2I3CE85|A0A2I3CE85_VIBAX;tr|A0A0G9M6M7|A0A0G9M6M7_VIBAL;tr|D0WT13|D0WT13_VIBAL	52;52;83	tr|A0A2I3CE85|A0A2I3CE85_VIBAX	tr|A0A2I3CE85|A0A2I3CE85_VIBAX Pyruvate kinase OS=Vibrio alginolyticus (strain ATCC 17749 / DSM 2171 / NBRC 15630 / NCIMB 1903 / XII-53) OX=1219076 GN=N646_2545 PE=3 SV=1;tr|A0A0G9M6M7|A0A0G9M6M7_VIBAL Pyruvate kinase OS=Vibrio alginolyticus OX=663 GN=pykF	81.431	-0.72591	HGDYEEHGTRIANFRKVMEATGKPLAILLDT	K(suc)VMEATGKPLAILLDTK
tr|A0A2I3CE85|A0A2I3CE85_VIBAX;tr|A0A0G9M6M7|A0A0G9M6M7_VIBAL;tr|D0WT13|D0WT13_VIBAL	59;59;90	tr|A0A2I3CE85|A0A2I3CE85_VIBAX	tr|A0A2I3CE85|A0A2I3CE85_VIBAX Pyruvate kinase OS=Vibrio alginolyticus (strain ATCC 17749 / DSM 2171 / NBRC 15630 / NCIMB 1903 / XII-53) OX=1219076 GN=N646_2545 PE=3 SV=1;tr|A0A0G9M6M7|A0A0G9M6M7_VIBAL Pyruvate kinase OS=Vibrio alginolyticus OX=663 GN=pykF	81.494	0.084715	GTRIANFRKVMEATGKPLAILLDTKGPEIRT	VMEATGK(suc)PLAILLDTK
tr|A0A2I3CE85|A0A2I3CE85_VIBAX;tr|A0A0G9M6M7|A0A0G9M6M7_VIBAL;tr|D0WT13|D0WT13_VIBAL	68;68;99	tr|A0A2I3CE85|A0A2I3CE85_VIBAX	tr|A0A2I3CE85|A0A2I3CE85_VIBAX Pyruvate kinase OS=Vibrio alginolyticus (strain ATCC 17749 / DSM 2171 / NBRC 15630 / NCIMB 1903 / XII-53) OX=1219076 GN=N646_2545 PE=3 SV=1;tr|A0A0G9M6M7|A0A0G9M6M7_VIBAL Pyruvate kinase OS=Vibrio alginolyticus OX=663 GN=pykF	89.028	0.59181	VMEATGKPLAILLDTKGPEIRTIKLEGGNDV	VMEATGKPLAILLDTK(suc)GPEIR
tr|A0A2I3CE85|A0A2I3CE85_VIBAX;tr|A0A0G9M6M7|A0A0G9M6M7_VIBAL;tr|D0WT13|D0WT13_VIBAL	389;389;420	tr|A0A2I3CE85|A0A2I3CE85_VIBAX	tr|A0A2I3CE85|A0A2I3CE85_VIBAX Pyruvate kinase OS=Vibrio alginolyticus (strain ATCC 17749 / DSM 2171 / NBRC 15630 / NCIMB 1903 / XII-53) OX=1219076 GN=N646_2545 PE=3 SV=1;tr|A0A0G9M6M7|A0A0G9M6M7_VIBAL Pyruvate kinase OS=Vibrio alginolyticus OX=663 GN=pykF	68.257	-0.08794	IVVATEGGKSARSVRKYFPTANILALTTNKK	K(suc)YFPTANILALTTNKK
tr|A0A2I3CE85|A0A2I3CE85_VIBAX;tr|A0A0G9M6M7|A0A0G9M6M7_VIBAL;tr|D0WT13|D0WT13_VIBAL	403;403;434	tr|A0A2I3CE85|A0A2I3CE85_VIBAX	tr|A0A2I3CE85|A0A2I3CE85_VIBAX Pyruvate kinase OS=Vibrio alginolyticus (strain ATCC 17749 / DSM 2171 / NBRC 15630 / NCIMB 1903 / XII-53) OX=1219076 GN=N646_2545 PE=3 SV=1;tr|A0A0G9M6M7|A0A0G9M6M7_VIBAL Pyruvate kinase OS=Vibrio alginolyticus OX=663 GN=pykF	86.814	0.68122	RKYFPTANILALTTNKKTAAQLVLTKGVTPV	YFPTANILALTTNK(suc)K
tr|A0A2I3CE85|A0A2I3CE85_VIBAX;tr|A0A0G9M6M7|A0A0G9M6M7_VIBAL;tr|D0WT13|D0WT13_VIBAL;tr|A0A1W6VH00|A0A1W6VH00_VIBAL	382;382;413;382	tr|A0A2I3CE85|A0A2I3CE85_VIBAX	tr|A0A2I3CE85|A0A2I3CE85_VIBAX Pyruvate kinase OS=Vibrio alginolyticus (strain ATCC 17749 / DSM 2171 / NBRC 15630 / NCIMB 1903 / XII-53) OX=1219076 GN=N646_2545 PE=3 SV=1;tr|A0A0G9M6M7|A0A0G9M6M7_VIBAL Pyruvate kinase OS=Vibrio alginolyticus OX=663 GN=pykF	116.24	0.51437	EKLAAPLIVVATEGGKSARSVRKYFPTANIL	LAAPLIVVATEGGK(suc)SAR
tr|A0A2I3CE85|A0A2I3CE85_VIBAX;tr|A0A0G9M6M7|A0A0G9M6M7_VIBAL;tr|D0WT13|D0WT13_VIBAL;tr|A0A1W6VH00|A0A1W6VH00_VIBAL;tr|A0A0L7YU40|A0A0L7YU40_VIBAL	340;340;371;340;340	tr|A0A2I3CE85|A0A2I3CE85_VIBAX	tr|A0A2I3CE85|A0A2I3CE85_VIBAX Pyruvate kinase OS=Vibrio alginolyticus (strain ATCC 17749 / DSM 2171 / NBRC 15630 / NCIMB 1903 / XII-53) OX=1219076 GN=N646_2545 PE=3 SV=1;tr|A0A0G9M6M7|A0A0G9M6M7_VIBAL Pyruvate kinase OS=Vibrio alginolyticus OX=663 GN=pykF	96.113	-0.42205	VTIMAQIANRTDSALKAELGSRLDSPRLRIT	TDSALK(suc)AELGSR
tr|D0WZU9|D0WZU9_VIBAL;tr|A0A2I3CPD1|A0A2I3CPD1_VIBAX;tr|A0A1W6TKF1|A0A1W6TKF1_VIBAL;tr|A0A0G9M6X2|A0A0G9M6X2_VIBAL	404;404;404;404	tr|D0WZU9|D0WZU9_VIBAL	tr|D0WZU9|D0WZU9_VIBAL Adenylosuccinate synthetase OS=Vibrio alginolyticus 40B OX=674977 GN=purA PE=3 SV=1;tr|A0A2I3CPD1|A0A2I3CPD1_VIBAX Adenylosuccinate synthetase OS=Vibrio alginolyticus (strain ATCC 17749 / DSM 2171 / NBRC 15630 / NCIMB 1903 / XII-53)	112.51	-0.89258	QKYVLRIEELMGVPVKMVSVGPGREQMIMR_	IEELMGVPVK(suc)MVSVGPGR
tr|D0WZU9|D0WZU9_VIBAL;tr|A0A2I3CPD1|A0A2I3CPD1_VIBAX;tr|A0A1W6TKF1|A0A1W6TKF1_VIBAL;tr|A0A0G9M6X2|A0A0G9M6X2_VIBAL	380;380;380;380	tr|D0WZU9|D0WZU9_VIBAL	tr|D0WZU9|D0WZU9_VIBAL Adenylosuccinate synthetase OS=Vibrio alginolyticus 40B OX=674977 GN=purA PE=3 SV=1;tr|A0A2I3CPD1|A0A2I3CPD1_VIBAX Adenylosuccinate synthetase OS=Vibrio alginolyticus (strain ATCC 17749 / DSM 2171 / NBRC 15630 / NCIMB 1903 / XII-53)	90.15	-0.15994	YEKMESWSEDITGCRKFEELPVAAQKYVLRI	K(suc)FEELPVAAQK
tr|D0WZU9|D0WZU9_VIBAL;tr|A0A2I3CPD1|A0A2I3CPD1_VIBAX;tr|A0A1W6TKF1|A0A1W6TKF1_VIBAL;tr|A0A0G9M6X2|A0A0G9M6X2_VIBAL	390;390;390;390	tr|D0WZU9|D0WZU9_VIBAL	tr|D0WZU9|D0WZU9_VIBAL Adenylosuccinate synthetase OS=Vibrio alginolyticus 40B OX=674977 GN=purA PE=3 SV=1;tr|A0A2I3CPD1|A0A2I3CPD1_VIBAX Adenylosuccinate synthetase OS=Vibrio alginolyticus (strain ATCC 17749 / DSM 2171 / NBRC 15630 / NCIMB 1903 / XII-53)	90.367	1.3374	ITGCRKFEELPVAAQKYVLRIEELMGVPVKM	KFEELPVAAQK(suc)YVLR
tr|D0WZU9|D0WZU9_VIBAL;tr|A0A2I3CPD1|A0A2I3CPD1_VIBAX;tr|A0A1W6TKF1|A0A1W6TKF1_VIBAL;tr|A0A0G9M6X2|A0A0G9M6X2_VIBAL	142;142;142;142	tr|D0WZU9|D0WZU9_VIBAL	tr|D0WZU9|D0WZU9_VIBAL Adenylosuccinate synthetase OS=Vibrio alginolyticus 40B OX=674977 GN=purA PE=3 SV=1;tr|A0A2I3CPD1|A0A2I3CPD1_VIBAX Adenylosuccinate synthetase OS=Vibrio alginolyticus (strain ATCC 17749 / DSM 2171 / NBRC 15630 / NCIMB 1903 / XII-53)	57.281	-0.35613	TRQGIAPAYGDRVMKKGILVGWLKQPEVLVE	K(suc)GILVGWLK
tr|D0WZU9|D0WZU9_VIBAL;tr|A0A2I3CPD1|A0A2I3CPD1_VIBAX;tr|A0A1W6TKF1|A0A1W6TKF1_VIBAL;tr|A0A0G9M6X2|A0A0G9M6X2_VIBAL	122;122;122;122	tr|D0WZU9|D0WZU9_VIBAL	tr|D0WZU9|D0WZU9_VIBAL Adenylosuccinate synthetase OS=Vibrio alginolyticus 40B OX=674977 GN=purA PE=3 SV=1;tr|A0A2I3CPD1|A0A2I3CPD1_VIBAX Adenylosuccinate synthetase OS=Vibrio alginolyticus (strain ATCC 17749 / DSM 2171 / NBRC 15630 / NCIMB 1903 / XII-53)	68.847	0.41062	LHALEDTLEEQRLGDKAYGSTRQGIAPAYGD	LGDK(suc)AYGSTR
tr|D0X2H2|D0X2H2_VIBAL;tr|A0A2I3CNI1|A0A2I3CNI1_VIBAX;tr|A0A0G9M718|A0A0G9M718_VIBAL	33;33;33	tr|D0X2H2|D0X2H2_VIBAL	tr|D0X2H2|D0X2H2_VIBAL 10 kDa chaperonin OS=Vibrio alginolyticus 40B OX=674977 GN=groS PE=3 SV=1;tr|A0A2I3CNI1|A0A2I3CNI1_VIBAX 10 kDa chaperonin OS=Vibrio alginolyticus (strain ATCC 17749 / DSM 2171 / NBRC 15630 / NCIMB 1903 / XII-53) OX=1219076 GN=groS P	100.88	0.35037	ENKSEGGIVLTSQSVKKSNRGKVIAVGLGKR	SEGGIVLTSQSVK(suc)K
tr|D0WXA2|D0WXA2_VIBAL;tr|A0A0G9M780|A0A0G9M780_VIBAL;tr|A0A2I3C881|A0A2I3C881_VIBAX;tr|A0A1W6VG65|A0A1W6VG65_VIBAL;tr|A0A0L7YWD1|A0A0L7YWD1_VIBAL	140;140;140;140;140	tr|D0WXA2|D0WXA2_VIBAL	tr|D0WXA2|D0WXA2_VIBAL Phosphoheptose isomerase OS=Vibrio alginolyticus 40B OX=674977 GN=lpcA PE=3 SV=1;tr|A0A0G9M780|A0A0G9M780_VIBAL Phosphoheptose isomerase OS=Vibrio alginolyticus OX=663 GN=gmhA PE=3 SV=1;tr|A0A2I3C881|A0A2I3C881_VIBAX Phosphoheptose i	42.348	-0.47026	GNILKAIEAAQAKGMKTIALTGKDGGKMAGL	GMK(suc)TIALTGK
tr|D0WXA2|D0WXA2_VIBAL;tr|A0A0G9M780|A0A0G9M780_VIBAL;tr|A0A2I3C881|A0A2I3C881_VIBAX;tr|A0A1W6VG65|A0A1W6VG65_VIBAL;tr|A0A0L7YWD1|A0A0L7YWD1_VIBAL	147;147;147;147;147	tr|D0WXA2|D0WXA2_VIBAL	tr|D0WXA2|D0WXA2_VIBAL Phosphoheptose isomerase OS=Vibrio alginolyticus 40B OX=674977 GN=lpcA PE=3 SV=1;tr|A0A0G9M780|A0A0G9M780_VIBAL Phosphoheptose isomerase OS=Vibrio alginolyticus OX=663 GN=gmhA PE=3 SV=1;tr|A0A2I3C881|A0A2I3C881_VIBAX Phosphoheptose i	49.35	-0.37517	EAAQAKGMKTIALTGKDGGKMAGLADIEIRV	TIALTGK(suc)DGGK
tr|D0WXA2|D0WXA2_VIBAL;tr|A0A0G9M780|A0A0G9M780_VIBAL;tr|A0A2I3C881|A0A2I3C881_VIBAX;tr|A0A1W6VG65|A0A1W6VG65_VIBAL;tr|A0A0L7YWD1|A0A0L7YWD1_VIBAL	111;111;111;111;111	tr|D0WXA2|D0WXA2_VIBAL	tr|D0WXA2|D0WXA2_VIBAL Phosphoheptose isomerase OS=Vibrio alginolyticus 40B OX=674977 GN=lpcA PE=3 SV=1;tr|A0A0G9M780|A0A0G9M780_VIBAL Phosphoheptose isomerase OS=Vibrio alginolyticus OX=663 GN=gmhA PE=3 SV=1;tr|A0A2I3C881|A0A2I3C881_VIBAX Phosphoheptose i	58.487	-0.68391	GYDFVFSRYVEAVGRKGDVLFGLSTSGNSGN	K(suc)GDVLFGLSTSGNSGNILK
tr|D0WXN1|D0WXN1_VIBAL;tr|A0A2I3CP96|A0A2I3CP96_VIBAX;tr|A0A0G9M7C7|A0A0G9M7C7_VIBAL;tr|A0A1W6VJ16|A0A1W6VJ16_VIBAL;tr|A0A0L7YWN4|A0A0L7YWN4_VIBAL	75;75;75;75;75	tr|D0WXN1|D0WXN1_VIBAL	tr|D0WXN1|D0WXN1_VIBAL UPF0265 protein VMC_19310 OS=Vibrio alginolyticus 40B OX=674977 GN=VMC_19310 PE=3 SV=1;tr|A0A2I3CP96|A0A2I3CP96_VIBAX UPF0265 protein N646_3888 OS=Vibrio alginolyticus (strain ATCC 17749 / DSM 2171 / NBRC 15630 / NCIMB 1903 / XII-53)	76.539	0.40685	NMKADYEDRVDDHIIKSAEISKARRDISRRI	ADYEDRVDDHIIK(suc)SAEISK
tr|D0WXN1|D0WXN1_VIBAL;tr|A0A2I3CP96|A0A2I3CP96_VIBAX;tr|A0A0G9M7C7|A0A0G9M7C7_VIBAL;tr|A0A1W6VJ16|A0A1W6VJ16_VIBAL;tr|A0A0L7YWN4|A0A0L7YWN4_VIBAL	81;81;81;81;81	tr|D0WXN1|D0WXN1_VIBAL	tr|D0WXN1|D0WXN1_VIBAL UPF0265 protein VMC_19310 OS=Vibrio alginolyticus 40B OX=674977 GN=VMC_19310 PE=3 SV=1;tr|A0A2I3CP96|A0A2I3CP96_VIBAX UPF0265 protein N646_3888 OS=Vibrio alginolyticus (strain ATCC 17749 / DSM 2171 / NBRC 15630 / NCIMB 1903 / XII-53)	77.058	-0.25818	EDRVDDHIIKSAEISKARRDISRRIRELTEE	SAEISK(suc)AR
tr|D0WXN1|D0WXN1_VIBAL;tr|A0A2I3CP96|A0A2I3CP96_VIBAX;tr|A0A0G9M7C7|A0A0G9M7C7_VIBAL;tr|A0A1W6VJ16|A0A1W6VJ16_VIBAL;tr|A0A0L7YWN4|A0A0L7YWN4_VIBAL	26;26;26;26;26	tr|D0WXN1|D0WXN1_VIBAL	tr|D0WXN1|D0WXN1_VIBAL UPF0265 protein VMC_19310 OS=Vibrio alginolyticus 40B OX=674977 GN=VMC_19310 PE=3 SV=1;tr|A0A2I3CP96|A0A2I3CP96_VIBAX UPF0265 protein N646_3888 OS=Vibrio alginolyticus (strain ATCC 17749 / DSM 2171 / NBRC 15630 / NCIMB 1903 / XII-53)	69.176	0.2819	ARRKNKLKRELLDNEKKVRDNRKRVDLLENL	ELLDNEK(suc)K
tr|D0WXN1|D0WXN1_VIBAL;tr|A0A2I3CP96|A0A2I3CP96_VIBAX;tr|A0A0G9M7C7|A0A0G9M7C7_VIBAL	98;98;98	tr|D0WXN1|D0WXN1_VIBAL	tr|D0WXN1|D0WXN1_VIBAL UPF0265 protein VMC_19310 OS=Vibrio alginolyticus 40B OX=674977 GN=VMC_19310 PE=3 SV=1;tr|A0A2I3CP96|A0A2I3CP96_VIBAX UPF0265 protein N646_3888 OS=Vibrio alginolyticus (strain ATCC 17749 / DSM 2171 / NBRC 15630 / NCIMB 1903 / XII-53)	73.499	-0.033143	RRDISRRIRELTEEDKQTSGKK_________	ELTEEDK(suc)QTSGK
tr|D0WXN1|D0WXN1_VIBAL;tr|A0A2I3CP96|A0A2I3CP96_VIBAX;tr|A0A0G9M7C7|A0A0G9M7C7_VIBAL	103;103;103	tr|D0WXN1|D0WXN1_VIBAL	tr|D0WXN1|D0WXN1_VIBAL UPF0265 protein VMC_19310 OS=Vibrio alginolyticus 40B OX=674977 GN=VMC_19310 PE=3 SV=1;tr|A0A2I3CP96|A0A2I3CP96_VIBAX UPF0265 protein N646_3888 OS=Vibrio alginolyticus (strain ATCC 17749 / DSM 2171 / NBRC 15630 / NCIMB 1903 / XII-53)	103.34	-0.17939	RRIRELTEEDKQTSGKK______________	ELTEEDKQTSGK(suc)K
tr|D0WXN1|D0WXN1_VIBAL;tr|A0A2I3CP96|A0A2I3CP96_VIBAX;tr|A0A0G9M7C7|A0A0G9M7C7_VIBAL;tr|A0A1W6VJ16|A0A1W6VJ16_VIBAL;tr|A0A0L7YWN4|A0A0L7YWN4_VIBAL	62;62;62;62;62	tr|D0WXN1|D0WXN1_VIBAL	tr|D0WXN1|D0WXN1_VIBAL UPF0265 protein VMC_19310 OS=Vibrio alginolyticus 40B OX=674977 GN=VMC_19310 PE=3 SV=1;tr|A0A2I3CP96|A0A2I3CP96_VIBAX UPF0265 protein N646_3888 OS=Vibrio alginolyticus (strain ATCC 17749 / DSM 2171 / NBRC 15630 / NCIMB 1903 / XII-53)	71.379	-0.80388	PEMTHDEIVAIIKNMKADYEDRVDDHIIKSA	NMK(suc)ADYEDRVDDHIIK
tr|A0A2I3C9A8|A0A2I3C9A8_VIBAX;tr|A0A0G9M7G1|A0A0G9M7G1_VIBAL;tr|D0X2W9|D0X2W9_VIBAL	74;74;51	tr|A0A2I3C9A8|A0A2I3C9A8_VIBAX	tr|A0A2I3C9A8|A0A2I3C9A8_VIBAX Putative RNA-binding protein OS=Vibrio alginolyticus (strain ATCC 17749 / DSM 2171 / NBRC 15630 / NCIMB 1903 / XII-53) OX=1219076 GN=N646_1560 PE=4 SV=1;tr|A0A0G9M7G1|A0A0G9M7G1_VIBAL RNA-binding protein OS=Vibrio alginolytic	85.377	0.22528	KQLIIDAIVRETGAEKVQTIGKVLVLYRQSE	ETGAEK(suc)VQTIGK
tr|A0A2I3C9A8|A0A2I3C9A8_VIBAX;tr|A0A0G9M7G1|A0A0G9M7G1_VIBAL;tr|A0A0L7YTS1|A0A0L7YTS1_VIBAL;tr|A0A1W6VBM7|A0A1W6VBM7_VIBAL	6;6;6;6	tr|A0A2I3C9A8|A0A2I3C9A8_VIBAX	tr|A0A2I3C9A8|A0A2I3C9A8_VIBAX Putative RNA-binding protein OS=Vibrio alginolyticus (strain ATCC 17749 / DSM 2171 / NBRC 15630 / NCIMB 1903 / XII-53) OX=1219076 GN=N646_1560 PE=4 SV=1;tr|A0A0G9M7G1|A0A0G9M7G1_VIBAL RNA-binding protein OS=Vibrio alginolytic	76.774	0.11652	__________MNLSTKQKQHLKGLAHSLKPV	MNLSTK(suc)QK
tr|A0A2I3C9A8|A0A2I3C9A8_VIBAX;tr|A0A0G9M7G1|A0A0G9M7G1_VIBAL;tr|A0A0L7YTS1|A0A0L7YTS1_VIBAL;tr|A0A1W6VBM7|A0A1W6VBM7_VIBAL	59;59;59;59	tr|A0A2I3C9A8|A0A2I3C9A8_VIBAX	tr|A0A2I3C9A8|A0A2I3C9A8_VIBAX Putative RNA-binding protein OS=Vibrio alginolyticus (strain ATCC 17749 / DSM 2171 / NBRC 15630 / NCIMB 1903 / XII-53) OX=1219076 GN=N646_1560 PE=4 SV=1;tr|A0A0G9M7G1|A0A0G9M7G1_VIBAL RNA-binding protein OS=Vibrio alginolytic	81.51	1.8783	HELIKVKVASEDRETKQLIIDAIVRETGAEK	VASEDRETK(suc)QLIIDAIVR
tr|A0A2I3C9A8|A0A2I3C9A8_VIBAX;tr|A0A0G9M7G1|A0A0G9M7G1_VIBAL;tr|A0A0L7YTS1|A0A0L7YTS1_VIBAL	50;50;50	tr|A0A2I3C9A8|A0A2I3C9A8_VIBAX	tr|A0A2I3C9A8|A0A2I3C9A8_VIBAX Putative RNA-binding protein OS=Vibrio alginolyticus (strain ATCC 17749 / DSM 2171 / NBRC 15630 / NCIMB 1903 / XII-53) OX=1219076 GN=N646_1560 PE=4 SV=1;tr|A0A0G9M7G1|A0A0G9M7G1_VIBAL RNA-binding protein OS=Vibrio alginolytic	80.014	0.24053	AEIEIALNHHELIKVKVASEDRETKQLIIDA	VK(suc)VASEDRETK
tr|D0WUE6|D0WUE6_VIBAL;tr|A0A2I3C9D0|A0A2I3C9D0_VIBAX;tr|A0A0G9M7R0|A0A0G9M7R0_VIBAL;tr|A0A2L1Y0E3|A0A2L1Y0E3_VIBAL;tr|A0A1W6U8Z9|A0A1W6U8Z9_VIBAL;tr|A0A1W6VBB3|A0A1W6VBB3_VIBAL;tr|A0A0L7YV91|A0A0L7YV91_VIBAL	427;427;427;427;427;427;427	tr|D0WUE6|D0WUE6_VIBAL	tr|D0WUE6|D0WUE6_VIBAL Enolase OS=Vibrio alginolyticus 40B OX=674977 GN=eno PE=3 SV=1;tr|A0A2I3C9D0|A0A2I3C9D0_VIBAX Enolase OS=Vibrio alginolyticus (strain ATCC 17749 / DSM 2171 / NBRC 15630 / NCIMB 1903 / XII-53) OX=1219076 GN=eno PE=3 SV=1;tr|A0A0G9M7R0	55.567	2.6228	RIEEALGERAPFNGLKEVKGQA_________	APFNGLK(suc)EVK
tr|D0WUE6|D0WUE6_VIBAL;tr|A0A2I3C9D0|A0A2I3C9D0_VIBAX;tr|A0A0G9M7R0|A0A0G9M7R0_VIBAL;tr|A0A2L1Y0E3|A0A2L1Y0E3_VIBAL;tr|A0A1W6U8Z9|A0A1W6U8Z9_VIBAL	82;82;82;82;82	tr|D0WUE6|D0WUE6_VIBAL	tr|D0WUE6|D0WUE6_VIBAL Enolase OS=Vibrio alginolyticus 40B OX=674977 GN=eno PE=3 SV=1;tr|A0A2I3C9D0|A0A2I3C9D0_VIBAX Enolase OS=Vibrio alginolyticus (strain ATCC 17749 / DSM 2171 / NBRC 15630 / NCIMB 1903 / XII-53) OX=1219076 GN=eno PE=3 SV=1;tr|A0A0G9M7R0	150.16	0.54653	AVEAVNGPIAEALVGKDAKDQAAIDAVMIEL	AVEAVNGPIAEALVGK(suc)DAK
tr|D0WUE6|D0WUE6_VIBAL;tr|A0A2I3C9D0|A0A2I3C9D0_VIBAX;tr|A0A0G9M7R0|A0A0G9M7R0_VIBAL;tr|A0A2L1Y0E3|A0A2L1Y0E3_VIBAL;tr|A0A1W6VBB3|A0A1W6VBB3_VIBAL	263;263;263;263;263	tr|D0WUE6|D0WUE6_VIBAL	tr|D0WUE6|D0WUE6_VIBAL Enolase OS=Vibrio alginolyticus 40B OX=674977 GN=eno PE=3 SV=1;tr|A0A2I3C9D0|A0A2I3C9D0_VIBAX Enolase OS=Vibrio alginolyticus (strain ATCC 17749 / DSM 2171 / NBRC 15630 / NCIMB 1903 / XII-53) OX=1219076 GN=eno PE=3 SV=1;tr|A0A0G9M7R0	107.55	-0.23653	AASEFFDKEAGIYNMKGEGKTFTSEEFNHYL	EAGIYNMK(suc)GEGK
tr|D0WUE6|D0WUE6_VIBAL;tr|A0A2I3C9D0|A0A2I3C9D0_VIBAX;tr|A0A0G9M7R0|A0A0G9M7R0_VIBAL;tr|A0A2L1Y0E3|A0A2L1Y0E3_VIBAL;tr|A0A1W6U8Z9|A0A1W6U8Z9_VIBAL;tr|A0A1W6VBB3|A0A1W6VBB3_VIBAL;tr|A0A0L7YV91|A0A0L7YV91_VIBAL	62;62;62;62;62;62;62	tr|D0WUE6|D0WUE6_VIBAL	tr|D0WUE6|D0WUE6_VIBAL Enolase OS=Vibrio alginolyticus 40B OX=674977 GN=eno PE=3 SV=1;tr|A0A2I3C9D0|A0A2I3C9D0_VIBAX Enolase OS=Vibrio alginolyticus (strain ATCC 17749 / DSM 2171 / NBRC 15630 / NCIMB 1903 / XII-53) OX=1219076 GN=eno PE=3 SV=1;tr|A0A0G9M7R0	62.714	-0.61769	EALELRDGDKARFLGKGVLKAVEAVNGPIAE	FLGK(suc)GVLK
tr|D0WUE6|D0WUE6_VIBAL;tr|A0A2I3C9D0|A0A2I3C9D0_VIBAX;tr|A0A0G9M7R0|A0A0G9M7R0_VIBAL;tr|A0A2L1Y0E3|A0A2L1Y0E3_VIBAL;tr|A0A1W6U8Z9|A0A1W6U8Z9_VIBAL;tr|A0A1W6VBB3|A0A1W6VBB3_VIBAL;tr|A0A0L7YV91|A0A0L7YV91_VIBAL	195;195;195;195;195;195;195	tr|D0WUE6|D0WUE6_VIBAL	tr|D0WUE6|D0WUE6_VIBAL Enolase OS=Vibrio alginolyticus 40B OX=674977 GN=eno PE=3 SV=1;tr|A0A2I3C9D0|A0A2I3C9D0_VIBAX Enolase OS=Vibrio alginolyticus (strain ATCC 17749 / DSM 2171 / NBRC 15630 / NCIMB 1903 / XII-53) OX=1219076 GN=eno PE=3 SV=1;tr|A0A0G9M7R0	88.681	-1.392	KEGLRIGAEVFHNLAKVLKSKGYSTAVGDEG	IGAEVFHNLAK(suc)VLK
tr|D0WUE6|D0WUE6_VIBAL;tr|A0A2I3C9D0|A0A2I3C9D0_VIBAX;tr|A0A0G9M7R0|A0A0G9M7R0_VIBAL;tr|A0A2L1Y0E3|A0A2L1Y0E3_VIBAL;tr|A0A1W6U8Z9|A0A1W6U8Z9_VIBAL;tr|A0A1W6VBB3|A0A1W6VBB3_VIBAL	334;334;334;334;334;334	tr|D0WUE6|D0WUE6_VIBAL	tr|D0WUE6|D0WUE6_VIBAL Enolase OS=Vibrio alginolyticus 40B OX=674977 GN=eno PE=3 SV=1;tr|A0A2I3C9D0|A0A2I3C9D0_VIBAX Enolase OS=Vibrio alginolyticus (strain ATCC 17749 / DSM 2171 / NBRC 15630 / NCIMB 1903 / XII-53) OX=1219076 GN=eno PE=3 SV=1;tr|A0A0G9M7R0	124.12	0.14649	DLFVTNTKILAEGIEKGVANSILIKFNQIGS	ILAEGIEK(suc)GVANSILIK
tr|D0WUE6|D0WUE6_VIBAL;tr|A0A2I3C9D0|A0A2I3C9D0_VIBAX;tr|A0A0G9M7R0|A0A0G9M7R0_VIBAL;tr|A0A2L1Y0E3|A0A2L1Y0E3_VIBAL;tr|A0A1W6U8Z9|A0A1W6U8Z9_VIBAL;tr|A0A1W6VBB3|A0A1W6VBB3_VIBAL;tr|A0A0L7YV91|A0A0L7YV91_VIBAL	6;6;6;6;6;6;6	tr|D0WUE6|D0WUE6_VIBAL	tr|D0WUE6|D0WUE6_VIBAL Enolase OS=Vibrio alginolyticus 40B OX=674977 GN=eno PE=3 SV=1;tr|A0A2I3C9D0|A0A2I3C9D0_VIBAX Enolase OS=Vibrio alginolyticus (strain ATCC 17749 / DSM 2171 / NBRC 15630 / NCIMB 1903 / XII-53) OX=1219076 GN=eno PE=3 SV=1;tr|A0A0G9M7R0	64.776	0.24423	__________MSKIVKVLGREIIDSRGNPTV	IVK(suc)VLGR
tr|D0WUE6|D0WUE6_VIBAL;tr|A0A2I3C9D0|A0A2I3C9D0_VIBAX;tr|A0A0G9M7R0|A0A0G9M7R0_VIBAL;tr|A0A2L1Y0E3|A0A2L1Y0E3_VIBAL;tr|A0A1W6U8Z9|A0A1W6U8Z9_VIBAL;tr|A0A1W6VBB3|A0A1W6VBB3_VIBAL;tr|A0A0L7YV91|A0A0L7YV91_VIBAL	361;361;361;361;361;361;361	tr|D0WUE6|D0WUE6_VIBAL	tr|D0WUE6|D0WUE6_VIBAL Enolase OS=Vibrio alginolyticus 40B OX=674977 GN=eno PE=3 SV=1;tr|A0A2I3C9D0|A0A2I3C9D0_VIBAX Enolase OS=Vibrio alginolyticus (strain ATCC 17749 / DSM 2171 / NBRC 15630 / NCIMB 1903 / XII-53) OX=1219076 GN=eno PE=3 SV=1;tr|A0A0G9M7R0	117.23	-0.39343	QIGSLTETLAAIKMAKDAGYTAVISHRSGET	MAK(suc)DAGYTAVISHR
tr|D0WUE6|D0WUE6_VIBAL;tr|A0A2I3C9D0|A0A2I3C9D0_VIBAX;tr|A0A0G9M7R0|A0A0G9M7R0_VIBAL;tr|A0A2L1Y0E3|A0A2L1Y0E3_VIBAL;tr|A0A1W6U8Z9|A0A1W6U8Z9_VIBAL;tr|A0A1W6VBB3|A0A1W6VBB3_VIBAL	200;200;200;200;200;200	tr|D0WUE6|D0WUE6_VIBAL	tr|D0WUE6|D0WUE6_VIBAL Enolase OS=Vibrio alginolyticus 40B OX=674977 GN=eno PE=3 SV=1;tr|A0A2I3C9D0|A0A2I3C9D0_VIBAX Enolase OS=Vibrio alginolyticus (strain ATCC 17749 / DSM 2171 / NBRC 15630 / NCIMB 1903 / XII-53) OX=1219076 GN=eno PE=3 SV=1;tr|A0A0G9M7R0	116.63	-0.28739	IGAEVFHNLAKVLKSKGYSTAVGDEGGFAPN	SK(suc)GYSTAVGDEGGFAPNLK
tr|D0WUE6|D0WUE6_VIBAL;tr|A0A2I3C9D0|A0A2I3C9D0_VIBAX;tr|A0A0G9M7R0|A0A0G9M7R0_VIBAL;tr|A0A2L1Y0E3|A0A2L1Y0E3_VIBAL;tr|A0A1W6U8Z9|A0A1W6U8Z9_VIBAL;tr|A0A1W6VBB3|A0A1W6VBB3_VIBAL	180;180;180;180;180;180	tr|D0WUE6|D0WUE6_VIBAL	tr|D0WUE6|D0WUE6_VIBAL Enolase OS=Vibrio alginolyticus 40B OX=674977 GN=eno PE=3 SV=1;tr|A0A2I3C9D0|A0A2I3C9D0_VIBAX Enolase OS=Vibrio alginolyticus (strain ATCC 17749 / DSM 2171 / NBRC 15630 / NCIMB 1903 / XII-53) OX=1219076 GN=eno PE=3 SV=1;tr|A0A0G9M7R0	69.176	0.24141	DIQEFMIQPVGAKTLKEGLRIGAEVFHNLAK	TLK(suc)EGLR
tr|D0WUE6|D0WUE6_VIBAL;tr|A0A2I3C9D0|A0A2I3C9D0_VIBAX;tr|A0A0G9M7R0|A0A0G9M7R0_VIBAL;tr|A0A2L1Y0E3|A0A2L1Y0E3_VIBAL;tr|A0A1W6U8Z9|A0A1W6U8Z9_VIBAL;tr|A0A1W6VBB3|A0A1W6VBB3_VIBAL;tr|A0A0L7YV91|A0A0L7YV91_VIBAL	406;406;406;406;406;406;406	tr|D0WUE6|D0WUE6_VIBAL	tr|D0WUE6|D0WUE6_VIBAL Enolase OS=Vibrio alginolyticus 40B OX=674977 GN=eno PE=3 SV=1;tr|A0A2I3C9D0|A0A2I3C9D0_VIBAX Enolase OS=Vibrio alginolyticus (strain ATCC 17749 / DSM 2171 / NBRC 15630 / NCIMB 1903 / XII-53) OX=1219076 GN=eno PE=3 SV=1;tr|A0A0G9M7R0	81.784	-0.41453	GQIKTGSMSRSDRVAKYNQLIRIEEALGERA	VAK(suc)YNQLIR
tr|D0X2D5|D0X2D5_VIBAL;tr|A0A0G9M8N4|A0A0G9M8N4_VIBAL;tr|A0A2I3BZ67|A0A2I3BZ67_VIBAX;tr|A0A1W6VEN9|A0A1W6VEN9_VIBAL;tr|A0A0L7YXT4|A0A0L7YXT4_VIBAL	129;129;104;129;129	tr|D0X2D5|D0X2D5_VIBAL	tr|D0X2D5|D0X2D5_VIBAL Uncharacterized protein OS=Vibrio alginolyticus 40B OX=674977 GN=VMC_35850 PE=4 SV=1;tr|A0A0G9M8N4|A0A0G9M8N4_VIBAL Putative HTH-type transcriptional regulator YbbH OS=Vibrio alginolyticus OX=663 GN=ybbH_1 PE=4 SV=1;tr|A0A2I3BZ67|A0A	80.239	0.18558	DPMQVNRAVDLLTQAKRISFFGLGASSSVAR	AVDLLTQAK(suc)R
tr|D0X2D5|D0X2D5_VIBAL;tr|A0A0G9M8N4|A0A0G9M8N4_VIBAL;tr|A0A1W6VEN9|A0A1W6VEN9_VIBAL;tr|A0A0L7YXT4|A0A0L7YXT4_VIBAL	6;6;6;6	tr|D0X2D5|D0X2D5_VIBAL	tr|D0X2D5|D0X2D5_VIBAL Uncharacterized protein OS=Vibrio alginolyticus 40B OX=674977 GN=VMC_35850 PE=4 SV=1;tr|A0A0G9M8N4|A0A0G9M8N4_VIBAL Putative HTH-type transcriptional regulator YbbH OS=Vibrio alginolyticus OX=663 GN=ybbH_1 PE=4 SV=1;tr|A0A1W6VEN9|A0A	89.698	1.0602	__________MNTLEKIQKNLENFSKSERKV	MNTLEK(suc)IQK
tr|D0WXD8|D0WXD8_VIBAL;tr|A0A2I3BZM2|A0A2I3BZM2_VIBAX;tr|A0A0G9M8S4|A0A0G9M8S4_VIBAL	64;64;64	tr|D0WXD8|D0WXD8_VIBAL	tr|D0WXD8|D0WXD8_VIBAL Phenylalanine--tRNA ligase alpha subunit OS=Vibrio alginolyticus 40B OX=674977 GN=pheS PE=3 SV=1;tr|A0A2I3BZM2|A0A2I3BZM2_VIBAX Phenylalanine--tRNA ligase alpha subunit OS=Vibrio alginolyticus (strain ATCC 17749 / DSM 2171 / NBRC 156	64.711	0.73242	PPEERREAGQEINKAKGVVQQAIAARKDALQ	AK(suc)GVVQQAIAAR
tr|D0WXD8|D0WXD8_VIBAL;tr|A0A2I3BZM2|A0A2I3BZM2_VIBAX;tr|A0A0G9M8S4|A0A0G9M8S4_VIBAL;tr|A0A1W6VEK5|A0A1W6VEK5_VIBAL;tr|A0A0L7ZBG0|A0A0L7ZBG0_VIBAL	182;182;182;182;182	tr|D0WXD8|D0WXD8_VIBAL	tr|D0WXD8|D0WXD8_VIBAL Phenylalanine--tRNA ligase alpha subunit OS=Vibrio alginolyticus 40B OX=674977 GN=pheS PE=3 SV=1;tr|A0A2I3BZM2|A0A2I3BZM2_VIBAX Phenylalanine--tRNA ligase alpha subunit OS=Vibrio alginolyticus (strain ATCC 17749 / DSM 2171 / NBRC 156	58.815	3.1618	RTHTSGVQIRTMENGKPPFRFIAPGRVYRND	TMENGK(suc)PPFR
tr|D0WXD8|D0WXD8_VIBAL;tr|A0A2I3BZM2|A0A2I3BZM2_VIBAX;tr|A0A0G9M8S4|A0A0G9M8S4_VIBAL;tr|A0A1W6VEK5|A0A1W6VEK5_VIBAL;tr|A0A0L7ZBG0|A0A0L7ZBG0_VIBAL	34;34;34;34;34	tr|D0WXD8|D0WXD8_VIBAL	tr|D0WXD8|D0WXD8_VIBAL Phenylalanine--tRNA ligase alpha subunit OS=Vibrio alginolyticus 40B OX=674977 GN=pheS PE=3 SV=1;tr|A0A2I3BZM2|A0A2I3BZM2_VIBAX Phenylalanine--tRNA ligase alpha subunit OS=Vibrio alginolyticus (strain ATCC 17749 / DSM 2171 / NBRC 156	74.717	0.72004	ESLVALDEVRVQYLGKKGELTAQLQSLGKLP	VQYLGK(suc)K
tr|D0WWN2|D0WWN2_VIBAL;tr|A0A2I3CHS8|A0A2I3CHS8_VIBAX;tr|A0A0G9M9K4|A0A0G9M9K4_VIBAL	24;24;24	tr|D0WWN2|D0WWN2_VIBAL	tr|D0WWN2|D0WWN2_VIBAL Acyl-CoA hydrolase OS=Vibrio alginolyticus 40B OX=674977 GN=VMC_15820 PE=4 SV=1;tr|A0A2I3CHS8|A0A2I3CHS8_VIBAX Acyl-CoA thioester hydrolase-related protein OS=Vibrio alginolyticus (strain ATCC 17749 / DSM 2171 / NBRC 15630 / NCIMB 19	98.062	0.24925	TLRFLAEPSDVNFGGKVHGGAVMKWIDLAAY	FLAEPSDVNFGGK(suc)VHGGAVMK
tr|D0WWM7|D0WWM7_VIBAL;tr|A0A2I3CHN4|A0A2I3CHN4_VIBAX;tr|A0A0G9M9L4|A0A0G9M9L4_VIBAL	178;178;178	tr|D0WWM7|D0WWM7_VIBAL	tr|D0WWM7|D0WWM7_VIBAL Maltose/maltodextrin import ATP-binding protein MalK OS=Vibrio alginolyticus 40B OX=674977 GN=malK PE=3 SV=1;tr|A0A2I3CHN4|A0A2I3CHN4_VIBAX Maltose/maltodextrin import ATP-binding protein MalK OS=Vibrio alginolyticus (strain ATCC 177	44.395	2.0867	NLDAALRVNMRAQITKLQRQLGCTMIYVTHD	AQITK(suc)LQR
tr|D0WWH9|D0WWH9_VIBAL;tr|A0A2L1Y514|A0A2L1Y514_VIBAL;tr|A0A2I3C7S2|A0A2I3C7S2_VIBAX;tr|A0A0H0Y564|A0A0H0Y564_VIBAL	95;95;98;98	tr|D0WWH9|D0WWH9_VIBAL	tr|D0WWH9|D0WWH9_VIBAL Putative lactoylglutathione lyase OS=Vibrio alginolyticus 40B OX=674977 GN=VMC_15290 PE=4 SV=1;tr|A0A2L1Y514|A0A2L1Y514_VIBAL Lactoylglutathione lyase OS=Vibrio alginolyticus OX=663 GN=AL539_15185 PE=4 SV=1;tr|A0A2I3C7S2|A0A2I3C7S2_V	91.914	0.040925	AHKRIKSLGIETGDIKAFDHQQKHLATFFFV	SLGIETGDIK(suc)AFDHQQK
tr|A0A2I3CBU4|A0A2I3CBU4_VIBAX;tr|A0A0H0Y5B6|A0A0H0Y5B6_VIBAL;tr|D0WYW0|D0WYW0_VIBAL	138;138;176	tr|A0A2I3CBU4|A0A2I3CBU4_VIBAX	tr|A0A2I3CBU4|A0A2I3CBU4_VIBAX Oligoribonuclease OS=Vibrio alginolyticus (strain ATCC 17749 / DSM 2171 / NBRC 15630 / NCIMB 1903 / XII-53) OX=1219076 GN=orn PE=3 SV=1;tr|A0A0H0Y5B6|A0A0H0Y5B6_VIBAL Oligoribonuclease OS=Vibrio alginolyticus OX=663 GN=orn PE	73.885	-0.21826	LEEFFHYRYVDVSTLKELARRWQPEVLNGFT	YVDVSTLK(suc)ELAR
tr|D0WYV4|D0WYV4_VIBAL;tr|A0A2I3CBN2|A0A2I3CBN2_VIBAX;tr|A0A0H0Y5B9|A0A0H0Y5B9_VIBAL;tr|A0A1W6VHE0|A0A1W6VHE0_VIBAL	62;62;62;62	tr|D0WYV4|D0WYV4_VIBAL	tr|D0WYV4|D0WYV4_VIBAL Uncharacterized protein OS=Vibrio alginolyticus 40B OX=674977 GN=VMC_23540 PE=4 SV=1;tr|A0A2I3CBN2|A0A2I3CBN2_VIBAX Uncharacterized protein OS=Vibrio alginolyticus (strain ATCC 17749 / DSM 2171 / NBRC 15630 / NCIMB 1903 / XII-53) OX=	98.997	-1.1959	HLMNRENGVVVDIRTKDEFKKGHITDSLHIL	TK(suc)DEFKK
tr|D0WYS8|D0WYS8_VIBAL;tr|A0A2I3CC50|A0A2I3CC50_VIBAX;tr|A0A0H0Y5D7|A0A0H0Y5D7_VIBAL	30;30;30	tr|D0WYS8|D0WYS8_VIBAL	tr|D0WYS8|D0WYS8_VIBAL Superoxide dismutase OS=Vibrio alginolyticus 40B OX=674977 GN=sodA PE=3 SV=1;tr|A0A2I3CC50|A0A2I3CC50_VIBAX Superoxide dismutase OS=Vibrio alginolyticus (strain ATCC 17749 / DSM 2171 / NBRC 15630 / NCIMB 1903 / XII-53) OX=1219076 GN=	79.82	-0.49166	LEPYIDAKTMEVHYSKHHKTYFDKFVNAVEG	TMEVHYSK(suc)HHK
tr|D0WSJ0|D0WSJ0_VIBAL;tr|A0A2I3CBJ0|A0A2I3CBJ0_VIBAX;tr|A0A0H0Y5L9|A0A0H0Y5L9_VIBAL;tr|A0A0L7Z471|A0A0L7Z471_VIBAL;tr|A0A1W6VAP4|A0A1W6VAP4_VIBAL	232;232;232;232;237	tr|D0WSJ0|D0WSJ0_VIBAL	tr|D0WSJ0|D0WSJ0_VIBAL NADP-dependent malic enzyme OS=Vibrio alginolyticus 40B OX=674977 GN=VMC_01400 PE=4 SV=1;tr|A0A2I3CBJ0|A0A2I3CBJ0_VIBAX Putative malate oxidoreductase OS=Vibrio alginolyticus (strain ATCC 17749 / DSM 2171 / NBRC 15630 / NCIMB 1903 /	54.157	0.33795	IKCGAMREKIYMLDRKGVIHTRRDDLNEYKQ	K(suc)GVIHTR
tr|D0WSJ0|D0WSJ0_VIBAL;tr|A0A2I3CBJ0|A0A2I3CBJ0_VIBAX;tr|A0A0H0Y5L9|A0A0H0Y5L9_VIBAL	402;402;402	tr|D0WSJ0|D0WSJ0_VIBAL	tr|D0WSJ0|D0WSJ0_VIBAL NADP-dependent malic enzyme OS=Vibrio alginolyticus 40B OX=674977 GN=VMC_01400 PE=4 SV=1;tr|A0A2I3CBJ0|A0A2I3CBJ0_VIBAX Putative malate oxidoreductase OS=Vibrio alginolyticus (strain ATCC 17749 / DSM 2171 / NBRC 15630 / NCIMB 1903 /	70.412	2.8335	IIPKPMDSRLLPRVAKAVAQAAVNSGVARIE	VAK(suc)AVAQAAVNSGVAR
tr|D0WSI0|D0WSI0_VIBAL;tr|A0A2I3CBH3|A0A2I3CBH3_VIBAX;tr|A0A0P7E5K0|A0A0P7E5K0_VIBAL;tr|A0A0H0Y5M8|A0A0H0Y5M8_VIBAL;tr|A0A0L7Z3S5|A0A0L7Z3S5_VIBAL	350;350;350;350;350	tr|D0WSI0|D0WSI0_VIBAL	tr|D0WSI0|D0WSI0_VIBAL Argininosuccinate synthase OS=Vibrio alginolyticus 40B OX=674977 GN=argG PE=3 SV=1;tr|A0A2I3CBH3|A0A2I3CBH3_VIBAX Argininosuccinate synthase OS=Vibrio alginolyticus (strain ATCC 17749 / DSM 2171 / NBRC 15630 / NCIMB 1903 / XII-53) OX	90.15	0.030085	ELAQDVNGEVVVKLYKGQATVTQKRSDNSLY	LYK(suc)GQATVTQK
tr|D0WSG0|D0WSG0_VIBAL;tr|A0A2L1Y108|A0A2L1Y108_VIBAL;tr|A0A2I3CBA8|A0A2I3CBA8_VIBAX;tr|A0A0H0Y5P7|A0A0H0Y5P7_VIBAL;tr|A0A0P7EVY6|A0A0P7EVY6_VIBAL	71;71;71;71;71	tr|D0WSG0|D0WSG0_VIBAL	tr|D0WSG0|D0WSG0_VIBAL 50S ribosomal protein L9 OS=Vibrio alginolyticus 40B OX=674977 GN=rplI PE=3 SV=1;tr|A0A2L1Y108|A0A2L1Y108_VIBAL 50S ribosomal protein L9 OS=Vibrio alginolyticus OX=663 GN=rplI PE=3 SV=1;tr|A0A2I3CBA8|A0A2I3CBA8_VIBAX 50S ribosomal pr	89.959	-0.092915	AKVAEQLAAAEARAEKVNALEAVVIASKAGD	AEK(suc)VNALEAVVIASK
tr|D0WSG0|D0WSG0_VIBAL;tr|A0A2L1Y108|A0A2L1Y108_VIBAL;tr|A0A2I3CBA8|A0A2I3CBA8_VIBAX;tr|A0A0H0Y5P7|A0A0H0Y5P7_VIBAL;tr|A0A0P7EVY6|A0A0P7EVY6_VIBAL	83;83;83;83;83	tr|D0WSG0|D0WSG0_VIBAL	tr|D0WSG0|D0WSG0_VIBAL 50S ribosomal protein L9 OS=Vibrio alginolyticus 40B OX=674977 GN=rplI PE=3 SV=1;tr|A0A2L1Y108|A0A2L1Y108_VIBAL 50S ribosomal protein L9 OS=Vibrio alginolyticus OX=663 GN=rplI PE=3 SV=1;tr|A0A2I3CBA8|A0A2I3CBA8_VIBAX 50S ribosomal pr	134.88	-0.66994	RAEKVNALEAVVIASKAGDEGKLFGSIGTRD	VNALEAVVIASK(suc)AGDEGK
tr|D0WSG0|D0WSG0_VIBAL;tr|A0A2L1Y108|A0A2L1Y108_VIBAL;tr|A0A2I3CBA8|A0A2I3CBA8_VIBAX;tr|A0A0H0Y5P7|A0A0H0Y5P7_VIBAL	57;57;57;57	tr|D0WSG0|D0WSG0_VIBAL	tr|D0WSG0|D0WSG0_VIBAL 50S ribosomal protein L9 OS=Vibrio alginolyticus 40B OX=674977 GN=rplI PE=3 SV=1;tr|A0A2L1Y108|A0A2L1Y108_VIBAL 50S ribosomal protein L9 OS=Vibrio alginolyticus OX=663 GN=rplI PE=3 SV=1;tr|A0A2I3CBA8|A0A2I3CBA8_VIBAX 50S ribosomal pr	71.073	-0.15007	ANVEMFEARRAELEAKVAEQLAAAEARAEKV	RAELEAK(suc)VAEQLAAAEAR
tr|D0WSG0|D0WSG0_VIBAL;tr|A0A2L1Y108|A0A2L1Y108_VIBAL;tr|A0A2I3CBA8|A0A2I3CBA8_VIBAX;tr|A0A0H0Y5P7|A0A0H0Y5P7_VIBAL;tr|A0A0P7EVY6|A0A0P7EVY6_VIBAL;tr|A0A0L7YU57|A0A0L7YU57_VIBAL;tr|A0A1W6VHH5|A0A1W6VHH5_VIBAL	89;89;89;89;89;89;89	tr|D0WSG0|D0WSG0_VIBAL	tr|D0WSG0|D0WSG0_VIBAL 50S ribosomal protein L9 OS=Vibrio alginolyticus 40B OX=674977 GN=rplI PE=3 SV=1;tr|A0A2L1Y108|A0A2L1Y108_VIBAL 50S ribosomal protein L9 OS=Vibrio alginolyticus OX=663 GN=rplI PE=3 SV=1;tr|A0A2I3CBA8|A0A2I3CBA8_VIBAX 50S ribosomal pr	86.114	0.3044	ALEAVVIASKAGDEGKLFGSIGTRDIADAIT	AGDEGK(suc)LFGSIGTR
tr|D0WSG0|D0WSG0_VIBAL;tr|A0A2L1Y108|A0A2L1Y108_VIBAL;tr|A0A2I3CBA8|A0A2I3CBA8_VIBAX;tr|A0A0H0Y5P7|A0A0H0Y5P7_VIBAL;tr|A0A0P7EVY6|A0A0P7EVY6_VIBAL;tr|A0A0L7YU57|A0A0L7YU57_VIBAL;tr|A0A1W6VHH5|A0A1W6VHH5_VIBAL	41;41;41;41;41;41;41	tr|D0WSG0|D0WSG0_VIBAL	tr|D0WSG0|D0WSG0_VIBAL 50S ribosomal protein L9 OS=Vibrio alginolyticus 40B OX=674977 GN=rplI PE=3 SV=1;tr|A0A2L1Y108|A0A2L1Y108_VIBAL 50S ribosomal protein L9 OS=Vibrio alginolyticus OX=663 GN=rplI PE=3 SV=1;tr|A0A2I3CBA8|A0A2I3CBA8_VIBAX 50S ribosomal pr	98.353	-0.29103	ARNFLIPQGKAVMATKANVEMFEARRAELEA	AVMATK(suc)ANVEMFEAR
tr|D0WSG0|D0WSG0_VIBAL;tr|A0A2L1Y108|A0A2L1Y108_VIBAL;tr|A0A2I3CBA8|A0A2I3CBA8_VIBAX;tr|A0A0H0Y5P7|A0A0H0Y5P7_VIBAL;tr|A0A0P7EVY6|A0A0P7EVY6_VIBAL	112;112;112;112;112	tr|D0WSG0|D0WSG0_VIBAL	tr|D0WSG0|D0WSG0_VIBAL 50S ribosomal protein L9 OS=Vibrio alginolyticus 40B OX=674977 GN=rplI PE=3 SV=1;tr|A0A2L1Y108|A0A2L1Y108_VIBAL 50S ribosomal protein L9 OS=Vibrio alginolyticus OX=663 GN=rplI PE=3 SV=1;tr|A0A2I3CBA8|A0A2I3CBA8_VIBAX 50S ribosomal pr	108.58	-3.3535	RDIADAITAAGVEVAKSEVRLPEGALRNTGE	DIADAITAAGVEVAK(suc)SEVR
tr|D0WSG0|D0WSG0_VIBAL;tr|A0A2L1Y108|A0A2L1Y108_VIBAL;tr|A0A2I3CBA8|A0A2I3CBA8_VIBAX;tr|A0A0H0Y5P7|A0A0H0Y5P7_VIBAL;tr|A0A0P7EVY6|A0A0P7EVY6_VIBAL	22;22;22;22;22	tr|D0WSG0|D0WSG0_VIBAL	tr|D0WSG0|D0WSG0_VIBAL 50S ribosomal protein L9 OS=Vibrio alginolyticus 40B OX=674977 GN=rplI PE=3 SV=1;tr|A0A2L1Y108|A0A2L1Y108_VIBAL 50S ribosomal protein L9 OS=Vibrio alginolyticus OX=663 GN=rplI PE=3 SV=1;tr|A0A2I3CBA8|A0A2I3CBA8_VIBAX 50S ribosomal pr	94.551	-0.3722	DKIGNLGGLGDTANVKSGYARNFLIPQGKAV	IGNLGGLGDTANVK(suc)SGYAR
tr|D0WSG0|D0WSG0_VIBAL;tr|A0A2L1Y108|A0A2L1Y108_VIBAL;tr|A0A2I3CBA8|A0A2I3CBA8_VIBAX;tr|A0A0H0Y5P7|A0A0H0Y5P7_VIBAL;tr|A0A0P7EVY6|A0A0P7EVY6_VIBAL;tr|A0A0L7YU57|A0A0L7YU57_VIBAL;tr|A0A1W6VHH5|A0A1W6VHH5_VIBAL	35;35;35;35;35;35;35	tr|D0WSG0|D0WSG0_VIBAL	tr|D0WSG0|D0WSG0_VIBAL 50S ribosomal protein L9 OS=Vibrio alginolyticus 40B OX=674977 GN=rplI PE=3 SV=1;tr|A0A2L1Y108|A0A2L1Y108_VIBAL 50S ribosomal protein L9 OS=Vibrio alginolyticus OX=663 GN=rplI PE=3 SV=1;tr|A0A2I3CBA8|A0A2I3CBA8_VIBAX 50S ribosomal pr	74.962	-0.32726	NVKSGYARNFLIPQGKAVMATKANVEMFEAR	NFLIPQGK(suc)AVMATK
tr|D0WSJ4|D0WSJ4_VIBAL;tr|A0A2I3CBR1|A0A2I3CBR1_VIBAX;tr|A0A0H0Y623|A0A0H0Y623_VIBAL;tr|A0A0P7EKK5|A0A0P7EKK5_VIBAL	76;76;76;87	tr|D0WSJ4|D0WSJ4_VIBAL	tr|D0WSJ4|D0WSJ4_VIBAL 30S ribosomal protein S7 OS=Vibrio alginolyticus 40B OX=674977 GN=rpsG PE=3 SV=1;tr|A0A2I3CBR1|A0A2I3CBR1_VIBAX 30S ribosomal protein S7 OS=Vibrio alginolyticus (strain ATCC 17749 / DSM 2171 / NBRC 15630 / NCIMB 1903 / XII-53) OX=121	46.027	2.833	IFEEALENVRPAVEVKSRRVGGSTYQVPVEV	DHLAIFEEALENVRPAVEVK(suc)SR
tr|D0WSJ4|D0WSJ4_VIBAL;tr|A0A2I3CBR1|A0A2I3CBR1_VIBAX;tr|A0A0H0Y623|A0A0H0Y623_VIBAL;tr|A0A0P7EKK5|A0A0P7EKK5_VIBAL;tr|A0A1W6VAP5|A0A1W6VAP5_VIBAL;tr|A0A0L7Z164|A0A0L7Z164_VIBAL	19;19;19;30;19;19	tr|D0WSJ4|D0WSJ4_VIBAL	tr|D0WSJ4|D0WSJ4_VIBAL 30S ribosomal protein S7 OS=Vibrio alginolyticus 40B OX=674977 GN=rpsG PE=3 SV=1;tr|A0A2I3CBR1|A0A2I3CBR1_VIBAX 30S ribosomal protein S7 OS=Vibrio alginolyticus (strain ATCC 17749 / DSM 2171 / NBRC 15630 / NCIMB 1903 / XII-53) OX=121	83.206	0.33288	RRVIGQRKILPDPKFKSELLAKFVNILMVDG	FK(suc)SELLAK
tr|D0WSJ4|D0WSJ4_VIBAL;tr|A0A2I3CBR1|A0A2I3CBR1_VIBAX;tr|A0A0H0Y623|A0A0H0Y623_VIBAL;tr|A0A0P7EKK5|A0A0P7EKK5_VIBAL;tr|A0A1W6VAP5|A0A1W6VAP5_VIBAL;tr|A0A0L7Z164|A0A0L7Z164_VIBAL	35;35;35;46;35;35	tr|D0WSJ4|D0WSJ4_VIBAL	tr|D0WSJ4|D0WSJ4_VIBAL 30S ribosomal protein S7 OS=Vibrio alginolyticus 40B OX=674977 GN=rpsG PE=3 SV=1;tr|A0A2I3CBR1|A0A2I3CBR1_VIBAX 30S ribosomal protein S7 OS=Vibrio alginolyticus (strain ATCC 17749 / DSM 2171 / NBRC 15630 / NCIMB 1903 / XII-53) OX=121	61.78	-0.39871	SELLAKFVNILMVDGKKSTAEKIVYTALDAM	FVNILMVDGK(suc)K
tr|D0WSJ4|D0WSJ4_VIBAL;tr|A0A2I3CBR1|A0A2I3CBR1_VIBAX;tr|A0A0H0Y623|A0A0H0Y623_VIBAL;tr|A0A0P7EKK5|A0A0P7EKK5_VIBAL;tr|A0A1W6VAP5|A0A1W6VAP5_VIBAL;tr|A0A0L7Z164|A0A0L7Z164_VIBAL	17;17;17;28;17;17	tr|D0WSJ4|D0WSJ4_VIBAL	tr|D0WSJ4|D0WSJ4_VIBAL 30S ribosomal protein S7 OS=Vibrio alginolyticus 40B OX=674977 GN=rpsG PE=3 SV=1;tr|A0A2I3CBR1|A0A2I3CBR1_VIBAX 30S ribosomal protein S7 OS=Vibrio alginolyticus (strain ATCC 17749 / DSM 2171 / NBRC 15630 / NCIMB 1903 / XII-53) OX=121	40.573	2.5511	PRRRVIGQRKILPDPKFKSELLAKFVNILMV	ILPDPK(suc)FK
tr|D0WSJ4|D0WSJ4_VIBAL;tr|A0A2I3CBR1|A0A2I3CBR1_VIBAX;tr|A0A0H0Y623|A0A0H0Y623_VIBAL;tr|A0A0P7EKK5|A0A0P7EKK5_VIBAL;tr|A0A1W6VAP5|A0A1W6VAP5_VIBAL;tr|A0A0L7Z164|A0A0L7Z164_VIBAL	11;11;11;22;11;11	tr|D0WSJ4|D0WSJ4_VIBAL	tr|D0WSJ4|D0WSJ4_VIBAL 30S ribosomal protein S7 OS=Vibrio alginolyticus 40B OX=674977 GN=rpsG PE=3 SV=1;tr|A0A2I3CBR1|A0A2I3CBR1_VIBAX 30S ribosomal protein S7 OS=Vibrio alginolyticus (strain ATCC 17749 / DSM 2171 / NBRC 15630 / NCIMB 1903 / XII-53) OX=121	60.972	0.22307	_____MPRRRVIGQRKILPDPKFKSELLAKF	K(suc)ILPDPK
tr|D0WSJ4|D0WSJ4_VIBAL;tr|A0A2I3CBR1|A0A2I3CBR1_VIBAX;tr|A0A0H0Y623|A0A0H0Y623_VIBAL;tr|A0A0P7EKK5|A0A0P7EKK5_VIBAL	131;131;131;142	tr|D0WSJ4|D0WSJ4_VIBAL	tr|D0WSJ4|D0WSJ4_VIBAL 30S ribosomal protein S7 OS=Vibrio alginolyticus 40B OX=674977 GN=rpsG PE=3 SV=1;tr|A0A2I3CBR1|A0A2I3CBR1_VIBAX 30S ribosomal protein S7 OS=Vibrio alginolyticus (strain ATCC 17749 / DSM 2171 / NBRC 15630 / NCIMB 1903 / XII-53) OX=121	121.28	-0.11006	MAQRLAAEMLDASENKGTAVKKREDVHRMAD	LAAEMLDASENK(suc)GTAVK
tr|D0WSJ4|D0WSJ4_VIBAL;tr|A0A2I3CBR1|A0A2I3CBR1_VIBAX;tr|A0A0H0Y623|A0A0H0Y623_VIBAL;tr|A0A0P7EKK5|A0A0P7EKK5_VIBAL	136;136;136;147	tr|D0WSJ4|D0WSJ4_VIBAL	tr|D0WSJ4|D0WSJ4_VIBAL 30S ribosomal protein S7 OS=Vibrio alginolyticus 40B OX=674977 GN=rpsG PE=3 SV=1;tr|A0A2I3CBR1|A0A2I3CBR1_VIBAX 30S ribosomal protein S7 OS=Vibrio alginolyticus (strain ATCC 17749 / DSM 2171 / NBRC 15630 / NCIMB 1903 / XII-53) OX=121	75.479	-0.60519	AAEMLDASENKGTAVKKREDVHRMADANKAF	LAAEMLDASENKGTAVK(suc)K
tr|D0WSJ4|D0WSJ4_VIBAL;tr|A0A2I3CBR1|A0A2I3CBR1_VIBAX;tr|A0A0H0Y623|A0A0H0Y623_VIBAL;tr|A0A0P7EKK5|A0A0P7EKK5_VIBAL;tr|A0A1W6VAP5|A0A1W6VAP5_VIBAL	149;149;149;160;149	tr|D0WSJ4|D0WSJ4_VIBAL	tr|D0WSJ4|D0WSJ4_VIBAL 30S ribosomal protein S7 OS=Vibrio alginolyticus 40B OX=674977 GN=rpsG PE=3 SV=1;tr|A0A2I3CBR1|A0A2I3CBR1_VIBAX 30S ribosomal protein S7 OS=Vibrio alginolyticus (strain ATCC 17749 / DSM 2171 / NBRC 15630 / NCIMB 1903 / XII-53) OX=121	95.099	-0.082348	AVKKREDVHRMADANKAFAHYRW________	MADANK(suc)AFAHYR
tr|D0WSJ4|D0WSJ4_VIBAL;tr|A0A2I3CBR1|A0A2I3CBR1_VIBAX;tr|A0A0H0Y623|A0A0H0Y623_VIBAL;tr|A0A0P7EKK5|A0A0P7EKK5_VIBAL	56;56;56;67	tr|D0WSJ4|D0WSJ4_VIBAL	tr|D0WSJ4|D0WSJ4_VIBAL 30S ribosomal protein S7 OS=Vibrio alginolyticus 40B OX=674977 GN=rpsG PE=3 SV=1;tr|A0A2I3CBR1|A0A2I3CBR1_VIBAX 30S ribosomal protein S7 OS=Vibrio alginolyticus (strain ATCC 17749 / DSM 2171 / NBRC 15630 / NCIMB 1903 / XII-53) OX=121	127.35	0.63204	KIVYTALDAMAEKSGKDHLAIFEEALENVRP	SGK(suc)DHLAIFEEALENVRPAVEVK
tr|A0A1W6W158|A0A1W6W158_VIBAL;tr|D0WYJ7|D0WYJ7_VIBAL;tr|A0A2L1XV81|A0A2L1XV81_VIBAL;tr|A0A2I3CSF5|A0A2I3CSF5_VIBAX;tr|A0A0H0Y658|A0A0H0Y658_VIBAL	123;123;123;123;123	tr|A0A1W6W158|A0A1W6W158_VIBAL	tr|A0A1W6W158|A0A1W6W158_VIBAL ATP-dependent RNA helicase DeaD OS=Vibrio alginolyticus OX=663 GN=deaD PE=3 SV=1;tr|D0WYJ7|D0WYJ7_VIBAL ATP-dependent RNA helicase DeaD OS=Vibrio alginolyticus 40B OX=674977 GN=deaD PE=3 SV=1;tr|A0A2L1XV81|A0A2L1XV81_VIBAL AT	75.088	-0.16037	EIYGGASIVDQMRALKSGAHVVVGTPGRVQD	ALK(suc)SGAHVVVGTPGR
tr|A0A1W6W158|A0A1W6W158_VIBAL;tr|D0WYJ7|D0WYJ7_VIBAL;tr|A0A2L1XV81|A0A2L1XV81_VIBAL;tr|A0A2I3CSF5|A0A2I3CSF5_VIBAX;tr|A0A0H0Y658|A0A0H0Y658_VIBAL	74;74;74;74;74	tr|A0A1W6W158|A0A1W6W158_VIBAL	tr|A0A1W6W158|A0A1W6W158_VIBAL ATP-dependent RNA helicase DeaD OS=Vibrio alginolyticus OX=663 GN=deaD PE=3 SV=1;tr|D0WYJ7|D0WYJ7_VIBAL ATP-dependent RNA helicase DeaD OS=Vibrio alginolyticus 40B OX=674977 GN=deaD PE=3 SV=1;tr|A0A2L1XV81|A0A2L1XV81_VIBAL AT	73.499	0.16727	AFSLPLLNKLDLNQRKPQAIVLAPTRELAIQ	K(suc)PQAIVLAPTR
tr|A0A1W6W158|A0A1W6W158_VIBAL;tr|D0WYJ7|D0WYJ7_VIBAL;tr|A0A2L1XV81|A0A2L1XV81_VIBAL;tr|A0A2I3CSF5|A0A2I3CSF5_VIBAX;tr|A0A0H0Y658|A0A0H0Y658_VIBAL	219;219;219;219;219	tr|A0A1W6W158|A0A1W6W158_VIBAL	tr|A0A1W6W158|A0A1W6W158_VIBAL ATP-dependent RNA helicase DeaD OS=Vibrio alginolyticus OX=663 GN=deaD PE=3 SV=1;tr|D0WYJ7|D0WYJ7_VIBAL ATP-dependent RNA helicase DeaD OS=Vibrio alginolyticus 40B OX=674977 GN=deaD PE=3 SV=1;tr|A0A2L1XV81|A0A2L1XV81_VIBAL AT	48.44	-0.012717	DPVTVDVAGKNHTVDKVQQQFWVVKGVEKDE	NHTVDK(suc)VQQQFWVVK
tr|A0A1W6W158|A0A1W6W158_VIBAL;tr|D0WYJ7|D0WYJ7_VIBAL;tr|A0A2L1XV81|A0A2L1XV81_VIBAL;tr|A0A2I3CSF5|A0A2I3CSF5_VIBAX;tr|A0A0H0Y658|A0A0H0Y658_VIBAL	365;365;365;365;365	tr|A0A1W6W158|A0A1W6W158_VIBAL	tr|A0A1W6W158|A0A1W6W158_VIBAL ATP-dependent RNA helicase DeaD OS=Vibrio alginolyticus OX=663 GN=deaD PE=3 SV=1;tr|D0WYJ7|D0WYJ7_VIBAL ATP-dependent RNA helicase DeaD OS=Vibrio alginolyticus 40B OX=674977 GN=deaD PE=3 SV=1;tr|A0A2L1XV81|A0A2L1XV81_VIBAL AT	55.401	-1.4657	RTNQIRMLRTIERVTKSSMEEIQLPLRDQVA	VTK(suc)SSMEEIQLPLRDQVAEAR
tr|D0WZ93|D0WZ93_VIBAL;tr|A0A1W6UQR6|A0A1W6UQR6_VIBAL;tr|A0A0H0Y681|A0A0H0Y681_VIBAL;tr|A0A2I3CCI8|A0A2I3CCI8_VIBAX	33;33;33;33	tr|D0WZ93|D0WZ93_VIBAL	tr|D0WZ93|D0WZ93_VIBAL N5-carboxyaminoimidazole ribonucleotide mutase OS=Vibrio alginolyticus 40B OX=674977 GN=purE PE=3 SV=1;tr|A0A1W6UQR6|A0A1W6UQR6_VIBAL N5-carboxyaminoimidazole ribonucleotide mutase OS=Vibrio alginolyticus OX=663 GN=purE PE=3 SV=1;tr|	54.672	0.56384	LAADMLDQFGVPYETKVVSAHRTPQLLADYA	LAADMLDQFGVPYETK(suc)VVSAHR
tr|D0WZ93|D0WZ93_VIBAL;tr|A0A1W6UQR6|A0A1W6UQR6_VIBAL;tr|A0A0H0Y681|A0A0H0Y681_VIBAL	52;52;52	tr|D0WZ93|D0WZ93_VIBAL	tr|D0WZ93|D0WZ93_VIBAL N5-carboxyaminoimidazole ribonucleotide mutase OS=Vibrio alginolyticus 40B OX=674977 GN=purE PE=3 SV=1;tr|A0A1W6UQR6|A0A1W6UQR6_VIBAL N5-carboxyaminoimidazole ribonucleotide mutase OS=Vibrio alginolyticus OX=663 GN=purE PE=3 SV=1;tr|	54.343	0.82237	AHRTPQLLADYASGAKERGIKVIIAGAGGAA	TPQLLADYASGAK(suc)ER
tr|D0WZ93|D0WZ93_VIBAL;tr|A0A1W6UQR6|A0A1W6UQR6_VIBAL;tr|A0A0H0Y681|A0A0H0Y681_VIBAL;tr|A0A2I3CCI8|A0A2I3CCI8_VIBAX;tr|A0A0L7YJV6|A0A0L7YJV6_VIBAL;tr|A0A1W6VHW4|A0A1W6VHW4_VIBAL	10;10;10;10;10;10	tr|D0WZ93|D0WZ93_VIBAL	tr|D0WZ93|D0WZ93_VIBAL N5-carboxyaminoimidazole ribonucleotide mutase OS=Vibrio alginolyticus 40B OX=674977 GN=purE PE=3 SV=1;tr|A0A1W6UQR6|A0A1W6UQR6_VIBAL N5-carboxyaminoimidazole ribonucleotide mutase OS=Vibrio alginolyticus OX=663 GN=purE PE=3 SV=1;tr|	64.439	0.46711	______MKVGIIMGSKSDWPTMKLAADMLDQ	VGIIMGSK(suc)SDWPTMK
tr|A0A2I3CCB2|A0A2I3CCB2_VIBAX;tr|A0A0H0Y696|A0A0H0Y696_VIBAL;tr|D0WTN0|D0WTN0_VIBAL	102;102;102	tr|A0A2I3CCB2|A0A2I3CCB2_VIBAX	tr|A0A2I3CCB2|A0A2I3CCB2_VIBAX Diaminopimelate epimerase OS=Vibrio alginolyticus (strain ATCC 17749 / DSM 2171 / NBRC 15630 / NCIMB 1903 / XII-53) OX=1219076 GN=dapF PE=3 SV=1;tr|A0A0H0Y696|A0A0H0Y696_VIBAL Diaminopimelate epimerase OS=Vibrio alginolyticus	65.224	0.64764	RLKGLTNKYSISVSTKKGKMILNIEDDGEVT	YSISVSTK(suc)K
tr|D0WTM5|D0WTM5_VIBAL;tr|A0A2I3CCL2|A0A2I3CCL2_VIBAX;tr|A0A0S3JXH4|A0A0S3JXH4_VIBAL;tr|A0A0H0Y6A0|A0A0H0Y6A0_VIBAL;tr|A0A1W6VA89|A0A1W6VA89_VIBAL;tr|A0A0L7YTF7|A0A0L7YTF7_VIBAL	60;60;60;60;60;60	tr|D0WTM5|D0WTM5_VIBAL	tr|D0WTM5|D0WTM5_VIBAL Porphobilinogen deaminase OS=Vibrio alginolyticus 40B OX=674977 GN=hemC PE=3 SV=1;tr|A0A2I3CCL2|A0A2I3CCL2_VIBAX Porphobilinogen deaminase OS=Vibrio alginolyticus (strain ATCC 17749 / DSM 2171 / NBRC 15630 / NCIMB 1903 / XII-53) OX=1	51.43	0.1024	KGDVILDTPLAKVGGKGLFVKELEIAMLEGR	VGGK(suc)GLFVK
tr|A0A2I3C8D9|A0A2I3C8D9_VIBAX;tr|A0A0H0Y6B4|A0A0H0Y6B4_VIBAL;tr|D0X3H6|D0X3H6_VIBAL;tr|A0A2L1XZF1|A0A2L1XZF1_VIBAL;tr|A0A0L7YRL7|A0A0L7YRL7_VIBAL	30;30;30;30;30	tr|A0A2I3C8D9|A0A2I3C8D9_VIBAX	tr|A0A2I3C8D9|A0A2I3C8D9_VIBAX 3-oxoacyl-[acyl-carrier-protein] synthase I OS=Vibrio alginolyticus (strain ATCC 17749 / DSM 2171 / NBRC 15630 / NCIMB 1903 / XII-53) OX=1219076 GN=N646_1297 PE=3 SV=1;tr|A0A0H0Y6B4|A0A0H0Y6B4_VIBAL 3-oxoacyl-ACP synthase OS=	103.22	-0.2753	IGNNVEEVLASLKAGKSGITASEQFKEHGLR	AGK(suc)SGITASEQFK
tr|A0A2I3C8D9|A0A2I3C8D9_VIBAX;tr|A0A0H0Y6B4|A0A0H0Y6B4_VIBAL;tr|D0X3H6|D0X3H6_VIBAL;tr|A0A2L1XZF1|A0A2L1XZF1_VIBAL	215;215;215;215	tr|A0A2I3C8D9|A0A2I3C8D9_VIBAX	tr|A0A2I3C8D9|A0A2I3C8D9_VIBAX 3-oxoacyl-[acyl-carrier-protein] synthase I OS=Vibrio alginolyticus (strain ATCC 17749 / DSM 2171 / NBRC 15630 / NCIMB 1903 / XII-53) OX=1219076 GN=N646_1297 PE=3 SV=1;tr|A0A0H0Y6B4|A0A0H0Y6B4_VIBAL 3-oxoacyl-ACP synthase OS=	105.2	-0.23598	DAMGALSTKYNDTPDKASRTYDADRDGFVIS	YNDTPDK(suc)ASR
tr|D0X182|D0X182_VIBAL;tr|A0A2I3CC47|A0A2I3CC47_VIBAX;tr|A0A0H0Y6B6|A0A0H0Y6B6_VIBAL;tr|A0A1W6UP84|A0A1W6UP84_VIBAL;tr|A0A1W6VH92|A0A1W6VH92_VIBAL	236;236;236;236;235	tr|D0X182|D0X182_VIBAL	tr|D0X182|D0X182_VIBAL Protein HflC OS=Vibrio alginolyticus 40B OX=674977 GN=hflC PE=3 SV=1;tr|A0A2I3CC47|A0A2I3CC47_VIBAX Protein HflC OS=Vibrio alginolyticus (strain ATCC 17749 / DSM 2171 / NBRC 15630 / NCIMB 1903 / XII-53) OX=1219076 GN=N646_1903 PE=3 S	81.297	-2.5643	ERESVARKHRSQGREKAEVIRAQAELEVATI	EK(suc)AEVIR
tr|D0X182|D0X182_VIBAL;tr|A0A2I3CC47|A0A2I3CC47_VIBAX;tr|A0A0H0Y6B6|A0A0H0Y6B6_VIBAL;tr|A0A1W6UP84|A0A1W6UP84_VIBAL;tr|A0A0L7Z154|A0A0L7Z154_VIBAL;tr|A0A1W6VH92|A0A1W6VH92_VIBAL	203;203;203;203;203;202	tr|D0X182|D0X182_VIBAL	tr|D0X182|D0X182_VIBAL Protein HflC OS=Vibrio alginolyticus 40B OX=674977 GN=hflC PE=3 SV=1;tr|A0A2I3CC47|A0A2I3CC47_VIBAX Protein HflC OS=Vibrio alginolyticus (strain ATCC 17749 / DSM 2171 / NBRC 15630 / NCIMB 1903 / XII-53) OX=1219076 GN=N646_1903 PE=3 S	70.942	1.9526	AMKDLGVRVVDFRMKKINLPDEISESIYRRM	K(suc)INLPDEISESIYR
tr|D0X182|D0X182_VIBAL;tr|A0A2I3CC47|A0A2I3CC47_VIBAX;tr|A0A0H0Y6B6|A0A0H0Y6B6_VIBAL;tr|A0A1W6UP84|A0A1W6UP84_VIBAL	63;63;63;63	tr|D0X182|D0X182_VIBAL	tr|D0X182|D0X182_VIBAL Protein HflC OS=Vibrio alginolyticus 40B OX=674977 GN=hflC PE=3 SV=1;tr|A0A2I3CC47|A0A2I3CC47_VIBAX Protein HflC OS=Vibrio alginolyticus (strain ATCC 17749 / DSM 2171 / NBRC 15630 / NCIMB 1903 / XII-53) OX=1219076 GN=N646_1903 PE=3 S	49.358	-0.13864	YEPGLHFKMPLFDRVKQLDARIQTMDGRADR	VK(suc)QLDAR
tr|D0X182|D0X182_VIBAL;tr|A0A2I3CC47|A0A2I3CC47_VIBAX;tr|A0A0H0Y6B6|A0A0H0Y6B6_VIBAL;tr|A0A1W6UP84|A0A1W6UP84_VIBAL	39;39;39;39	tr|D0X182|D0X182_VIBAL	tr|D0X182|D0X182_VIBAL Protein HflC OS=Vibrio alginolyticus 40B OX=674977 GN=hflC PE=3 SV=1;tr|A0A2I3CC47|A0A2I3CC47_VIBAX Protein HflC OS=Vibrio alginolyticus (strain ATCC 17749 / DSM 2171 / NBRC 15630 / NCIMB 1903 / XII-53) OX=1219076 GN=N646_1903 PE=3 S	62.463	-0.43302	PEGERGIVVRFGRVLKDNNDITRIYEPGLHF	VLK(suc)DNNDITR
tr|D0WWJ4|D0WWJ4_VIBAL;tr|A0A2I3C7X3|A0A2I3C7X3_VIBAX;tr|A0A0S3JVF6|A0A0S3JVF6_VIBAL;tr|A0A0H0Y6C4|A0A0H0Y6C4_VIBAL;tr|A0A1W6VCF3|A0A1W6VCF3_VIBAL;tr|A0A0L7YYM1|A0A0L7YYM1_VIBAL	358;358;358;358;358;358	tr|D0WWJ4|D0WWJ4_VIBAL	tr|D0WWJ4|D0WWJ4_VIBAL Amidophosphoribosyltransferase OS=Vibrio alginolyticus 40B OX=674977 GN=purF PE=3 SV=1;tr|A0A2I3C7X3|A0A2I3C7X3_VIBAX Amidophosphoribosyltransferase OS=Vibrio alginolyticus (strain ATCC 17749 / DSM 2171 / NBRC 15630 / NCIMB 1903 / XI	67.153	-0.64499	SVRRKLNAIRSEFKGKNVLLVDDSIVRGTTS	GK(suc)NVLLVDDSIVR
tr|D0WWJ4|D0WWJ4_VIBAL;tr|A0A2I3C7X3|A0A2I3C7X3_VIBAX;tr|A0A0S3JVF6|A0A0S3JVF6_VIBAL;tr|A0A0H0Y6C4|A0A0H0Y6C4_VIBAL	52;52;52;52	tr|D0WWJ4|D0WWJ4_VIBAL	tr|D0WWJ4|D0WWJ4_VIBAL Amidophosphoribosyltransferase OS=Vibrio alginolyticus 40B OX=674977 GN=purF PE=3 SV=1;tr|A0A2I3C7X3|A0A2I3C7X3_VIBAX Amidophosphoribosyltransferase OS=Vibrio alginolyticus (strain ATCC 17749 / DSM 2171 / NBRC 15630 / NCIMB 1903 / XI	57.836	1.423	IESNRFRLRKANGLVKDVFEARHMQRLQGEV	KANGLVK(suc)DVFEAR
tr|D0WWJ4|D0WWJ4_VIBAL;tr|A0A2I3C7X3|A0A2I3C7X3_VIBAX;tr|A0A0S3JVF6|A0A0S3JVF6_VIBAL;tr|A0A0H0Y6C4|A0A0H0Y6C4_VIBAL	387;387;387;387	tr|D0WWJ4|D0WWJ4_VIBAL	tr|D0WWJ4|D0WWJ4_VIBAL Amidophosphoribosyltransferase OS=Vibrio alginolyticus 40B OX=674977 GN=purF PE=3 SV=1;tr|A0A2I3C7X3|A0A2I3C7X3_VIBAX Amidophosphoribosyltransferase OS=Vibrio alginolyticus (strain ATCC 17749 / DSM 2171 / NBRC 15630 / NCIMB 1903 / XI	106.29	0.27651	TSEQIIEMARDSGAKKVYMVSAAPEVRFPNV	K(suc)VYMVSAAPEVR
tr|A0A2I3CFD0|A0A2I3CFD0_VIBAX;tr|A0A0H0Y6F1|A0A0H0Y6F1_VIBAL	54;54	tr|A0A2I3CFD0|A0A2I3CFD0_VIBAX	tr|A0A2I3CFD0|A0A2I3CFD0_VIBAX Pseudouridine synthase OS=Vibrio alginolyticus (strain ATCC 17749 / DSM 2171 / NBRC 15630 / NCIMB 1903 / XII-53) OX=1219076 GN=N646_2713 PE=3 SV=1;tr|A0A0H0Y6F1|A0A0H0Y6F1_VIBAL Pseudouridine synthase OS=Vibrio alginolyticus	77.379	0.010757	WLLDGKVQVDGEVVTKPRTKVMGGEEITLQA	VQVDGEVVTK(suc)PR
tr|D0WY49|D0WY49_VIBAL;tr|A0A2I3CEV1|A0A2I3CEV1_VIBAX;tr|A0A1W6T9D4|A0A1W6T9D4_VIBAL;tr|A0A0H0Y6F4|A0A0H0Y6F4_VIBAL;tr|A0A2L1Y3F9|A0A2L1Y3F9_VIBAL	5;5;5;5;10	tr|D0WY49|D0WY49_VIBAL	tr|D0WY49|D0WY49_VIBAL Inosine/xanthosine triphosphatase OS=Vibrio alginolyticus 40B OX=674977 GN=VMC_20990 PE=3 SV=1;tr|A0A2I3CEV1|A0A2I3CEV1_VIBAX Inosine/xanthosine triphosphatase OS=Vibrio alginolyticus (strain ATCC 17749 / DSM 2171 / NBRC 15630 / NCIM	88.187	0.26318	___________MATQKVVIASLNPAKINAVQ	ATQK(suc)VVIASLNPAK
tr|D0WY49|D0WY49_VIBAL;tr|A0A2I3CEV1|A0A2I3CEV1_VIBAX;tr|A0A1W6T9D4|A0A1W6T9D4_VIBAL;tr|A0A0H0Y6F4|A0A0H0Y6F4_VIBAL;tr|A0A0L7YT99|A0A0L7YT99_VIBAL;tr|A0A2L1Y3F9|A0A2L1Y3F9_VIBAL	138;138;138;138;136;143	tr|D0WY49|D0WY49_VIBAL	tr|D0WY49|D0WY49_VIBAL Inosine/xanthosine triphosphatase OS=Vibrio alginolyticus 40B OX=674977 GN=VMC_20990 PE=3 SV=1;tr|A0A2I3CEV1|A0A2I3CEV1_VIBAX Inosine/xanthosine triphosphatase OS=Vibrio alginolyticus (strain ATCC 17749 / DSM 2171 / NBRC 15630 / NCIM	45.915	1.9681	GDVMDEVFGTDNIKQKGGAISLLTQNQLTRS	QK(suc)GGAISLLTQNQLTR
tr|D0WV97|D0WV97_VIBAL;tr|A0A2I3CD36|A0A2I3CD36_VIBAX;tr|A0A0S3JXT9|A0A0S3JXT9_VIBAL;tr|A0A0H0Y6H0|A0A0H0Y6H0_VIBAL	360;360;360;360	tr|D0WV97|D0WV97_VIBAL	tr|D0WV97|D0WV97_VIBAL ATP-dependent DNA helicase Rep OS=Vibrio alginolyticus 40B OX=674977 GN=rep PE=3 SV=1;tr|A0A2I3CD36|A0A2I3CD36_VIBAX ATP-dependent DNA helicase Rep OS=Vibrio alginolyticus (strain ATCC 17749 / DSM 2171 / NBRC 15630 / NCIMB 1903 / XII	49.715	3.7772	YAILYRGNHQSRLIEKSLMQNRVPYKISGGT	LIEK(suc)SLMQNR
tr|D0WYT3|D0WYT3_VIBAL;tr|A0A2I3CCA7|A0A2I3CCA7_VIBAX;tr|A0A0H0Y6J7|A0A0H0Y6J7_VIBAL;tr|A0A0L7Z436|A0A0L7Z436_VIBAL	91;91;91;91	tr|D0WYT3|D0WYT3_VIBAL	tr|D0WYT3|D0WYT3_VIBAL ATP-dependent 6-phosphofructokinase OS=Vibrio alginolyticus 40B OX=674977 GN=pfkA PE=3 SV=1;tr|A0A2I3CCA7|A0A2I3CCA7_VIBAX ATP-dependent 6-phosphofructokinase OS=Vibrio alginolyticus (strain ATCC 17749 / DSM 2171 / NBRC 15630 / NCIMB	77.944	0.23563	EFKQVEVREKAIENLKKHGIDALVVIGGDGS	AIENLK(suc)K
tr|D0WYT3|D0WYT3_VIBAL;tr|A0A2I3CCA7|A0A2I3CCA7_VIBAX;tr|A0A0H0Y6J7|A0A0H0Y6J7_VIBAL;tr|A0A0L7Z436|A0A0L7Z436_VIBAL	85;85;85;85	tr|D0WYT3|D0WYT3_VIBAL	tr|D0WYT3|D0WYT3_VIBAL ATP-dependent 6-phosphofructokinase OS=Vibrio alginolyticus 40B OX=674977 GN=pfkA PE=3 SV=1;tr|A0A2I3CCA7|A0A2I3CCA7_VIBAX ATP-dependent 6-phosphofructokinase OS=Vibrio alginolyticus (strain ATCC 17749 / DSM 2171 / NBRC 15630 / NCIMB	41.724	0.026719	GSARFPEFKQVEVREKAIENLKKHGIDALVV	EK(suc)AIENLKK
tr|D0WYT3|D0WYT3_VIBAL;tr|A0A2I3CCA7|A0A2I3CCA7_VIBAX;tr|A0A0H0Y6J7|A0A0H0Y6J7_VIBAL;tr|A0A0L7Z436|A0A0L7Z436_VIBAL	305;305;305;305	tr|D0WYT3|D0WYT3_VIBAL	tr|D0WYT3|D0WYT3_VIBAL ATP-dependent 6-phosphofructokinase OS=Vibrio alginolyticus 40B OX=674977 GN=pfkA PE=3 SV=1;tr|A0A2I3CCA7|A0A2I3CCA7_VIBAX ATP-dependent 6-phosphofructokinase OS=Vibrio alginolyticus (strain ATCC 17749 / DSM 2171 / NBRC 15630 / NCIMB	56.936	-0.23034	EQLVHHDIIDAIENMKRPVRNDLYKVAEELF	EQLVHHDIIDAIENMK(suc)RPVR
tr|D0WYT3|D0WYT3_VIBAL;tr|A0A2I3CCA7|A0A2I3CCA7_VIBAX;tr|A0A0H0Y6J7|A0A0H0Y6J7_VIBAL	78;78;78	tr|D0WYT3|D0WYT3_VIBAL	tr|D0WYT3|D0WYT3_VIBAL ATP-dependent 6-phosphofructokinase OS=Vibrio alginolyticus 40B OX=674977 GN=pfkA PE=3 SV=1;tr|A0A2I3CCA7|A0A2I3CCA7_VIBAX ATP-dependent 6-phosphofructokinase OS=Vibrio alginolyticus (strain ATCC 17749 / DSM 2171 / NBRC 15630 / NCIMB	96.331	0.26869	NKGGTFLGSARFPEFKQVEVREKAIENLKKH	FPEFK(suc)QVEVR
tr|D0WYT3|D0WYT3_VIBAL;tr|A0A2I3CCA7|A0A2I3CCA7_VIBAX;tr|A0A0H0Y6J7|A0A0H0Y6J7_VIBAL;tr|A0A0L7Z436|A0A0L7Z436_VIBAL	4;4;4;4	tr|D0WYT3|D0WYT3_VIBAL	tr|D0WYT3|D0WYT3_VIBAL ATP-dependent 6-phosphofructokinase OS=Vibrio alginolyticus 40B OX=674977 GN=pfkA PE=3 SV=1;tr|A0A2I3CCA7|A0A2I3CCA7_VIBAX ATP-dependent 6-phosphofructokinase OS=Vibrio alginolyticus (strain ATCC 17749 / DSM 2171 / NBRC 15630 / NCIMB	101.6	-0.13795	____________MIKKIGVLTSGGDAPGMNA	K(suc)IGVLTSGGDAPGMNAAIR
tr|D0WYT3|D0WYT3_VIBAL;tr|A0A2I3CCA7|A0A2I3CCA7_VIBAX;tr|A0A0H0Y6J7|A0A0H0Y6J7_VIBAL;tr|A0A1W6VAH9|A0A1W6VAH9_VIBAL	212;212;212;212	tr|D0WYT3|D0WYT3_VIBAL	tr|D0WYT3|D0WYT3_VIBAL ATP-dependent 6-phosphofructokinase OS=Vibrio alginolyticus 40B OX=674977 GN=pfkA PE=3 SV=1;tr|A0A2I3CCA7|A0A2I3CCA7_VIBAX ATP-dependent 6-phosphofructokinase OS=Vibrio alginolyticus (strain ATCC 17749 / DSM 2171 / NBRC 15630 / NCIMB	75.462	0.14339	LDKDKLISNIQDGIAKGKKHAIIALTELMMD	LISNIQDGIAK(suc)GK
tr|D0WYT3|D0WYT3_VIBAL;tr|A0A2I3CCA7|A0A2I3CCA7_VIBAX;tr|A0A0H0Y6J7|A0A0H0Y6J7_VIBAL;tr|A0A1W6VAH9|A0A1W6VAH9_VIBAL	214;214;214;214	tr|D0WYT3|D0WYT3_VIBAL	tr|D0WYT3|D0WYT3_VIBAL ATP-dependent 6-phosphofructokinase OS=Vibrio alginolyticus 40B OX=674977 GN=pfkA PE=3 SV=1;tr|A0A2I3CCA7|A0A2I3CCA7_VIBAX ATP-dependent 6-phosphofructokinase OS=Vibrio alginolyticus (strain ATCC 17749 / DSM 2171 / NBRC 15630 / NCIMB	70.977	-2.4721	KDKLISNIQDGIAKGKKHAIIALTELMMDAN	LISNIQDGIAKGK(suc)K
tr|D0WYT3|D0WYT3_VIBAL;tr|A0A2I3CCA7|A0A2I3CCA7_VIBAX;tr|A0A0H0Y6J7|A0A0H0Y6J7_VIBAL;tr|A0A0L7Z436|A0A0L7Z436_VIBAL	64;64;64;64	tr|D0WYT3|D0WYT3_VIBAL	tr|D0WYT3|D0WYT3_VIBAL ATP-dependent 6-phosphofructokinase OS=Vibrio alginolyticus 40B OX=674977 GN=pfkA PE=3 SV=1;tr|A0A2I3CCA7|A0A2I3CCA7_VIBAX ATP-dependent 6-phosphofructokinase OS=Vibrio alginolyticus (strain ATCC 17749 / DSM 2171 / NBRC 15630 / NCIMB	138.87	0.50307	RIEKLDRSSVSDVINKGGTFLGSARFPEFKQ	SSVSDVINK(suc)GGTFLGSAR
tr|D0WSW1|D0WSW1_VIBAL;tr|A0A2L1Y273|A0A2L1Y273_VIBAL;tr|A0A2I3CDK4|A0A2I3CDK4_VIBAX;tr|A0A0H0Y6M4|A0A0H0Y6M4_VIBAL;tr|A0A0L7YJS9|A0A0L7YJS9_VIBAL	8;8;8;8;8	tr|D0WSW1|D0WSW1_VIBAL	tr|D0WSW1|D0WSW1_VIBAL GTP-binding protein typA/bipA OS=Vibrio alginolyticus 40B OX=674977 GN=typA PE=4 SV=1;tr|A0A2L1Y273|A0A2L1Y273_VIBAL Translational GTPase TypA OS=Vibrio alginolyticus OX=663 GN=typA PE=4 SV=1;tr|A0A2I3CDK4|A0A2I3CDK4_VIBAX BipA prote	75.738	1.6758	________MATPQIDKLRNIAIIAHVDHGKT	ATPQIDK(suc)LR
tr|D0WSW1|D0WSW1_VIBAL;tr|A0A2L1Y273|A0A2L1Y273_VIBAL;tr|A0A2I3CDK4|A0A2I3CDK4_VIBAX;tr|A0A0H0Y6M4|A0A0H0Y6M4_VIBAL;tr|A0A0L7YJS9|A0A0L7YJS9_VIBAL	438;438;438;438;438	tr|D0WSW1|D0WSW1_VIBAL	tr|D0WSW1|D0WSW1_VIBAL GTP-binding protein typA/bipA OS=Vibrio alginolyticus 40B OX=674977 GN=typA PE=4 SV=1;tr|A0A2L1Y273|A0A2L1Y273_VIBAL Translational GTPase TypA OS=Vibrio alginolyticus OX=663 GN=typA PE=4 SV=1;tr|A0A2I3CDK4|A0A2I3CDK4_VIBAX BipA prote	51.346	-0.056276	IGLRKGELKDMSPDGKGRVRMDFVMPSRGLI	DMSPDGK(suc)GR
tr|D0WSW1|D0WSW1_VIBAL;tr|A0A2L1Y273|A0A2L1Y273_VIBAL;tr|A0A2I3CDK4|A0A2I3CDK4_VIBAX;tr|A0A0H0Y6M4|A0A0H0Y6M4_VIBAL	543;543;543;543	tr|D0WSW1|D0WSW1_VIBAL	tr|D0WSW1|D0WSW1_VIBAL GTP-binding protein typA/bipA OS=Vibrio alginolyticus 40B OX=674977 GN=typA PE=4 SV=1;tr|A0A2L1Y273|A0A2L1Y273_VIBAL Translational GTPase TypA OS=Vibrio alginolyticus OX=663 GN=typA PE=4 SV=1;tr|A0A2I3CDK4|A0A2I3CDK4_VIBAX BipA prote	120.09	-0.47175	IGIHSRDNDLTVNALKGKQLTNVRASGTDDA	DNDLTVNALK(suc)GK
tr|D0WSW1|D0WSW1_VIBAL;tr|A0A2L1Y273|A0A2L1Y273_VIBAL;tr|A0A2I3CDK4|A0A2I3CDK4_VIBAX;tr|A0A0H0Y6M4|A0A0H0Y6M4_VIBAL;tr|A0A0L7YJS9|A0A0L7YJS9_VIBAL;tr|A0A1W6VHP2|A0A1W6VHP2_VIBAL	545;545;545;545;545;545	tr|D0WSW1|D0WSW1_VIBAL	tr|D0WSW1|D0WSW1_VIBAL GTP-binding protein typA/bipA OS=Vibrio alginolyticus 40B OX=674977 GN=typA PE=4 SV=1;tr|A0A2L1Y273|A0A2L1Y273_VIBAL Translational GTPase TypA OS=Vibrio alginolyticus OX=663 GN=typA PE=4 SV=1;tr|A0A2I3CDK4|A0A2I3CDK4_VIBAX BipA prote	64.567	-0.087185	IHSRDNDLTVNALKGKQLTNVRASGTDDAQV	GK(suc)QLTNVR
tr|D0WSW1|D0WSW1_VIBAL;tr|A0A2L1Y273|A0A2L1Y273_VIBAL;tr|A0A2I3CDK4|A0A2I3CDK4_VIBAX;tr|A0A0H0Y6M4|A0A0H0Y6M4_VIBAL;tr|A0A0L7YJS9|A0A0L7YJS9_VIBAL;tr|A0A1W6VHP2|A0A1W6VHP2_VIBAL	328;328;328;328;328;328	tr|D0WSW1|D0WSW1_VIBAL	tr|D0WSW1|D0WSW1_VIBAL GTP-binding protein typA/bipA OS=Vibrio alginolyticus 40B OX=674977 GN=typA PE=4 SV=1;tr|A0A2L1Y273|A0A2L1Y273_VIBAL Translational GTPase TypA OS=Vibrio alginolyticus OX=663 GN=typA PE=4 SV=1;tr|A0A2I3CDK4|A0A2I3CDK4_VIBAX BipA prote	43.808	0.16126	MTFQVNTSPFAGKEGKFVTSRNILERLEKEL	EGK(suc)FVTSR
tr|D0WSW1|D0WSW1_VIBAL;tr|A0A2L1Y273|A0A2L1Y273_VIBAL;tr|A0A2I3CDK4|A0A2I3CDK4_VIBAX;tr|A0A0H0Y6M4|A0A0H0Y6M4_VIBAL	236;236;236;236	tr|D0WSW1|D0WSW1_VIBAL	tr|D0WSW1|D0WSW1_VIBAL GTP-binding protein typA/bipA OS=Vibrio alginolyticus 40B OX=674977 GN=typA PE=4 SV=1;tr|A0A2L1Y273|A0A2L1Y273_VIBAL Translational GTPase TypA OS=Vibrio alginolyticus OX=663 GN=typA PE=4 SV=1;tr|A0A2I3CDK4|A0A2I3CDK4_VIBAX BipA prote	100.22	0.051609	YVGVIGVARVTRGSVKPNQQVTIIGADGKTR	GSVK(suc)PNQQVTIIGADGK
tr|D0WSW1|D0WSW1_VIBAL;tr|A0A2L1Y273|A0A2L1Y273_VIBAL;tr|A0A2I3CDK4|A0A2I3CDK4_VIBAX;tr|A0A0H0Y6M4|A0A0H0Y6M4_VIBAL	249;249;249;249	tr|D0WSW1|D0WSW1_VIBAL	tr|D0WSW1|D0WSW1_VIBAL GTP-binding protein typA/bipA OS=Vibrio alginolyticus 40B OX=674977 GN=typA PE=4 SV=1;tr|A0A2L1Y273|A0A2L1Y273_VIBAL Translational GTPase TypA OS=Vibrio alginolyticus OX=663 GN=typA PE=4 SV=1;tr|A0A2I3CDK4|A0A2I3CDK4_VIBAX BipA prote	58.672	0.20709	SVKPNQQVTIIGADGKTRNGKVGTVMGYLGL	GSVKPNQQVTIIGADGK(suc)TR
tr|D0WSW1|D0WSW1_VIBAL;tr|A0A2L1Y273|A0A2L1Y273_VIBAL;tr|A0A2I3CDK4|A0A2I3CDK4_VIBAX;tr|A0A0H0Y6M4|A0A0H0Y6M4_VIBAL	594;594;594;594	tr|D0WSW1|D0WSW1_VIBAL	tr|D0WSW1|D0WSW1_VIBAL GTP-binding protein typA/bipA OS=Vibrio alginolyticus 40B OX=674977 GN=typA PE=4 SV=1;tr|A0A2L1Y273|A0A2L1Y273_VIBAL Translational GTPase TypA OS=Vibrio alginolyticus OX=663 GN=typA PE=4 SV=1;tr|A0A2I3CDK4|A0A2I3CDK4_VIBAX BipA prote	75.854	-0.58153	DELVEVTPESIRIRKKFLTESDRKRASRGAK	K(suc)FLTESDR
tr|D0WSW1|D0WSW1_VIBAL;tr|A0A2L1Y273|A0A2L1Y273_VIBAL;tr|A0A2I3CDK4|A0A2I3CDK4_VIBAX;tr|A0A0H0Y6M4|A0A0H0Y6M4_VIBAL;tr|A0A0L7YJS9|A0A0L7YJS9_VIBAL	431;431;431;431;431	tr|D0WSW1|D0WSW1_VIBAL	tr|D0WSW1|D0WSW1_VIBAL GTP-binding protein typA/bipA OS=Vibrio alginolyticus 40B OX=674977 GN=typA PE=4 SV=1;tr|A0A2L1Y273|A0A2L1Y273_VIBAL Translational GTPase TypA OS=Vibrio alginolyticus OX=663 GN=typA PE=4 SV=1;tr|A0A2I3CDK4|A0A2I3CDK4_VIBAX BipA prote	64.64	0.69399	QGGIMENIGLRKGELKDMSPDGKGRVRMDFV	KGELK(suc)DMSPDGK
tr|D0WSW1|D0WSW1_VIBAL;tr|A0A2L1Y273|A0A2L1Y273_VIBAL;tr|A0A2I3CDK4|A0A2I3CDK4_VIBAX;tr|A0A0H0Y6M4|A0A0H0Y6M4_VIBAL;tr|A0A1W6VHP2|A0A1W6VHP2_VIBAL	341;341;341;341;341	tr|D0WSW1|D0WSW1_VIBAL	tr|D0WSW1|D0WSW1_VIBAL GTP-binding protein typA/bipA OS=Vibrio alginolyticus 40B OX=674977 GN=typA PE=4 SV=1;tr|A0A2L1Y273|A0A2L1Y273_VIBAL Translational GTPase TypA OS=Vibrio alginolyticus OX=663 GN=typA PE=4 SV=1;tr|A0A2I3CDK4|A0A2I3CDK4_VIBAX BipA prote	82.417	-0.23611	EGKFVTSRNILERLEKELVHNVALRVEQTDD	LEK(suc)ELVHNVALR
tr|D0WSW1|D0WSW1_VIBAL;tr|A0A2L1Y273|A0A2L1Y273_VIBAL;tr|A0A2I3CDK4|A0A2I3CDK4_VIBAX;tr|A0A0H0Y6M4|A0A0H0Y6M4_VIBAL	254;254;254;254	tr|D0WSW1|D0WSW1_VIBAL	tr|D0WSW1|D0WSW1_VIBAL GTP-binding protein typA/bipA OS=Vibrio alginolyticus 40B OX=674977 GN=typA PE=4 SV=1;tr|A0A2L1Y273|A0A2L1Y273_VIBAL Translational GTPase TypA OS=Vibrio alginolyticus OX=663 GN=typA PE=4 SV=1;tr|A0A2I3CDK4|A0A2I3CDK4_VIBAX BipA prote	66.498	-0.15678	QQVTIIGADGKTRNGKVGTVMGYLGLERHEV	NGK(suc)VGTVMGYLGLER
tr|D0WSW1|D0WSW1_VIBAL;tr|A0A2L1Y273|A0A2L1Y273_VIBAL;tr|A0A2I3CDK4|A0A2I3CDK4_VIBAX;tr|A0A0H0Y6M4|A0A0H0Y6M4_VIBAL	359;359;359;359	tr|D0WSW1|D0WSW1_VIBAL	tr|D0WSW1|D0WSW1_VIBAL GTP-binding protein typA/bipA OS=Vibrio alginolyticus 40B OX=674977 GN=typA PE=4 SV=1;tr|A0A2L1Y273|A0A2L1Y273_VIBAL Translational GTPase TypA OS=Vibrio alginolyticus OX=663 GN=typA PE=4 SV=1;tr|A0A2I3CDK4|A0A2I3CDK4_VIBAX BipA prote	116.3	-0.36176	VHNVALRVEQTDDPDKFRVSGRGELHLSILI	VEQTDDPDK(suc)FR
tr|D0WSW1|D0WSW1_VIBAL;tr|A0A2L1Y273|A0A2L1Y273_VIBAL;tr|A0A2I3CDK4|A0A2I3CDK4_VIBAX;tr|A0A0H0Y6M4|A0A0H0Y6M4_VIBAL;tr|A0A0L7YJS9|A0A0L7YJS9_VIBAL;tr|A0A1W6VHP2|A0A1W6VHP2_VIBAL	54;54;54;54;54;54	tr|D0WSW1|D0WSW1_VIBAL	tr|D0WSW1|D0WSW1_VIBAL GTP-binding protein typA/bipA OS=Vibrio alginolyticus 40B OX=674977 GN=typA PE=4 SV=1;tr|A0A2L1Y273|A0A2L1Y273_VIBAL Translational GTPase TypA OS=Vibrio alginolyticus OX=663 GN=typA PE=4 SV=1;tr|A0A2I3CDK4|A0A2I3CDK4_VIBAX BipA prote	68.893	-0.22454	RGEAEERVMDSNDIEKERGITILAKNTAIDW	VMDSNDIEK(suc)ER
tr|D0WSI4|D0WSI4_VIBAL;tr|A0A2I3CBP4|A0A2I3CBP4_VIBAX;tr|A0A1W6V3G7|A0A1W6V3G7_VIBAL;tr|A0A0H0Y6T1|A0A0H0Y6T1_VIBAL;tr|A0A0P7EIR3|A0A0P7EIR3_VIBAL	316;316;316;316;316	tr|D0WSI4|D0WSI4_VIBAL	tr|D0WSI4|D0WSI4_VIBAL Phosphoenolpyruvate carboxylase OS=Vibrio alginolyticus 40B OX=674977 GN=ppc PE=3 SV=1;tr|A0A2I3CBP4|A0A2I3CBP4_VIBAX Phosphoenolpyruvate carboxylase OS=Vibrio alginolyticus (strain ATCC 17749 / DSM 2171 / NBRC 15630 / NCIMB 1903 / X	50.12	-0.14494	ELAGEDQHEPYRAILKQLRTLLNETKDILDA	AILK(suc)QLR
tr|D0WSI4|D0WSI4_VIBAL;tr|A0A2I3CBP4|A0A2I3CBP4_VIBAX;tr|A0A1W6V3G7|A0A1W6V3G7_VIBAL;tr|A0A0H0Y6T1|A0A0H0Y6T1_VIBAL;tr|A0A0P7EIR3|A0A0P7EIR3_VIBAL	332;332;332;332;332	tr|D0WSI4|D0WSI4_VIBAL	tr|D0WSI4|D0WSI4_VIBAL Phosphoenolpyruvate carboxylase OS=Vibrio alginolyticus 40B OX=674977 GN=ppc PE=3 SV=1;tr|A0A2I3CBP4|A0A2I3CBP4_VIBAX Phosphoenolpyruvate carboxylase OS=Vibrio alginolyticus (strain ATCC 17749 / DSM 2171 / NBRC 15630 / NCIMB 1903 / X	118.53	-0.0029382	QLRTLLNETKDILDAKIHGQKLAVKAPLQKV	DILDAK(suc)IHGQK
tr|D0WSI4|D0WSI4_VIBAL;tr|A0A2I3CBP4|A0A2I3CBP4_VIBAX;tr|A0A1W6V3G7|A0A1W6V3G7_VIBAL;tr|A0A0H0Y6T1|A0A0H0Y6T1_VIBAL;tr|A0A0P7EIR3|A0A0P7EIR3_VIBAL	341;341;341;341;341	tr|D0WSI4|D0WSI4_VIBAL	tr|D0WSI4|D0WSI4_VIBAL Phosphoenolpyruvate carboxylase OS=Vibrio alginolyticus 40B OX=674977 GN=ppc PE=3 SV=1;tr|A0A2I3CBP4|A0A2I3CBP4_VIBAX Phosphoenolpyruvate carboxylase OS=Vibrio alginolyticus (strain ATCC 17749 / DSM 2171 / NBRC 15630 / NCIMB 1903 / X	79.451	0.22761	KDILDAKIHGQKLAVKAPLQKVEQLWEPLYA	LAVK(suc)APLQK
tr|D0WSI4|D0WSI4_VIBAL;tr|A0A2I3CBP4|A0A2I3CBP4_VIBAX;tr|A0A1W6V3G7|A0A1W6V3G7_VIBAL;tr|A0A0H0Y6T1|A0A0H0Y6T1_VIBAL;tr|A0A0P7EIR3|A0A0P7EIR3_VIBAL	43;43;43;43;43	tr|D0WSI4|D0WSI4_VIBAL	tr|D0WSI4|D0WSI4_VIBAL Phosphoenolpyruvate carboxylase OS=Vibrio alginolyticus 40B OX=674977 GN=ppc PE=3 SV=1;tr|A0A2I3CBP4|A0A2I3CBP4_VIBAX Phosphoenolpyruvate carboxylase OS=Vibrio alginolyticus (strain ATCC 17749 / DSM 2171 / NBRC 15630 / NCIMB 1903 / X	61.815	0.91808	GEEIFEKVETIRKLSKSAQAGNQADRDSLIE	LSK(suc)SAQAGNQADR
tr|D0WSI4|D0WSI4_VIBAL;tr|A0A2I3CBP4|A0A2I3CBP4_VIBAX;tr|A0A1W6V3G7|A0A1W6V3G7_VIBAL;tr|A0A0H0Y6T1|A0A0H0Y6T1_VIBAL;tr|A0A0P7EIR3|A0A0P7EIR3_VIBAL	119;119;119;119;119	tr|D0WSI4|D0WSI4_VIBAL	tr|D0WSI4|D0WSI4_VIBAL Phosphoenolpyruvate carboxylase OS=Vibrio alginolyticus 40B OX=674977 GN=ppc PE=3 SV=1;tr|A0A2I3CBP4|A0A2I3CBP4_VIBAX Phosphoenolpyruvate carboxylase OS=Vibrio alginolyticus (strain ATCC 17749 / DSM 2171 / NBRC 15630 / NCIMB 1903 / X	128.28	-0.20722	AINSLFSKLVQNDVSKLDTAQAVRDLNIELV	LVQNDVSK(suc)LDTAQAVR
tr|D0WSI4|D0WSI4_VIBAL;tr|A0A2I3CBP4|A0A2I3CBP4_VIBAX;tr|A0A1W6V3G7|A0A1W6V3G7_VIBAL;tr|A0A0H0Y6T1|A0A0H0Y6T1_VIBAL;tr|A0A0P7EIR3|A0A0P7EIR3_VIBAL;tr|A0A1W6VAJ3|A0A1W6VAJ3_VIBAL;tr|A0A0L7Z3Y9|A0A0L7Z3Y9_VIBAL	4;4;4;4;4;4;4	tr|D0WSI4|D0WSI4_VIBAL	tr|D0WSI4|D0WSI4_VIBAL Phosphoenolpyruvate carboxylase OS=Vibrio alginolyticus 40B OX=674977 GN=ppc PE=3 SV=1;tr|A0A2I3CBP4|A0A2I3CBP4_VIBAX Phosphoenolpyruvate carboxylase OS=Vibrio alginolyticus (strain ATCC 17749 / DSM 2171 / NBRC 15630 / NCIMB 1903 / X	94.302	0.26999	____________MNEKYAALKSNVRMLGHLL	MNEK(suc)YAALK
tr|D0WSI4|D0WSI4_VIBAL;tr|A0A2I3CBP4|A0A2I3CBP4_VIBAX;tr|A0A1W6V3G7|A0A1W6V3G7_VIBAL;tr|A0A0H0Y6T1|A0A0H0Y6T1_VIBAL;tr|A0A0P7EIR3|A0A0P7EIR3_VIBAL;tr|A0A1W6VAJ3|A0A1W6VAJ3_VIBAL;tr|A0A0L7Z3Y9|A0A0L7Z3Y9_VIBAL	9;9;9;9;9;9;9	tr|D0WSI4|D0WSI4_VIBAL	tr|D0WSI4|D0WSI4_VIBAL Phosphoenolpyruvate carboxylase OS=Vibrio alginolyticus 40B OX=674977 GN=ppc PE=3 SV=1;tr|A0A2I3CBP4|A0A2I3CBP4_VIBAX Phosphoenolpyruvate carboxylase OS=Vibrio alginolyticus (strain ATCC 17749 / DSM 2171 / NBRC 15630 / NCIMB 1903 / X	81.548	-0.22824	_______MNEKYAALKSNVRMLGHLLGNTIR	YAALK(suc)SNVR
tr|D0WSI4|D0WSI4_VIBAL;tr|A0A2I3CBP4|A0A2I3CBP4_VIBAX;tr|A0A1W6V3G7|A0A1W6V3G7_VIBAL;tr|A0A0H0Y6T1|A0A0H0Y6T1_VIBAL;tr|A0A0P7EIR3|A0A0P7EIR3_VIBAL	326;326;326;326;326	tr|D0WSI4|D0WSI4_VIBAL	tr|D0WSI4|D0WSI4_VIBAL Phosphoenolpyruvate carboxylase OS=Vibrio alginolyticus 40B OX=674977 GN=ppc PE=3 SV=1;tr|A0A2I3CBP4|A0A2I3CBP4_VIBAX Phosphoenolpyruvate carboxylase OS=Vibrio alginolyticus (strain ATCC 17749 / DSM 2171 / NBRC 15630 / NCIMB 1903 / X	91.936	0.37091	YRAILKQLRTLLNETKDILDAKIHGQKLAVK	TLLNETK(suc)DILDAK
tr|D0WSI4|D0WSI4_VIBAL;tr|A0A2I3CBP4|A0A2I3CBP4_VIBAX;tr|A0A1W6V3G7|A0A1W6V3G7_VIBAL;tr|A0A0H0Y6T1|A0A0H0Y6T1_VIBAL;tr|A0A0P7EIR3|A0A0P7EIR3_VIBAL;tr|A0A1W6VAJ3|A0A1W6VAJ3_VIBAL;tr|A0A0L7Z3Y9|A0A0L7Z3Y9_VIBAL	150;150;150;150;150;150;150	tr|D0WSI4|D0WSI4_VIBAL	tr|D0WSI4|D0WSI4_VIBAL Phosphoenolpyruvate carboxylase OS=Vibrio alginolyticus 40B OX=674977 GN=ppc PE=3 SV=1;tr|A0A2I3CBP4|A0A2I3CBP4_VIBAX Phosphoenolpyruvate carboxylase OS=Vibrio alginolyticus (strain ATCC 17749 / DSM 2171 / NBRC 15630 / NCIMB 1903 / X	56.122	0.17919	LTAHPTEITRRTMINKLVKINECLSKLELSD	TMINK(suc)LVK
tr|D0WSI4|D0WSI4_VIBAL;tr|A0A2I3CBP4|A0A2I3CBP4_VIBAX;tr|A0A1W6V3G7|A0A1W6V3G7_VIBAL;tr|A0A0H0Y6T1|A0A0H0Y6T1_VIBAL;tr|A0A0P7EIR3|A0A0P7EIR3_VIBAL	382;382;382;382;382	tr|D0WSI4|D0WSI4_VIBAL	tr|D0WSI4|D0WSI4_VIBAL Phosphoenolpyruvate carboxylase OS=Vibrio alginolyticus 40B OX=674977 GN=ppc PE=3 SV=1;tr|A0A2I3CBP4|A0A2I3CBP4_VIBAX Phosphoenolpyruvate carboxylase OS=Vibrio alginolyticus (strain ATCC 17749 / DSM 2171 / NBRC 15630 / NCIMB 1903 / X	70.919	-0.37669	GVIANGSLLDTLRRVKAFGIHLVRLDIRQES	VK(suc)AFGIHLVR
tr|A0A2L1Y0U3|A0A2L1Y0U3_VIBAL;tr|A0A0H0Y709|A0A0H0Y709_VIBAL;tr|D0WXG2|D0WXG2_VIBAL;tr|A0A2I3CAZ4|A0A2I3CAZ4_VIBAX;tr|A0A1W6V3C3|A0A1W6V3C3_VIBAL	41;41;61;61;61	tr|A0A2L1Y0U3|A0A2L1Y0U3_VIBAL	tr|A0A2L1Y0U3|A0A2L1Y0U3_VIBAL Aspartate carbamoyltransferase OS=Vibrio alginolyticus OX=663 GN=pyrB PE=3 SV=1;tr|A0A0H0Y709|A0A0H0Y709_VIBAL Aspartate carbamoyltransferase OS=Vibrio alginolyticus OX=663 GN=pyrB PE=3 SV=1;tr|D0WXG2|D0WXG2_VIBAL Aspartate c	46.158	0.024784	ETAGSLKKAPRPELIKNKVVASCFFEPSTRT	APRPELIK(suc)NK
tr|A0A2L1Y0U3|A0A2L1Y0U3_VIBAL;tr|A0A0H0Y709|A0A0H0Y709_VIBAL;tr|D0WXG2|D0WXG2_VIBAL;tr|A0A2I3CAZ4|A0A2I3CAZ4_VIBAX;tr|A0A1W6V3C3|A0A1W6V3C3_VIBAL	84;84;104;104;104	tr|A0A2L1Y0U3|A0A2L1Y0U3_VIBAL	tr|A0A2L1Y0U3|A0A2L1Y0U3_VIBAL Aspartate carbamoyltransferase OS=Vibrio alginolyticus OX=663 GN=pyrB PE=3 SV=1;tr|A0A0H0Y709|A0A0H0Y709_VIBAL Aspartate carbamoyltransferase OS=Vibrio alginolyticus OX=663 GN=pyrB PE=3 SV=1;tr|D0WXG2|D0WXG2_VIBAL Aspartate c	46.069	-0.27063	GDVIGFDNDGNTSLAKKGETLADSVQVISSY	IGGDVIGFDNDGNTSLAK(suc)K
tr|A0A2L1Y0U3|A0A2L1Y0U3_VIBAL;tr|A0A0H0Y709|A0A0H0Y709_VIBAL;tr|D0WXG2|D0WXG2_VIBAL;tr|A0A2I3CAZ4|A0A2I3CAZ4_VIBAX;tr|A0A1W6V3C3|A0A1W6V3C3_VIBAL	280;280;300;300;300	tr|A0A2L1Y0U3|A0A2L1Y0U3_VIBAL	tr|A0A2L1Y0U3|A0A2L1Y0U3_VIBAL Aspartate carbamoyltransferase OS=Vibrio alginolyticus OX=663 GN=pyrB PE=3 SV=1;tr|A0A0H0Y709|A0A0H0Y709_VIBAL Aspartate carbamoyltransferase OS=Vibrio alginolyticus OX=663 GN=pyrB PE=3 SV=1;tr|D0WXG2|D0WXG2_VIBAL Aspartate c	74.584	-0.3993	LHPLPRVDEITTDVDKTPHAYFFQQAQNGVY	VDEITTDVDK(suc)TPHAYFFQQAQNGVYAR
tr|D0X3H5|D0X3H5_VIBAL;tr|A0A2I3C7S4|A0A2I3C7S4_VIBAX;tr|A0A0P7EHZ2|A0A0P7EHZ2_VIBAL;tr|A0A0H0Y717|A0A0H0Y717_VIBAL;tr|A0A1W6V2Z1|A0A1W6V2Z1_VIBAL	48;48;48;48;48	tr|D0X3H5|D0X3H5_VIBAL	tr|D0X3H5|D0X3H5_VIBAL Erythronate-4-phosphate dehydrogenase OS=Vibrio alginolyticus 40B OX=674977 GN=pdxB PE=3 SV=1;tr|A0A2I3C7S4|A0A2I3C7S4_VIBAX Erythronate-4-phosphate dehydrogenase OS=Vibrio alginolyticus (strain ATCC 17749 / DSM 2171 / NBRC 15630 / N	61.435	0.54309	DDLVDVDALMIRSVTKVNADLISKANKLKFV	SVTK(suc)VNADLISK
tr|D0X3H4|D0X3H4_VIBAL;tr|A0A2I3C7T0|A0A2I3C7T0_VIBAX;tr|A0A0H0Y721|A0A0H0Y721_VIBAL	187;187;187	tr|D0X3H4|D0X3H4_VIBAL	tr|D0X3H4|D0X3H4_VIBAL Aspartate-semialdehyde dehydrogenase OS=Vibrio alginolyticus 40B OX=674977 GN=asd PE=3 SV=1;tr|A0A2I3C7T0|A0A2I3C7T0_VIBAX Aspartate-semialdehyde dehydrogenase OS=Vibrio alginolyticus (strain ATCC 17749 / DSM 2171 / NBRC 15630 / NCIM	74.92	1.4652	LAGQTAKLLNGLPADKKQFSQQIAFNCIPQI	LLNGLPADK(suc)K
tr|D0WSJ5|D0WSJ5_VIBAL;tr|A0A2I3CBL7|A0A2I3CBL7_VIBAX;tr|A0A1W6VAP9|A0A1W6VAP9_VIBAL;tr|A0A0L7Z1C9|A0A0L7Z1C9_VIBAL;tr|A0A0H0Y777|A0A0H0Y777_VIBAL	88;88;88;88;88	tr|D0WSJ5|D0WSJ5_VIBAL	tr|D0WSJ5|D0WSJ5_VIBAL 30S ribosomal protein S12 OS=Vibrio alginolyticus 40B OX=674977 GN=rpsL PE=3 SV=1;tr|A0A2I3CBL7|A0A2I3CBL7_VIBAX 30S ribosomal protein S12 OS=Vibrio alginolyticus (strain ATCC 17749 / DSM 2171 / NBRC 15630 / NCIMB 1903 / XII-53) OX=1	47.082	0.32595	NLQEHSVVLIRGGRVKDLPGVRYHTVRGALD	VK(suc)DLPGVR
tr|A0A2I3CBK7|A0A2I3CBK7_VIBAX;tr|A0A0H0Y782|A0A0H0Y782_VIBAL;tr|D0WSK0|D0WSK0_VIBAL	112;112;106	tr|A0A2I3CBK7|A0A2I3CBK7_VIBAX	tr|A0A2I3CBK7|A0A2I3CBK7_VIBAX Peptidyl-prolyl cis-trans isomerase OS=Vibrio alginolyticus (strain ATCC 17749 / DSM 2171 / NBRC 15630 / NCIMB 1903 / XII-53) OX=1219076 GN=N646_1872 PE=3 SV=1;tr|A0A0H0Y782|A0A0H0Y782_VIBAL Peptidyl-prolyl cis-trans isomeras	55.37	-1.3096	ELNEEETRAALESLDKRVAEKMQAQAAEKAA	AALESLDK(suc)R
tr|A0A2I3CBK7|A0A2I3CBK7_VIBAX;tr|A0A0H0Y782|A0A0H0Y782_VIBAL	125;125	tr|A0A2I3CBK7|A0A2I3CBK7_VIBAX	tr|A0A2I3CBK7|A0A2I3CBK7_VIBAX Peptidyl-prolyl cis-trans isomerase OS=Vibrio alginolyticus (strain ATCC 17749 / DSM 2171 / NBRC 15630 / NCIMB 1903 / XII-53) OX=1219076 GN=N646_1872 PE=3 SV=1;tr|A0A0H0Y782|A0A0H0Y782_VIBAL Peptidyl-prolyl cis-trans isomeras	60.255	0.92342	LDKRVAEKMQAQAAEKAAEAKKAGDDFRAEF	MQAQAAEK(suc)AAEAK
tr|A0A2I3CBK7|A0A2I3CBK7_VIBAX;tr|A0A0H0Y782|A0A0H0Y782_VIBAL;tr|D0WSK0|D0WSK0_VIBAL	42;42;36	tr|A0A2I3CBK7|A0A2I3CBK7_VIBAX	tr|A0A2I3CBK7|A0A2I3CBK7_VIBAX Peptidyl-prolyl cis-trans isomerase OS=Vibrio alginolyticus (strain ATCC 17749 / DSM 2171 / NBRC 15630 / NCIMB 1903 / XII-53) OX=1219076 GN=N646_1872 PE=3 SV=1;tr|A0A0H0Y782|A0A0H0Y782_VIBAL Peptidyl-prolyl cis-trans isomeras	56.055	0.86213	TETAPQAEQVQAETGKAVHFKTDDDKAAYAI	TETAPQAEQVQAETGK(suc)AVHFK
tr|A0A2I3CBK7|A0A2I3CBK7_VIBAX;tr|A0A0H0Y782|A0A0H0Y782_VIBAL	117;117	tr|A0A2I3CBK7|A0A2I3CBK7_VIBAX	tr|A0A2I3CBK7|A0A2I3CBK7_VIBAX Peptidyl-prolyl cis-trans isomerase OS=Vibrio alginolyticus (strain ATCC 17749 / DSM 2171 / NBRC 15630 / NCIMB 1903 / XII-53) OX=1219076 GN=N646_1872 PE=3 SV=1;tr|A0A0H0Y782|A0A0H0Y782_VIBAL Peptidyl-prolyl cis-trans isomeras	104.82	0.27053	ETRAALESLDKRVAEKMQAQAAEKAAEAKKA	VAEK(suc)MQAQAAEK
tr|D0WYV1|D0WYV1_VIBAL;tr|A0A2I3CC76|A0A2I3CC76_VIBAX;tr|A0A0H0Y798|A0A0H0Y798_VIBAL	12;12;12	tr|D0WYV1|D0WYV1_VIBAL	tr|D0WYV1|D0WYV1_VIBAL Serine acetyltransferase OS=Vibrio alginolyticus 40B OX=674977 GN=cysE PE=3 SV=1;tr|A0A2I3CC76|A0A2I3CC76_VIBAX Serine acetyltransferase OS=Vibrio alginolyticus (strain ATCC 17749 / DSM 2171 / NBRC 15630 / NCIMB 1903 / XII-53) OX=121	56.563	-2.1216	____MKHCEKQKVWNKIVSEAREMSEQEPML	VWNK(suc)IVSEAR
tr|D0WYU0|D0WYU0_VIBAL;tr|A0A2I3CBX1|A0A2I3CBX1_VIBAX;tr|A0A0H0Y7B0|A0A0H0Y7B0_VIBAL;tr|A0A0L7Z3U2|A0A0L7Z3U2_VIBAL	10;10;10;10	tr|D0WYU0|D0WYU0_VIBAL	tr|D0WYU0|D0WYU0_VIBAL Elongation factor P OS=Vibrio alginolyticus 40B OX=674977 GN=efp PE=3 SV=1;tr|A0A2I3CBX1|A0A2I3CBX1_VIBAX Elongation factor P OS=Vibrio alginolyticus (strain ATCC 17749 / DSM 2171 / NBRC 15630 / NCIMB 1903 / XII-53) OX=1219076 GN=efp	96.342	-0.087016	______MATVSTNEFKGGLKLMLDNEPCVIL	ATVSTNEFK(suc)GGLK
tr|D0WYU0|D0WYU0_VIBAL;tr|A0A2I3CBX1|A0A2I3CBX1_VIBAX;tr|A0A0H0Y7B0|A0A0H0Y7B0_VIBAL;tr|A0A0L7Z3U2|A0A0L7Z3U2_VIBAL;tr|A0A1W6VHK3|A0A1W6VHK3_VIBAL	50;50;50;50;50	tr|D0WYU0|D0WYU0_VIBAL	tr|D0WYU0|D0WYU0_VIBAL Elongation factor P OS=Vibrio alginolyticus 40B OX=674977 GN=efp PE=3 SV=1;tr|A0A2I3CBX1|A0A2I3CBX1_VIBAX Elongation factor P OS=Vibrio alginolyticus (strain ATCC 17749 / DSM 2171 / NBRC 15630 / NCIMB 1903 / XII-53) OX=1219076 GN=efp	60.91	2.6882	GQAFNRVKIRKLLSGKVLEKTFKSGDTCEVA	LLSGK(suc)VLEK
tr|D0WYU0|D0WYU0_VIBAL;tr|A0A2I3CBX1|A0A2I3CBX1_VIBAX;tr|A0A0H0Y7B0|A0A0H0Y7B0_VIBAL;tr|A0A0L7Z3U2|A0A0L7Z3U2_VIBAL;tr|A0A1W6VHK3|A0A1W6VHK3_VIBAL	54;54;54;54;54	tr|D0WYU0|D0WYU0_VIBAL	tr|D0WYU0|D0WYU0_VIBAL Elongation factor P OS=Vibrio alginolyticus 40B OX=674977 GN=efp PE=3 SV=1;tr|A0A2I3CBX1|A0A2I3CBX1_VIBAX Elongation factor P OS=Vibrio alginolyticus (strain ATCC 17749 / DSM 2171 / NBRC 15630 / NCIMB 1903 / XII-53) OX=1219076 GN=efp	56.122	-0.65404	NRVKIRKLLSGKVLEKTFKSGDTCEVADVMD	VLEK(suc)TFK
tr|D0WYT5|D0WYT5_VIBAL;tr|A0A2I3CBQ8|A0A2I3CBQ8_VIBAX;tr|A0A0H0Y7B4|A0A0H0Y7B4_VIBAL	45;45;45	tr|D0WYT5|D0WYT5_VIBAL	tr|D0WYT5|D0WYT5_VIBAL 10 kDa chaperonin OS=Vibrio alginolyticus 40B OX=674977 GN=groS PE=3 SV=1;tr|A0A2I3CBQ8|A0A2I3CBQ8_VIBAX 10 kDa chaperonin OS=Vibrio alginolyticus (strain ATCC 17749 / DSM 2171 / NBRC 15630 / NCIMB 1903 / XII-53) OX=1219076 GN=groS P	91.9	0.13635	SAAEKSTRGVVLAVGKGRILENGTVLPLDVK	GVVLAVGK(suc)GR
tr|D0WYT5|D0WYT5_VIBAL;tr|A0A2I3CBQ8|A0A2I3CBQ8_VIBAX;tr|A0A0H0Y7B4|A0A0H0Y7B4_VIBAL	15;15;15	tr|D0WYT5|D0WYT5_VIBAL	tr|D0WYT5|D0WYT5_VIBAL 10 kDa chaperonin OS=Vibrio alginolyticus 40B OX=674977 GN=groS PE=3 SV=1;tr|A0A2I3CBQ8|A0A2I3CBQ8_VIBAX 10 kDa chaperonin OS=Vibrio alginolyticus (strain ATCC 17749 / DSM 2171 / NBRC 15630 / NCIMB 1903 / XII-53) OX=1219076 GN=groS P	53.359	0.10094	_MNIRPLHDRVIVERKEVESKSAGGIVLTGS	K(suc)EVESKSAGGIVLTGSAAEK
tr|D0WYT5|D0WYT5_VIBAL;tr|A0A2I3CBQ8|A0A2I3CBQ8_VIBAX;tr|A0A0H0Y7B4|A0A0H0Y7B4_VIBAL	20;20;20	tr|D0WYT5|D0WYT5_VIBAL	tr|D0WYT5|D0WYT5_VIBAL 10 kDa chaperonin OS=Vibrio alginolyticus 40B OX=674977 GN=groS PE=3 SV=1;tr|A0A2I3CBQ8|A0A2I3CBQ8_VIBAX 10 kDa chaperonin OS=Vibrio alginolyticus (strain ATCC 17749 / DSM 2171 / NBRC 15630 / NCIMB 1903 / XII-53) OX=1219076 GN=groS P	55.213	-0.66876	PLHDRVIVERKEVESKSAGGIVLTGSAAEKS	KEVESK(suc)SAGGIVLTGSAAEK
tr|D0WYT5|D0WYT5_VIBAL;tr|A0A2I3CBQ8|A0A2I3CBQ8_VIBAX;tr|A0A0H0Y7B4|A0A0H0Y7B4_VIBAL;tr|A0A1W6VHD3|A0A1W6VHD3_VIBAL;tr|A0A0L7Z4D1|A0A0L7Z4D1_VIBAL	34;34;34;34;34	tr|D0WYT5|D0WYT5_VIBAL	tr|D0WYT5|D0WYT5_VIBAL 10 kDa chaperonin OS=Vibrio alginolyticus 40B OX=674977 GN=groS PE=3 SV=1;tr|A0A2I3CBQ8|A0A2I3CBQ8_VIBAX 10 kDa chaperonin OS=Vibrio alginolyticus (strain ATCC 17749 / DSM 2171 / NBRC 15630 / NCIMB 1903 / XII-53) OX=1219076 GN=groS P	119.69	-0.27268	SKSAGGIVLTGSAAEKSTRGVVLAVGKGRIL	SAGGIVLTGSAAEK(suc)STR
tr|D0WYT5|D0WYT5_VIBAL;tr|A0A2I3CBQ8|A0A2I3CBQ8_VIBAX;tr|A0A0H0Y7B4|A0A0H0Y7B4_VIBAL;tr|A0A1W6VHD3|A0A1W6VHD3_VIBAL	74;74;74;74	tr|D0WYT5|D0WYT5_VIBAL	tr|D0WYT5|D0WYT5_VIBAL 10 kDa chaperonin OS=Vibrio alginolyticus 40B OX=674977 GN=groS PE=3 SV=1;tr|A0A2I3CBQ8|A0A2I3CBQ8_VIBAX 10 kDa chaperonin OS=Vibrio alginolyticus (strain ATCC 17749 / DSM 2171 / NBRC 15630 / NCIMB 1903 / XII-53) OX=1219076 GN=groS P	113.77	1.6003	VKVGDTVIFAEGYGTKTEKIDGKEVLVMSEN	VGDTVIFAEGYGTK(suc)TEK
tr|D0WYS5|D0WYS5_VIBAL;tr|A0A2I3CBT1|A0A2I3CBT1_VIBAX;tr|A0A0H0Y7B9|A0A0H0Y7B9_VIBAL	73;73;73	tr|D0WYS5|D0WYS5_VIBAL	tr|D0WYS5|D0WYS5_VIBAL Aspartate ammonia-lyase OS=Vibrio alginolyticus 40B OX=674977 GN=aspA PE=3 SV=1;tr|A0A2I3CBT1|A0A2I3CBT1_VIBAX Aspartate ammonia-lyase OS=Vibrio alginolyticus (strain ATCC 17749 / DSM 2171 / NBRC 15630 / NCIMB 1903 / XII-53) OX=12190	107.24	-0.42435	VRGMVMTKKAAALANKELGAIPKDVANYIIE	AAALANK(suc)ELGAIPK
tr|D0WYS5|D0WYS5_VIBAL;tr|A0A2I3CBT1|A0A2I3CBT1_VIBAX;tr|A0A0H0Y7B9|A0A0H0Y7B9_VIBAL	9;9;9	tr|D0WYS5|D0WYS5_VIBAL	tr|D0WYS5|D0WYS5_VIBAL Aspartate ammonia-lyase OS=Vibrio alginolyticus 40B OX=674977 GN=aspA PE=3 SV=1;tr|A0A2I3CBT1|A0A2I3CBT1_VIBAX Aspartate ammonia-lyase OS=Vibrio alginolyticus (strain ATCC 17749 / DSM 2171 / NBRC 15630 / NCIMB 1903 / XII-53) OX=12190	51.013	-0.10804	_______MATLSDAPKTANPATRIEEDLLGQ	ATLSDAPK(suc)TANPATR
tr|D0WYQ8|D0WYQ8_VIBAL;tr|A0A2I3CC04|A0A2I3CC04_VIBAX;tr|A0A1W6UAQ3|A0A1W6UAQ3_VIBAL;tr|A0A0P7FH08|A0A0P7FH08_VIBAL;tr|A0A0H0Y7D3|A0A0H0Y7D3_VIBAL	97;97;97;97;97	tr|D0WYQ8|D0WYQ8_VIBAL	tr|D0WYQ8|D0WYQ8_VIBAL Biotin carboxyl carrier protein of acetyl-CoA carboxylase OS=Vibrio alginolyticus 40B OX=674977 GN=accB PE=4 SV=1;tr|A0A2I3CC04|A0A2I3CC04_VIBAX Biotin carboxyl carrier protein of acetyl-CoA carboxylase OS=Vibrio alginolyticus (strai	89.403	-0.81123	SPMVGTFYRSPSPDSKAFVEVGQKVNAGDTL	SPSPDSK(suc)AFVEVGQK
tr|A0A2I3CF36|A0A2I3CF36_VIBAX;tr|A0A0H0Y7K7|A0A0H0Y7K7_VIBAL;tr|D0WY45|D0WY45_VIBAL	234;234;234	tr|A0A2I3CF36|A0A2I3CF36_VIBAX	tr|A0A2I3CF36|A0A2I3CF36_VIBAX Outer membrane protein assembly factor BamD OS=Vibrio alginolyticus (strain ATCC 17749 / DSM 2171 / NBRC 15630 / NCIMB 1903 / XII-53) OX=1219076 GN=bamD PE=3 SV=1;tr|A0A0H0Y7K7|A0A0H0Y7K7_VIBAL Outer membrane protein assembly	81.338	1.0806	AYKQLGLEDAVARTEKLIELNPVK_______	TEK(suc)LIELNPVK
tr|D0WY55|D0WY55_VIBAL;tr|A0A2I3CEW1|A0A2I3CEW1_VIBAX;tr|A0A1W6UX00|A0A1W6UX00_VIBAL;tr|A0A0H0Y7L6|A0A0H0Y7L6_VIBAL;tr|A0A0P7EUC0|A0A0P7EUC0_VIBAL	37;37;37;37;37	tr|D0WY55|D0WY55_VIBAL	tr|D0WY55|D0WY55_VIBAL T-protein OS=Vibrio alginolyticus 40B OX=674977 GN=tyrA PE=4 SV=1;tr|A0A2I3CEW1|A0A2I3CEW1_VIBAX T-protein OS=Vibrio alginolyticus (strain ATCC 17749 / DSM 2171 / NBRC 15630 / NCIMB 1903 / XII-53) OX=1219076 GN=N646_2700 PE=4 SV=1;tr	43.454	0.25576	LLAQRLALVEKVGEVKSEHGLPIYAPDREAA	VGEVK(suc)SEHGLPIYAPDR
tr|D0WSG7|D0WSG7_VIBAL;tr|A0A2L1Y0Y7|A0A2L1Y0Y7_VIBAL;tr|A0A2I3CBP7|A0A2I3CBP7_VIBAX;tr|A0A0H0Y7L9|A0A0H0Y7L9_VIBAL;tr|A0A1W6VAP7|A0A1W6VAP7_VIBAL	328;328;328;328;324	tr|D0WSG7|D0WSG7_VIBAL	tr|D0WSG7|D0WSG7_VIBAL 3-dehydroquinate synthase OS=Vibrio alginolyticus 40B OX=674977 GN=aroB PE=3 SV=1;tr|A0A2L1Y0Y7|A0A2L1Y0Y7_VIBAL 3-dehydroquinate synthase OS=Vibrio alginolyticus OX=663 GN=aroB PE=3 SV=1;tr|A0A2I3CBP7|A0A2I3CBP7_VIBAX 3-dehydroquina	73.985	0.20118	SMNFDDFIKHMMRDKKVLSGQLRLVLPTGIG	K(suc)VLSGQLR
tr|D0WSU7|D0WSU7_VIBAL;tr|A0A2L1Y540|A0A2L1Y540_VIBAL;tr|A0A2I3CD73|A0A2I3CD73_VIBAX;tr|A0A0H0Y7U1|A0A0H0Y7U1_VIBAL	37;37;39;39	tr|D0WSU7|D0WSU7_VIBAL	tr|D0WSU7|D0WSU7_VIBAL Uncharacterized protein OS=Vibrio alginolyticus 40B OX=674977 GN=VMC_02470 PE=4 SV=1;tr|A0A2L1Y540|A0A2L1Y540_VIBAL N-acetyltransferase OS=Vibrio alginolyticus OX=663 GN=AL539_20985 PE=4 SV=1;tr|A0A2I3CD73|A0A2I3CD73_VIBAX Uncharacte	42.743	1.3119	SKGETVDSMTQRLEEKNSLILVAEKNGTIVG	LEEK(suc)NSLILVAEK
tr|D0WSU7|D0WSU7_VIBAL;tr|A0A2L1Y540|A0A2L1Y540_VIBAL;tr|A0A2I3CD73|A0A2I3CD73_VIBAX;tr|A0A0H0Y7U1|A0A0H0Y7U1_VIBAL	23;23;25;25	tr|D0WSU7|D0WSU7_VIBAL	tr|D0WSU7|D0WSU7_VIBAL Uncharacterized protein OS=Vibrio alginolyticus 40B OX=674977 GN=VMC_02470 PE=4 SV=1;tr|A0A2L1Y540|A0A2L1Y540_VIBAL N-acetyltransferase OS=Vibrio alginolyticus OX=663 GN=AL539_20985 PE=4 SV=1;tr|A0A2I3CD73|A0A2I3CD73_VIBAX Uncharacte	197.07	-0.32104	LEEALQVVARVTEFSKGETVDSMTQRLEEKN	VTEFSK(suc)GETVDSMTQRLEEK
tr|D0WSJ3|D0WSJ3_VIBAL;tr|A0A2I3CBI4|A0A2I3CBI4_VIBAX;tr|A0A0H0Y7X6|A0A0H0Y7X6_VIBAL;tr|A0A0S3JWZ9|A0A0S3JWZ9_VIBAL;tr|A0A0L7Z1R0|A0A0L7Z1R0_VIBAL	501;501;501;501;501	tr|D0WSJ3|D0WSJ3_VIBAL	tr|D0WSJ3|D0WSJ3_VIBAL Elongation factor G OS=Vibrio alginolyticus 40B OX=674977 GN=fusA PE=3 SV=1;tr|A0A2I3CBI4|A0A2I3CBI4_VIBAX Elongation factor G OS=Vibrio alginolyticus (strain ATCC 17749 / DSM 2171 / NBRC 15630 / NCIMB 1903 / XII-53) OX=1219076 GN=fu	73.26	0.051452	VAYRETIRGKAEVEGKFVRQSGGRGQYGHVW	AEVEGK(suc)FVR
tr|D0WSJ3|D0WSJ3_VIBAL;tr|A0A2I3CBI4|A0A2I3CBI4_VIBAX;tr|A0A0H0Y7X6|A0A0H0Y7X6_VIBAL;tr|A0A0S3JWZ9|A0A0S3JWZ9_VIBAL;tr|A0A1W6VAP2|A0A1W6VAP2_VIBAL	373;373;373;373;373	tr|D0WSJ3|D0WSJ3_VIBAL	tr|D0WSJ3|D0WSJ3_VIBAL Elongation factor G OS=Vibrio alginolyticus 40B OX=674977 GN=fusA PE=3 SV=1;tr|A0A2I3CBI4|A0A2I3CBI4_VIBAX Elongation factor G OS=Vibrio alginolyticus (strain ATCC 17749 / DSM 2171 / NBRC 15630 / NCIMB 1903 / XII-53) OX=1219076 GN=fu	83.614	1.1466	FGRIVQMHANKREEVKEVRAGDIAAAIGLKD	EEVK(suc)EVR
tr|D0WSJ3|D0WSJ3_VIBAL;tr|A0A2I3CBI4|A0A2I3CBI4_VIBAX;tr|A0A0H0Y7X6|A0A0H0Y7X6_VIBAL;tr|A0A0S3JWZ9|A0A0S3JWZ9_VIBAL;tr|A0A0L7Z1R0|A0A0L7Z1R0_VIBAL	495;495;495;495;495	tr|D0WSJ3|D0WSJ3_VIBAL	tr|D0WSJ3|D0WSJ3_VIBAL Elongation factor G OS=Vibrio alginolyticus 40B OX=674977 GN=fusA PE=3 SV=1;tr|A0A2I3CBI4|A0A2I3CBI4_VIBAX Elongation factor G OS=Vibrio alginolyticus (strain ATCC 17749 / DSM 2171 / NBRC 15630 / NCIMB 1903 / XII-53) OX=1219076 GN=fu	43.808	3.8495	NVGKPQVAYRETIRGKAEVEGKFVRQSGGRG	GK(suc)AEVEGK
tr|D0WSJ3|D0WSJ3_VIBAL;tr|A0A2I3CBI4|A0A2I3CBI4_VIBAX;tr|A0A0H0Y7X6|A0A0H0Y7X6_VIBAL;tr|A0A0S3JWZ9|A0A0S3JWZ9_VIBAL;tr|A0A0L7Z1R0|A0A0L7Z1R0_VIBAL	187;187;187;187;187	tr|D0WSJ3|D0WSJ3_VIBAL	tr|D0WSJ3|D0WSJ3_VIBAL Elongation factor G OS=Vibrio alginolyticus 40B OX=674977 GN=fusA PE=3 SV=1;tr|A0A2I3CBI4|A0A2I3CBI4_VIBAX Elongation factor G OS=Vibrio alginolyticus (strain ATCC 17749 / DSM 2171 / NBRC 15630 / NCIMB 1903 / XII-53) OX=1219076 GN=fu	47.082	1.1108	NVGAEDEFRGVIDLIKMKMINWNDADQGTSF	GVIDLIK(suc)MK
tr|D0WSJ3|D0WSJ3_VIBAL;tr|A0A2I3CBI4|A0A2I3CBI4_VIBAX;tr|A0A0H0Y7X6|A0A0H0Y7X6_VIBAL;tr|A0A0S3JWZ9|A0A0S3JWZ9_VIBAL;tr|A0A0L7Z1R0|A0A0L7Z1R0_VIBAL	596;596;596;596;596	tr|D0WSJ3|D0WSJ3_VIBAL	tr|D0WSJ3|D0WSJ3_VIBAL Elongation factor G OS=Vibrio alginolyticus 40B OX=674977 GN=fusA PE=3 SV=1;tr|A0A2I3CBI4|A0A2I3CBI4_VIBAX Elongation factor G OS=Vibrio alginolyticus (strain ATCC 17749 / DSM 2171 / NBRC 15630 / NCIMB 1903 / XII-53) OX=1219076 GN=fu	47.082	-0.12755	DSSEMAFKIAGSMAFKKGALEAQPVILEPMM	IAGSMAFK(suc)K
tr|D0WSJ3|D0WSJ3_VIBAL;tr|A0A2I3CBI4|A0A2I3CBI4_VIBAX;tr|A0A0H0Y7X6|A0A0H0Y7X6_VIBAL;tr|A0A0S3JWZ9|A0A0S3JWZ9_VIBAL	435;435;435;435	tr|D0WSJ3|D0WSJ3_VIBAL	tr|D0WSJ3|D0WSJ3_VIBAL Elongation factor G OS=Vibrio alginolyticus 40B OX=674977 GN=fusA PE=3 SV=1;tr|A0A2I3CBI4|A0A2I3CBI4_VIBAX Elongation factor G OS=Vibrio alginolyticus (strain ATCC 17749 / DSM 2171 / NBRC 15630 / NCIMB 1903 / XII-53) OX=1219076 GN=fu	75.479	0.26555	PRSKADQEKMAIALGKLAAEDPSFRVETDDE	MAIALGK(suc)LAAEDPSFR
tr|D0WSJ3|D0WSJ3_VIBAL;tr|A0A2I3CBI4|A0A2I3CBI4_VIBAX;tr|A0A0H0Y7X6|A0A0H0Y7X6_VIBAL;tr|A0A0S3JWZ9|A0A0S3JWZ9_VIBAL	692;692;692;692	tr|D0WSJ3|D0WSJ3_VIBAL	tr|D0WSJ3|D0WSJ3_VIBAL Elongation factor G OS=Vibrio alginolyticus 40B OX=674977 GN=fusA PE=3 SV=1;tr|A0A2I3CBI4|A0A2I3CBI4_VIBAX Elongation factor G OS=Vibrio alginolyticus (strain ATCC 17749 / DSM 2171 / NBRC 15630 / NCIMB 1903 / XII-53) OX=1219076 GN=fu	75.378	0.91904	MEFHEYAEVPKNFADKIIAERGY________	NFADK(suc)IIAER
tr|D0WSJ3|D0WSJ3_VIBAL;tr|A0A2I3CBI4|A0A2I3CBI4_VIBAX;tr|A0A0H0Y7X6|A0A0H0Y7X6_VIBAL;tr|A0A0S3JWZ9|A0A0S3JWZ9_VIBAL	428;428;428;428	tr|D0WSJ3|D0WSJ3_VIBAL	tr|D0WSJ3|D0WSJ3_VIBAL Elongation factor G OS=Vibrio alginolyticus 40B OX=674977 GN=fusA PE=3 SV=1;tr|A0A2I3CBI4|A0A2I3CBI4_VIBAX Elongation factor G OS=Vibrio alginolyticus (strain ATCC 17749 / DSM 2171 / NBRC 15630 / NCIMB 1903 / XII-53) OX=1219076 GN=fu	138.75	0.64005	VIQIAVEPRSKADQEKMAIALGKLAAEDPSF	SKADQEK(suc)MAIALGK
tr|D0WSJ3|D0WSJ3_VIBAL;tr|A0A2I3CBI4|A0A2I3CBI4_VIBAX;tr|A0A0H0Y7X6|A0A0H0Y7X6_VIBAL;tr|A0A0S3JWZ9|A0A0S3JWZ9_VIBAL	352;352;352;352	tr|D0WSJ3|D0WSJ3_VIBAL	tr|D0WSJ3|D0WSJ3_VIBAL Elongation factor G OS=Vibrio alginolyticus 40B OX=674977 GN=fusA PE=3 SV=1;tr|A0A2I3CBI4|A0A2I3CBI4_VIBAX Elongation factor G OS=Vibrio alginolyticus (strain ATCC 17749 / DSM 2171 / NBRC 15630 / NCIMB 1903 / XII-53) OX=1219076 GN=fu	72.496	0.1514	YSGVVNSGDAVYNSVKEKKERFGRIVQMHAN	VYSGVVNSGDAVYNSVK(suc)EK
tr|A0A2I3C6E9|A0A2I3C6E9_VIBAX;tr|A0A0H0Y7Y0|A0A0H0Y7Y0_VIBAL;tr|D0WZJ5|D0WZJ5_VIBAL	209;209;209	tr|A0A2I3C6E9|A0A2I3C6E9_VIBAX	tr|A0A2I3C6E9|A0A2I3C6E9_VIBAX Methyl-accepting chemotaxis protein OS=Vibrio alginolyticus (strain ATCC 17749 / DSM 2171 / NBRC 15630 / NCIMB 1903 / XII-53) OX=1219076 GN=N646_0985 PE=4 SV=1;tr|A0A0H0Y7Y0|A0A0H0Y7Y0_VIBAL Chemotaxis protein OS=Vibrio algin	43.308	-0.63149	NEGTFLAHPDKSLTLKPITSVLKDFSEEAIE	SLTLK(suc)PITSVLK
tr|D0WSK4|D0WSK4_VIBAL;tr|A0A2I3CBS4|A0A2I3CBS4_VIBAX;tr|A0A0H0Y7Y7|A0A0H0Y7Y7_VIBAL	5;5;5	tr|D0WSK4|D0WSK4_VIBAL	tr|D0WSK4|D0WSK4_VIBAL Peptidyl-prolyl cis-trans isomerase OS=Vibrio alginolyticus 40B OX=674977 GN=slyD PE=3 SV=1;tr|A0A2I3CBS4|A0A2I3CBS4_VIBAX Peptidyl-prolyl cis-trans isomerase OS=Vibrio alginolyticus (strain ATCC 17749 / DSM 2171 / NBRC 15630 / NCIMB	83	0.28079	___________MKIEKNVVASLAYKVMMEDG	IEK(suc)NVVASLAYK
tr|D0WSK4|D0WSK4_VIBAL;tr|A0A2I3CBS4|A0A2I3CBS4_VIBAX;tr|A0A0H0Y7Y7|A0A0H0Y7Y7_VIBAL	2;2;2	tr|D0WSK4|D0WSK4_VIBAL	tr|D0WSK4|D0WSK4_VIBAL Peptidyl-prolyl cis-trans isomerase OS=Vibrio alginolyticus 40B OX=674977 GN=slyD PE=3 SV=1;tr|A0A2I3CBS4|A0A2I3CBS4_VIBAX Peptidyl-prolyl cis-trans isomerase OS=Vibrio alginolyticus (strain ATCC 17749 / DSM 2171 / NBRC 15630 / NCIMB	40.278	0.38656	______________MKIEKNVVASLAYKVMM	MK(suc)IEKNVVASLAYK
tr|D0WSL2|D0WSL2_VIBAL;tr|A0A2I3CBK9|A0A2I3CBK9_VIBAX;tr|A0A0L7Z3V1|A0A0L7Z3V1_VIBAL;tr|A0A0H0Y7Z6|A0A0H0Y7Z6_VIBAL;tr|A0A1W6VAM3|A0A1W6VAM3_VIBAL;tr|D0X4G6|D0X4G6_VIBAL	189;189;189;189;189;130	tr|D0WSL2|D0WSL2_VIBAL	tr|D0WSL2|D0WSL2_VIBAL Catabolite gene activator OS=Vibrio alginolyticus 40B OX=674977 GN=VMC_01620 PE=4 SV=1;tr|A0A2I3CBK9|A0A2I3CBK9_VIBAX cAMP-regulatory protein OS=Vibrio alginolyticus (strain ATCC 17749 / DSM 2171 / NBRC 15630 / NCIMB 1903 / XII-53) O	117.23	-0.60939	GQIVGCSRETVGRILKMLEEQNLISAHGKTI	ILK(suc)MLEEQNLISAHGK
tr|D0WSL2|D0WSL2_VIBAL;tr|A0A2I3CBK9|A0A2I3CBK9_VIBAX;tr|A0A0L7Z3V1|A0A0L7Z3V1_VIBAL;tr|A0A0H0Y7Z6|A0A0H0Y7Z6_VIBAL;tr|A0A1W6VAM3|A0A1W6VAM3_VIBAL;tr|D0X4G6|D0X4G6_VIBAL	167;167;167;167;167;108	tr|D0WSL2|D0WSL2_VIBAL	tr|D0WSL2|D0WSL2_VIBAL Catabolite gene activator OS=Vibrio alginolyticus 40B OX=674977 GN=VMC_01620 PE=4 SV=1;tr|A0A2I3CBK9|A0A2I3CBK9_VIBAX cAMP-regulatory protein OS=Vibrio alginolyticus (strain ATCC 17749 / DSM 2171 / NBRC 15630 / NCIMB 1903 / XII-53) O	74.141	0.25158	AKQPDAMTHPDGMQIKITRQEIGQIVGCSRE	QPDAMTHPDGMQIK(suc)ITR
tr|D0WSL2|D0WSL2_VIBAL;tr|A0A2I3CBK9|A0A2I3CBK9_VIBAX;tr|A0A0L7Z3V1|A0A0L7Z3V1_VIBAL;tr|A0A0H0Y7Z6|A0A0H0Y7Z6_VIBAL;tr|A0A1W6VAM3|A0A1W6VAM3_VIBAL;tr|D0X4G6|D0X4G6_VIBAL	131;131;131;131;131;72	tr|D0WSL2|D0WSL2_VIBAL	tr|D0WSL2|D0WSL2_VIBAL Catabolite gene activator OS=Vibrio alginolyticus 40B OX=674977 GN=VMC_01620 PE=4 SV=1;tr|A0A2I3CBK9|A0A2I3CBK9_VIBAX cAMP-regulatory protein OS=Vibrio alginolyticus (strain ATCC 17749 / DSM 2171 / NBRC 15630 / NCIMB 1903 / XII-53) O	42.64	2.4529	RLSAQMARRLQVTSQKVGDLAFLDVTGRIAQ	RLQVTSQK(suc)VGDLAFLDVTGR
tr|D0WSL2|D0WSL2_VIBAL;tr|A0A2I3CBK9|A0A2I3CBK9_VIBAX;tr|A0A0L7Z3V1|A0A0L7Z3V1_VIBAL;tr|A0A0H0Y7Z6|A0A0H0Y7Z6_VIBAL;tr|A0A1W6VAM3|A0A1W6VAM3_VIBAL	27;27;27;27;27	tr|D0WSL2|D0WSL2_VIBAL	tr|D0WSL2|D0WSL2_VIBAL Catabolite gene activator OS=Vibrio alginolyticus 40B OX=674977 GN=VMC_01620 PE=4 SV=1;tr|A0A2I3CBK9|A0A2I3CBK9_VIBAX cAMP-regulatory protein OS=Vibrio alginolyticus (strain ATCC 17749 / DSM 2171 / NBRC 15630 / NCIMB 1903 / XII-53) O	81.625	-0.96564	LEWFLSHCHIHKYPSKSTLIHAGEKAETLYY	YPSK(suc)STLIHAGEK
tr|D0WVS7|D0WVS7_VIBAL;tr|A0A2I3CAZ1|A0A2I3CAZ1_VIBAX;tr|A0A0S3JWJ1|A0A0S3JWJ1_VIBAL;tr|A0A0H0Y811|A0A0H0Y811_VIBAL;tr|A0A1W6TF58|A0A1W6TF58_VIBAL	263;263;263;263;263	tr|D0WVS7|D0WVS7_VIBAL	tr|D0WVS7|D0WVS7_VIBAL Glutathione synthetase OS=Vibrio alginolyticus 40B OX=674977 GN=gshB PE=3 SV=1;tr|A0A2I3CAZ1|A0A2I3CAZ1_VIBAX Glutathione synthetase OS=Vibrio alginolyticus (strain ATCC 17749 / DSM 2171 / NBRC 15630 / NCIMB 1903 / XII-53) OX=1219076	70.808	0.55849	SETDLKIAQTVAPTLKEKGLIFVGLDVIGDK	IAQTVAPTLK(suc)EK
tr|D0WVS7|D0WVS7_VIBAL;tr|A0A2I3CAZ1|A0A2I3CAZ1_VIBAX;tr|A0A0S3JWJ1|A0A0S3JWJ1_VIBAL;tr|A0A0H0Y811|A0A0H0Y811_VIBAL;tr|A0A1W6TF58|A0A1W6TF58_VIBAL;tr|A0A1W6VC62|A0A1W6VC62_VIBAL	18;18;18;18;18;18	tr|D0WVS7|D0WVS7_VIBAL	tr|D0WVS7|D0WVS7_VIBAL Glutathione synthetase OS=Vibrio alginolyticus 40B OX=674977 GN=gshB PE=3 SV=1;tr|A0A2I3CAZ1|A0A2I3CAZ1_VIBAX Glutathione synthetase OS=Vibrio alginolyticus (strain ATCC 17749 / DSM 2171 / NBRC 15630 / NCIMB 1903 / XII-53) OX=1219076	89.403	-0.24838	KLGIVMDPISSINIKKDSSFAMMLEAQRRGY	K(suc)DSSFAMMLEAQR
tr|D0WVS7|D0WVS7_VIBAL;tr|A0A2I3CAZ1|A0A2I3CAZ1_VIBAX;tr|A0A0S3JWJ1|A0A0S3JWJ1_VIBAL;tr|A0A0H0Y811|A0A0H0Y811_VIBAL;tr|A0A1W6TF58|A0A1W6TF58_VIBAL;tr|A0A1W6VC62|A0A1W6VC62_VIBAL	17;17;17;17;17;17	tr|D0WVS7|D0WVS7_VIBAL	tr|D0WVS7|D0WVS7_VIBAL Glutathione synthetase OS=Vibrio alginolyticus 40B OX=674977 GN=gshB PE=3 SV=1;tr|A0A2I3CAZ1|A0A2I3CAZ1_VIBAX Glutathione synthetase OS=Vibrio alginolyticus (strain ATCC 17749 / DSM 2171 / NBRC 15630 / NCIMB 1903 / XII-53) OX=1219076	78.342	-1.4727	IKLGIVMDPISSINIKKDSSFAMMLEAQRRG	LGIVMDPISSINIK(suc)K
tr|A0A0L7ZFQ8|A0A0L7ZFQ8_VIBAL;tr|A0A1W6VB66|A0A1W6VB66_VIBAL;tr|D0WVR7|D0WVR7_VIBAL;tr|A0A2I3CB02|A0A2I3CB02_VIBAX;tr|A0A0H0Y819|A0A0H0Y819_VIBAL	13;13;13;13;13	tr|A0A0L7ZFQ8|A0A0L7ZFQ8_VIBAL	tr|A0A0L7ZFQ8|A0A0L7ZFQ8_VIBAL dITP/XTP pyrophosphatase OS=Vibrio alginolyticus OX=663 GN=ACS86_00340 PE=3 SV=1;tr|A0A1W6VB66|A0A1W6VB66_VIBAL dITP/XTP pyrophosphatase OS=Vibrio alginolyticus OX=663 GN=rdgB PE=3 SV=1;tr|D0WVR7|D0WVR7_VIBAL dITP/XTP pyropho	54.416	-0.38756	___MKKIVLATGNQGKVREMADLLSDFGFDV	IVLATGNQGK(suc)VR
tr|D0WVW5|D0WVW5_VIBAL;tr|A0A2I3CB00|A0A2I3CB00_VIBAX;tr|A0A1W6TF57|A0A1W6TF57_VIBAL;tr|A0A0P7F980|A0A0P7F980_VIBAL;tr|A0A0H0Y863|A0A0H0Y863_VIBAL	122;122;122;122;122	tr|D0WVW5|D0WVW5_VIBAL	tr|D0WVW5|D0WVW5_VIBAL Pyridoxine 5'-phosphate synthase OS=Vibrio alginolyticus 40B OX=674977 GN=pdxJ PE=3 SV=1;tr|A0A2I3CB00|A0A2I3CB00_VIBAX Pyridoxine 5'-phosphate synthase OS=Vibrio alginolyticus (strain ATCC 17749 / DSM 2171 / NBRC 15630 / NCIMB 1903	77.058	-1.4783	LDVVGQLEKIKAATKKLTDAGIKVSLFIDAD	K(suc)LTDAGIK
tr|A0A0H0Y868|A0A0H0Y868_VIBAL;tr|D0WVW0|D0WVW0_VIBAL;tr|A0A2L1Y0F4|A0A2L1Y0F4_VIBAL;tr|A0A2I3CB70|A0A2I3CB70_VIBAX	224;224;224;224	tr|A0A0H0Y868|A0A0H0Y868_VIBAL	tr|A0A0H0Y868|A0A0H0Y868_VIBAL Elongation factor 4 OS=Vibrio alginolyticus OX=663 GN=lepA PE=3 SV=1;tr|D0WVW0|D0WVW0_VIBAL Elongation factor 4 OS=Vibrio alginolyticus 40B OX=674977 GN=lepA PE=3 SV=1;tr|A0A2L1Y0F4|A0A2L1Y0F4_VIBAL Elongation factor 4 OS=Vib	49.5	-1.896	LVRIKNGELKKNDKIKVMSTGQVWGVDRLGI	IK(suc)VMSTGQVWGVDR
tr|D0WSM0|D0WSM0_VIBAL;tr|A0A2I3CBR6|A0A2I3CBR6_VIBAX;tr|A0A0H0Y875|A0A0H0Y875_VIBAL	225;225;225	tr|D0WSM0|D0WSM0_VIBAL	tr|D0WSM0|D0WSM0_VIBAL Tryptophan--tRNA ligase OS=Vibrio alginolyticus 40B OX=674977 GN=trpS PE=3 SV=1;tr|A0A2I3CBR6|A0A2I3CBR6_VIBAX Tryptophan--tRNA ligase OS=Vibrio alginolyticus (strain ATCC 17749 / DSM 2171 / NBRC 15630 / NCIMB 1903 / XII-53) OX=12190	111.63	-1.3032	ITLLEEPKSILKKINKAQTDTETPPSIRHDI	INK(suc)AQTDTETPPSIR
tr|D0WSM0|D0WSM0_VIBAL;tr|A0A2I3CBR6|A0A2I3CBR6_VIBAX;tr|A0A0H0Y875|A0A0H0Y875_VIBAL;tr|A0A0P7FNM0|A0A0P7FNM0_VIBAL;tr|A0A1W6VAQ6|A0A1W6VAQ6_VIBAL	207;207;207;207;207	tr|D0WSM0|D0WSM0_VIBAL	tr|D0WSM0|D0WSM0_VIBAL Tryptophan--tRNA ligase OS=Vibrio alginolyticus 40B OX=674977 GN=trpS PE=3 SV=1;tr|A0A2I3CBR6|A0A2I3CBR6_VIBAX Tryptophan--tRNA ligase OS=Vibrio alginolyticus (strain ATCC 17749 / DSM 2171 / NBRC 15630 / NCIMB 1903 / XII-53) OX=12190	88.681	-0.37079	LQDATKKMSKSDDNRKNVITLLEEPKSILKK	K(suc)NVITLLEEPK
tr|D0WSM0|D0WSM0_VIBAL;tr|A0A2I3CBR6|A0A2I3CBR6_VIBAX;tr|A0A0H0Y875|A0A0H0Y875_VIBAL;tr|A0A0P7FNM0|A0A0P7FNM0_VIBAL;tr|A0A1W6VAQ6|A0A1W6VAQ6_VIBAL;tr|A0A0L7Z3S7|A0A0L7Z3S7_VIBAL	278;278;278;278;278;278	tr|D0WSM0|D0WSM0_VIBAL	tr|D0WSM0|D0WSM0_VIBAL Tryptophan--tRNA ligase OS=Vibrio alginolyticus 40B OX=674977 GN=trpS PE=3 SV=1;tr|A0A2I3CBR6|A0A2I3CBR6_VIBAX Tryptophan--tRNA ligase OS=Vibrio alginolyticus (strain ATCC 17749 / DSM 2171 / NBRC 15630 / NCIMB 1903 / XII-53) OX=12190	99.688	1.7723	EIEAKYQGVEMYGPFKKDVGEAVVAMLEPIQ	YQGVEMYGPFK(suc)K
tr|O24775|O24775_VIBAL;tr|D0X223|D0X223_VIBAL;tr|A0A1W6TUM0|A0A1W6TUM0_VIBAL;tr|A0A0H0Y880|A0A0H0Y880_VIBAL;tr|A0A2I3CBB5|A0A2I3CBB5_VIBAX;tr|A0A1W6VAZ3|A0A1W6VAZ3_VIBAL;tr|A0A0L7Z3H2|A0A0L7Z3H2_VIBAL	339;339;339;339;339;336;335	tr|O24775|O24775_VIBAL	tr|O24775|O24775_VIBAL RNA polymerase sigma-54 factor OS=Vibrio alginolyticus OX=663 GN=rpoN PE=3 SV=1;tr|D0X223|D0X223_VIBAL RNA polymerase sigma-54 factor OS=Vibrio alginolyticus 40B OX=674977 GN=rpoN PE=3 SV=1;tr|A0A1W6TUM0|A0A1W6TUM0_VIBAL RNA polymera	53.751	3.9495	NSADSQYIRSNLQEAKWLIKSLESRNETLLK	SNLQEAK(suc)WLIK
tr|D0WVU3|D0WVU3_VIBAL;tr|A0A2I3C9W5|A0A2I3C9W5_VIBAX;tr|A0A0H0Y884|A0A0H0Y884_VIBAL;tr|A0A0S3JWH5|A0A0S3JWH5_VIBAL	179;179;179;179	tr|D0WVU3|D0WVU3_VIBAL	tr|D0WVU3|D0WVU3_VIBAL Uncharacterized protein OS=Vibrio alginolyticus 40B OX=674977 GN=VMC_12930 PE=4 SV=1;tr|A0A2I3C9W5|A0A2I3C9W5_VIBAX Uncharacterized protein OS=Vibrio alginolyticus (strain ATCC 17749 / DSM 2171 / NBRC 15630 / NCIMB 1903 / XII-53) OX=	85.676	-0.96145	DAREKAGSLATGFEKKLGDVWQINYRQMHVQ	K(suc)LGDVWQINYR
tr|D0WVU3|D0WVU3_VIBAL;tr|A0A2I3C9W5|A0A2I3C9W5_VIBAX;tr|A0A0H0Y884|A0A0H0Y884_VIBAL;tr|A0A0S3JWH5|A0A0S3JWH5_VIBAL	163;163;163;163	tr|D0WVU3|D0WVU3_VIBAL	tr|D0WVU3|D0WVU3_VIBAL Uncharacterized protein OS=Vibrio alginolyticus 40B OX=674977 GN=VMC_12930 PE=4 SV=1;tr|A0A2I3C9W5|A0A2I3C9W5_VIBAX Uncharacterized protein OS=Vibrio alginolyticus (strain ATCC 17749 / DSM 2171 / NBRC 15630 / NCIMB 1903 / XII-53) OX=	58.815	-0.12488	SNQAEYQQKARMAAIKDAREKAGSLATGFEK	MAAIK(suc)DAR
tr|D0WVU3|D0WVU3_VIBAL;tr|A0A2I3C9W5|A0A2I3C9W5_VIBAX;tr|A0A0H0Y884|A0A0H0Y884_VIBAL	156;156;156	tr|D0WVU3|D0WVU3_VIBAL	tr|D0WVU3|D0WVU3_VIBAL Uncharacterized protein OS=Vibrio alginolyticus 40B OX=674977 GN=VMC_12930 PE=4 SV=1;tr|A0A2I3C9W5|A0A2I3C9W5_VIBAX Uncharacterized protein OS=Vibrio alginolyticus (strain ATCC 17749 / DSM 2171 / NBRC 15630 / NCIMB 1903 / XII-53) OX=	42.001	-0.20353	DNIQLKVSNQAEYQQKARMAAIKDAREKAGS	VSNQAEYQQK(suc)AR
tr|D0WVT8|D0WVT8_VIBAL;tr|A0A2I3CA07|A0A2I3CA07_VIBAX;tr|A0A0H0Y889|A0A0H0Y889_VIBAL	75;75;75	tr|D0WVT8|D0WVT8_VIBAL	tr|D0WVT8|D0WVT8_VIBAL Fructose-bisphosphate aldolase OS=Vibrio alginolyticus 40B OX=674977 GN=fbaA PE=3 SV=1;tr|A0A2I3CA07|A0A2I3CA07_VIBAX Fructose-bisphosphate aldolase OS=Vibrio alginolyticus (strain ATCC 17749 / DSM 2171 / NBRC 15630 / NCIMB 1903 / XI	148.68	0.26012	QFSNGGAAFFAGKGLKLEGQEAQILGAVAGA	GLK(suc)LEGQEAQILGAVAGAK
tr|D0WVT8|D0WVT8_VIBAL;tr|A0A2I3CA07|A0A2I3CA07_VIBAX;tr|A0A0H0Y889|A0A0H0Y889_VIBAL	91;91;91	tr|D0WVT8|D0WVT8_VIBAL	tr|D0WVT8|D0WVT8_VIBAL Fructose-bisphosphate aldolase OS=Vibrio alginolyticus 40B OX=674977 GN=fbaA PE=3 SV=1;tr|A0A2I3CA07|A0A2I3CA07_VIBAX Fructose-bisphosphate aldolase OS=Vibrio alginolyticus (strain ATCC 17749 / DSM 2171 / NBRC 15630 / NCIMB 1903 / XI	119.06	-2.2381	LEGQEAQILGAVAGAKYVHAVAEAYGVPVIL	GLKLEGQEAQILGAVAGAK(suc)YVHAVAEAYGVPVILHTDHAAK
tr|D0WVT8|D0WVT8_VIBAL;tr|A0A2I3CA07|A0A2I3CA07_VIBAX;tr|A0A0H0Y889|A0A0H0Y889_VIBAL;tr|A0A0L7YU46|A0A0L7YU46_VIBAL;tr|A0A1W6VBA3|A0A1W6VBA3_VIBAL	9;9;9;9;9	tr|D0WVT8|D0WVT8_VIBAL	tr|D0WVT8|D0WVT8_VIBAL Fructose-bisphosphate aldolase OS=Vibrio alginolyticus 40B OX=674977 GN=fbaA PE=3 SV=1;tr|A0A2I3CA07|A0A2I3CA07_VIBAX Fructose-bisphosphate aldolase OS=Vibrio alginolyticus (strain ATCC 17749 / DSM 2171 / NBRC 15630 / NCIMB 1903 / XI	70.438	-0.024041	_______MSKIFDFVKPGVISGDDVQKVFEV	IFDFVK(suc)PGVISGDDVQK
tr|D0WVT8|D0WVT8_VIBAL;tr|A0A2I3CA07|A0A2I3CA07_VIBAX;tr|A0A0H0Y889|A0A0H0Y889_VIBAL;tr|A0A0L7YU46|A0A0L7YU46_VIBAL;tr|A0A1W6VBA3|A0A1W6VBA3_VIBAL	20;20;20;20;20	tr|D0WVT8|D0WVT8_VIBAL	tr|D0WVT8|D0WVT8_VIBAL Fructose-bisphosphate aldolase OS=Vibrio alginolyticus 40B OX=674977 GN=fbaA PE=3 SV=1;tr|A0A2I3CA07|A0A2I3CA07_VIBAX Fructose-bisphosphate aldolase OS=Vibrio alginolyticus (strain ATCC 17749 / DSM 2171 / NBRC 15630 / NCIMB 1903 / XI	86.625	-0.50718	FDFVKPGVISGDDVQKVFEVAKENSFALPAV	IFDFVKPGVISGDDVQK(suc)VFEVAK
tr|D0WVT8|D0WVT8_VIBAL;tr|A0A2I3CA07|A0A2I3CA07_VIBAX;tr|A0A0H0Y889|A0A0H0Y889_VIBAL	301;301;301	tr|D0WVT8|D0WVT8_VIBAL	tr|D0WVT8|D0WVT8_VIBAL Fructose-bisphosphate aldolase OS=Vibrio alginolyticus 40B OX=674977 GN=fbaA PE=3 SV=1;tr|A0A2I3CA07|A0A2I3CA07_VIBAX Fructose-bisphosphate aldolase OS=Vibrio alginolyticus (strain ATCC 17749 / DSM 2171 / NBRC 15630 / NCIMB 1903 / XI	50.498	-0.066473	NIDTDTQWATWDGIRKFEAENHDYLQGQIGN	K(suc)FEAENHDYLQGQIGNPTGEDAPNKK
tr|D0WVT8|D0WVT8_VIBAL;tr|A0A2I3CA07|A0A2I3CA07_VIBAX;tr|A0A0H0Y889|A0A0H0Y889_VIBAL	325;325;325	tr|D0WVT8|D0WVT8_VIBAL	tr|D0WVT8|D0WVT8_VIBAL Fructose-bisphosphate aldolase OS=Vibrio alginolyticus 40B OX=674977 GN=fbaA PE=3 SV=1;tr|A0A2I3CA07|A0A2I3CA07_VIBAX Fructose-bisphosphate aldolase OS=Vibrio alginolyticus (strain ATCC 17749 / DSM 2171 / NBRC 15630 / NCIMB 1903 / XI	78.837	0.10289	LQGQIGNPTGEDAPNKKYYDPRVWLRAGQAS	KFEAENHDYLQGQIGNPTGEDAPNK(suc)K
tr|D0WVT8|D0WVT8_VIBAL;tr|A0A2I3CA07|A0A2I3CA07_VIBAX;tr|A0A0H0Y889|A0A0H0Y889_VIBAL;tr|A0A0L7YU46|A0A0L7YU46_VIBAL;tr|A0A1W6VBA3|A0A1W6VBA3_VIBAL	3;3;3;3;3	tr|D0WVT8|D0WVT8_VIBAL	tr|D0WVT8|D0WVT8_VIBAL Fructose-bisphosphate aldolase OS=Vibrio alginolyticus 40B OX=674977 GN=fbaA PE=3 SV=1;tr|A0A2I3CA07|A0A2I3CA07_VIBAX Fructose-bisphosphate aldolase OS=Vibrio alginolyticus (strain ATCC 17749 / DSM 2171 / NBRC 15630 / NCIMB 1903 / XI	162.41	-0.49667	_____________MSKIFDFVKPGVISGDDV	SK(suc)IFDFVKPGVISGDDVQK
tr|D0WVT8|D0WVT8_VIBAL;tr|A0A2I3CA07|A0A2I3CA07_VIBAX;tr|A0A0H0Y889|A0A0H0Y889_VIBAL	54;54;54	tr|D0WVT8|D0WVT8_VIBAL	tr|D0WVT8|D0WVT8_VIBAL Fructose-bisphosphate aldolase OS=Vibrio alginolyticus 40B OX=674977 GN=fbaA PE=3 SV=1;tr|A0A2I3CA07|A0A2I3CA07_VIBAX Fructose-bisphosphate aldolase OS=Vibrio alginolyticus (strain ATCC 17749 / DSM 2171 / NBRC 15630 / NCIMB 1903 / XI	76.768	2.3871	GTDSVNAVLEAAAKVKAPVIVQFSNGGAAFF	VK(suc)APVIVQFSNGGAAFFAGK
tr|D0WVT8|D0WVT8_VIBAL;tr|A0A2I3CA07|A0A2I3CA07_VIBAX;tr|A0A0H0Y889|A0A0H0Y889_VIBAL	72;72;72	tr|D0WVT8|D0WVT8_VIBAL	tr|D0WVT8|D0WVT8_VIBAL Fructose-bisphosphate aldolase OS=Vibrio alginolyticus 40B OX=674977 GN=fbaA PE=3 SV=1;tr|A0A2I3CA07|A0A2I3CA07_VIBAX Fructose-bisphosphate aldolase OS=Vibrio alginolyticus (strain ATCC 17749 / DSM 2171 / NBRC 15630 / NCIMB 1903 / XI	112.5	0.72907	VIVQFSNGGAAFFAGKGLKLEGQEAQILGAV	VKAPVIVQFSNGGAAFFAGK(suc)GLK
tr|A0A2I3CB18|A0A2I3CB18_VIBAX;tr|A0A0H0Y895|A0A0H0Y895_VIBAL;tr|D0WVV4|D0WVV4_VIBAL;tr|A0A1W6UNG1|A0A1W6UNG1_VIBAL	38;38;62;62	tr|A0A2I3CB18|A0A2I3CB18_VIBAX	tr|A0A2I3CB18|A0A2I3CB18_VIBAX L-aspartate oxidase OS=Vibrio alginolyticus (strain ATCC 17749 / DSM 2171 / NBRC 15630 / NCIMB 1903 / XII-53) OX=1219076 GN=N646_1672 PE=3 SV=1;tr|A0A0H0Y895|A0A0H0Y895_VIBAL L-aspartate oxidase OS=Vibrio alginolyticus OX=663	40.002	-0.44889	LALRVANHCKVMVLSKGPRSEGATYYAQGGI	VMVLSK(suc)GPR
tr|D0WY42|D0WY42_VIBAL;tr|A0A2L1Y3F8|A0A2L1Y3F8_VIBAL;tr|A0A2I3CEX8|A0A2I3CEX8_VIBAX;tr|A0A0H0Y8A6|A0A0H0Y8A6_VIBAL	451;451;451;451	tr|D0WY42|D0WY42_VIBAL	tr|D0WY42|D0WY42_VIBAL Chaperone protein ClpB OS=Vibrio alginolyticus 40B OX=674977 GN=clpB PE=3 SV=1;tr|A0A2L1Y3F8|A0A2L1Y3F8_VIBAL Chaperone protein ClpB OS=Vibrio alginolyticus OX=663 GN=clpB PE=3 SV=1;tr|A0A2I3CEX8|A0A2I3CEX8_VIBAX Chaperone protein Cl	100.48	-0.627	ASEKRLKALNEELNEKEREYAELEEVWNTEK	ALNEELNEK(suc)ER
tr|D0WY42|D0WY42_VIBAL;tr|A0A2L1Y3F8|A0A2L1Y3F8_VIBAL;tr|A0A2I3CEX8|A0A2I3CEX8_VIBAX;tr|A0A0H0Y8A6|A0A0H0Y8A6_VIBAL	135;135;135;135	tr|D0WY42|D0WY42_VIBAL	tr|D0WY42|D0WY42_VIBAL Chaperone protein ClpB OS=Vibrio alginolyticus 40B OX=674977 GN=clpB PE=3 SV=1;tr|A0A2L1Y3F8|A0A2L1Y3F8_VIBAL Chaperone protein ClpB OS=Vibrio alginolyticus OX=663 GN=clpB PE=3 SV=1;tr|A0A2I3CEX8|A0A2I3CEX8_VIBAX Chaperone protein Cl	59.198	-0.27356	GPLGQLLKEIGLTEQKVSQAIEKIRGGQKVN	EIGLTEQK(suc)VSQAIEK
tr|D0WY42|D0WY42_VIBAL;tr|A0A2L1Y3F8|A0A2L1Y3F8_VIBAL;tr|A0A2I3CEX8|A0A2I3CEX8_VIBAX;tr|A0A0H0Y8A6|A0A0H0Y8A6_VIBAL;tr|A0A0L7YTC2|A0A0L7YTC2_VIBAL	148;148;148;148;148	tr|D0WY42|D0WY42_VIBAL	tr|D0WY42|D0WY42_VIBAL Chaperone protein ClpB OS=Vibrio alginolyticus 40B OX=674977 GN=clpB PE=3 SV=1;tr|A0A2L1Y3F8|A0A2L1Y3F8_VIBAL Chaperone protein ClpB OS=Vibrio alginolyticus OX=663 GN=clpB PE=3 SV=1;tr|A0A2I3CEX8|A0A2I3CEX8_VIBAX Chaperone protein Cl	46.706	-0.6813	EQKVSQAIEKIRGGQKVNDPNAEELRQALEK	GGQK(suc)VNDPNAEELR
tr|D0WY42|D0WY42_VIBAL;tr|A0A2L1Y3F8|A0A2L1Y3F8_VIBAL;tr|A0A2I3CEX8|A0A2I3CEX8_VIBAX;tr|A0A0H0Y8A6|A0A0H0Y8A6_VIBAL;tr|A0A0L7YTC2|A0A0L7YTC2_VIBAL;tr|A0A1W6VGN7|A0A1W6VGN7_VIBAL	640;640;640;640;640;640	tr|D0WY42|D0WY42_VIBAL	tr|D0WY42|D0WY42_VIBAL Chaperone protein ClpB OS=Vibrio alginolyticus 40B OX=674977 GN=clpB PE=3 SV=1;tr|A0A2L1Y3F8|A0A2L1Y3F8_VIBAL Chaperone protein ClpB OS=Vibrio alginolyticus OX=663 GN=clpB PE=3 SV=1;tr|A0A2I3CEX8|A0A2I3CEX8_VIBAX Chaperone protein Cl	64.104	-0.30744	SEDAMVRIDMSEFMEKHSVARLVGAPPGYVG	IDMSEFMEK(suc)HSVAR
tr|D0WY42|D0WY42_VIBAL;tr|A0A2L1Y3F8|A0A2L1Y3F8_VIBAL;tr|A0A2I3CEX8|A0A2I3CEX8_VIBAX;tr|A0A0H0Y8A6|A0A0H0Y8A6_VIBAL	442;442;442;442	tr|D0WY42|D0WY42_VIBAL	tr|D0WY42|D0WY42_VIBAL Chaperone protein ClpB OS=Vibrio alginolyticus 40B OX=674977 GN=clpB PE=3 SV=1;tr|A0A2L1Y3F8|A0A2L1Y3F8_VIBAL Chaperone protein ClpB OS=Vibrio alginolyticus OX=663 GN=clpB PE=3 SV=1;tr|A0A2I3CEX8|A0A2I3CEX8_VIBAX Chaperone protein Cl	57.836	0.71616	QALSNEHDEASEKRLKALNEELNEKEREYAE	LK(suc)ALNEELNEKER
tr|D0WY42|D0WY42_VIBAL;tr|A0A2L1Y3F8|A0A2L1Y3F8_VIBAL;tr|A0A2I3CEX8|A0A2I3CEX8_VIBAX;tr|A0A0H0Y8A6|A0A0H0Y8A6_VIBAL	414;414;414;414	tr|D0WY42|D0WY42_VIBAL	tr|D0WY42|D0WY42_VIBAL Chaperone protein ClpB OS=Vibrio alginolyticus 40B OX=674977 GN=clpB PE=3 SV=1;tr|A0A2L1Y3F8|A0A2L1Y3F8_VIBAL Chaperone protein ClpB OS=Vibrio alginolyticus OX=663 GN=clpB PE=3 SV=1;tr|A0A2I3CEX8|A0A2I3CEX8_VIBAX Chaperone protein Cl	104.87	0.72736	SSIRLQIDSKPESLDKLERKIIQLKIEQQAL	LQIDSKPESLDK(suc)LER
tr|D0WY42|D0WY42_VIBAL;tr|A0A2L1Y3F8|A0A2L1Y3F8_VIBAL;tr|A0A2I3CEX8|A0A2I3CEX8_VIBAX;tr|A0A0H0Y8A6|A0A0H0Y8A6_VIBAL;tr|A0A0L7YTC2|A0A0L7YTC2_VIBAL	558;558;558;558;558	tr|D0WY42|D0WY42_VIBAL	tr|D0WY42|D0WY42_VIBAL Chaperone protein ClpB OS=Vibrio alginolyticus 40B OX=674977 GN=clpB PE=3 SV=1;tr|A0A2L1Y3F8|A0A2L1Y3F8_VIBAL Chaperone protein ClpB OS=Vibrio alginolyticus OX=663 GN=clpB PE=3 SV=1;tr|A0A2I3CEX8|A0A2I3CEX8_VIBAX Chaperone protein Cl	54.982	-3.5679	QTGIPVSKMLEAEKEKLLRMEDVLHNRVVGQ	MLEAEKEK(suc)LLR
tr|D0WY42|D0WY42_VIBAL;tr|A0A2L1Y3F8|A0A2L1Y3F8_VIBAL;tr|A0A2I3CEX8|A0A2I3CEX8_VIBAX;tr|A0A0H0Y8A6|A0A0H0Y8A6_VIBAL	530;530;530;530	tr|D0WY42|D0WY42_VIBAL	tr|D0WY42|D0WY42_VIBAL Chaperone protein ClpB OS=Vibrio alginolyticus 40B OX=674977 GN=clpB PE=3 SV=1;tr|A0A2L1Y3F8|A0A2L1Y3F8_VIBAL Chaperone protein ClpB OS=Vibrio alginolyticus OX=663 GN=clpB PE=3 SV=1;tr|A0A2I3CEX8|A0A2I3CEX8_VIBAX Chaperone protein Cl	97.214	-0.49813	LATQAEMQEMTLLRNKVTDNEIAEVLSKQTG	NK(suc)VTDNEIAEVLSK
tr|D0WY42|D0WY42_VIBAL;tr|A0A2L1Y3F8|A0A2L1Y3F8_VIBAL;tr|A0A2I3CEX8|A0A2I3CEX8_VIBAX;tr|A0A0H0Y8A6|A0A0H0Y8A6_VIBAL;tr|A0A0L7YTC2|A0A0L7YTC2_VIBAL;tr|A0A1W6VGN7|A0A1W6VGN7_VIBAL	550;550;550;550;550;550	tr|D0WY42|D0WY42_VIBAL	tr|D0WY42|D0WY42_VIBAL Chaperone protein ClpB OS=Vibrio alginolyticus 40B OX=674977 GN=clpB PE=3 SV=1;tr|A0A2L1Y3F8|A0A2L1Y3F8_VIBAL Chaperone protein ClpB OS=Vibrio alginolyticus OX=663 GN=clpB PE=3 SV=1;tr|A0A2I3CEX8|A0A2I3CEX8_VIBAX Chaperone protein Cl	53.6	0.73488	EIADVLSKQTGIPVSKMLEAEKEKLLKMEGV	QTGIPVSK(suc)MLEAEK
tr|D0WY42|D0WY42_VIBAL;tr|A0A2L1Y3F8|A0A2L1Y3F8_VIBAL;tr|A0A2I3CEX8|A0A2I3CEX8_VIBAX;tr|A0A0H0Y8A6|A0A0H0Y8A6_VIBAL	789;789;789;789	tr|D0WY42|D0WY42_VIBAL	tr|D0WY42|D0WY42_VIBAL Chaperone protein ClpB OS=Vibrio alginolyticus 40B OX=674977 GN=clpB PE=3 SV=1;tr|A0A2L1Y3F8|A0A2L1Y3F8_VIBAL Chaperone protein ClpB OS=Vibrio alginolyticus OX=663 GN=clpB PE=3 SV=1;tr|A0A2I3CEX8|A0A2I3CEX8_VIBAX Chaperone protein Cl	75.045	-0.27126	IASIQLERLAKRLEEKGYQLEVSDKALDLIA	RLEEK(suc)GYQLEVSDK
tr|D0WY42|D0WY42_VIBAL;tr|A0A2L1Y3F8|A0A2L1Y3F8_VIBAL;tr|A0A2I3CEX8|A0A2I3CEX8_VIBAX;tr|A0A0H0Y8A6|A0A0H0Y8A6_VIBAL	747;747;747;747	tr|D0WY42|D0WY42_VIBAL	tr|D0WY42|D0WY42_VIBAL Chaperone protein ClpB OS=Vibrio alginolyticus 40B OX=674977 GN=clpB PE=3 SV=1;tr|A0A2L1Y3F8|A0A2L1Y3F8_VIBAL Chaperone protein ClpB OS=Vibrio alginolyticus OX=663 GN=clpB PE=3 SV=1;tr|A0A2I3CEX8|A0A2I3CEX8_VIBAX Chaperone protein Cl	84.874	-0.58763	LDYQGIKSEVMDVVSKHFRPEFLNRVDEIVV	SEVMDVVSK(suc)HFRPEFLNR
tr|D0WY42|D0WY42_VIBAL;tr|A0A2L1Y3F8|A0A2L1Y3F8_VIBAL;tr|A0A2I3CEX8|A0A2I3CEX8_VIBAX;tr|A0A0H0Y8A6|A0A0H0Y8A6_VIBAL	63;63;63;63	tr|D0WY42|D0WY42_VIBAL	tr|D0WY42|D0WY42_VIBAL Chaperone protein ClpB OS=Vibrio alginolyticus 40B OX=674977 GN=clpB PE=3 SV=1;tr|A0A2L1Y3F8|A0A2L1Y3F8_VIBAL Chaperone protein ClpB OS=Vibrio alginolyticus OX=663 GN=clpB PE=3 SV=1;tr|A0A2I3CEX8|A0A2I3CEX8_VIBAX Chaperone protein Cl	46.462	-1.1227	PLLTMLDVDVTHLRSKLSEMLDRLPKVSGIG	SK(suc)LSEMLDR
tr|D0WY42|D0WY42_VIBAL;tr|A0A2L1Y3F8|A0A2L1Y3F8_VIBAL;tr|A0A2I3CEX8|A0A2I3CEX8_VIBAX;tr|A0A0H0Y8A6|A0A0H0Y8A6_VIBAL;tr|A0A0L7YTC2|A0A0L7YTC2_VIBAL	199;199;199;199;199	tr|D0WY42|D0WY42_VIBAL	tr|D0WY42|D0WY42_VIBAL Chaperone protein ClpB OS=Vibrio alginolyticus 40B OX=674977 GN=clpB PE=3 SV=1;tr|A0A2L1Y3F8|A0A2L1Y3F8_VIBAL Chaperone protein ClpB OS=Vibrio alginolyticus OX=663 GN=clpB PE=3 SV=1;tr|A0A2I3CEX8|A0A2I3CEX8_VIBAX Chaperone protein Cl	64.199	-0.50647	DDEIRRTIQVLQRRTKNNPVIIGEPGVGKTA	TK(suc)NNPVIIGEPGVGK
tr|A0A2I3CEX5|A0A2I3CEX5_VIBAX;tr|A0A0H0Y8B1|A0A0H0Y8B1_VIBAL;tr|D0WY47|D0WY47_VIBAL	23;23;21	tr|A0A2I3CEX5|A0A2I3CEX5_VIBAX	tr|A0A2I3CEX5|A0A2I3CEX5_VIBAX Putative sigma-54 modulation protein OS=Vibrio alginolyticus (strain ATCC 17749 / DSM 2171 / NBRC 15630 / NCIMB 1903 / XII-53) OX=1219076 GN=N646_2710 PE=4 SV=1;tr|A0A0H0Y8B1|A0A0H0Y8B1_VIBAL Cold-shock protein OS=Vibrio algi	52.403	0.80203	KNIEITSAIRAHIESKFKKLEKWQVDLIGCQ	AHIESK(suc)FK
tr|A0A2I3CEX5|A0A2I3CEX5_VIBAX;tr|A0A0H0Y8B1|A0A0H0Y8B1_VIBAL;tr|D0WY47|D0WY47_VIBAL	50;50;48	tr|A0A2I3CEX5|A0A2I3CEX5_VIBAX	tr|A0A2I3CEX5|A0A2I3CEX5_VIBAX Putative sigma-54 modulation protein OS=Vibrio alginolyticus (strain ATCC 17749 / DSM 2171 / NBRC 15630 / NCIMB 1903 / XII-53) OX=1219076 GN=N646_2710 PE=4 SV=1;tr|A0A0H0Y8B1|A0A0H0Y8B1_VIBAL Cold-shock protein OS=Vibrio algi	81.119	0.20803	IGCQATFSEEPNKQKKFEAVIKVPKGQLIAS	K(suc)FEAVIK
tr|A0A2I3CEX5|A0A2I3CEX5_VIBAX;tr|A0A0H0Y8B1|A0A0H0Y8B1_VIBAL;tr|D0WY47|D0WY47_VIBAL	88;88;86	tr|A0A2I3CEX5|A0A2I3CEX5_VIBAX	tr|A0A2I3CEX5|A0A2I3CEX5_VIBAX Putative sigma-54 modulation protein OS=Vibrio alginolyticus (strain ATCC 17749 / DSM 2171 / NBRC 15630 / NCIMB 1903 / XII-53) OX=1219076 GN=N646_2710 PE=4 SV=1;tr|A0A0H0Y8B1|A0A0H0Y8B1_VIBAL Cold-shock protein OS=Vibrio algi	56.951	0.654	AAINEVEQKLERQLNKLTHKPEARRASKPEL	QLNK(suc)LTHKPEAR
tr|A0A2I3CEX5|A0A2I3CEX5_VIBAX;tr|A0A0H0Y8B1|A0A0H0Y8B1_VIBAL	100;100	tr|A0A2I3CEX5|A0A2I3CEX5_VIBAX	tr|A0A2I3CEX5|A0A2I3CEX5_VIBAX Putative sigma-54 modulation protein OS=Vibrio alginolyticus (strain ATCC 17749 / DSM 2171 / NBRC 15630 / NCIMB 1903 / XII-53) OX=1219076 GN=N646_2710 PE=4 SV=1;tr|A0A0H0Y8B1|A0A0H0Y8B1_VIBAL Cold-shock protein OS=Vibrio algi	40.715	-0.65558	QLNKLTHKPEARRASKPELVEEEE_______	RASK(suc)PELVEEEE
tr|A0A1W6T7Y6|A0A1W6T7Y6_VIBAL;tr|A0A2I3CCZ9|A0A2I3CCZ9_VIBAX;tr|A0A0H0Y8E0|A0A0H0Y8E0_VIBAL;tr|D0WV99|D0WV99_VIBAL;tr|A0A2L1Y212|A0A2L1Y212_VIBAL	124;130;131;130;130	tr|A0A1W6T7Y6|A0A1W6T7Y6_VIBAL	tr|A0A1W6T7Y6|A0A1W6T7Y6_VIBAL Multidrug resistance protein MdtA OS=Vibrio alginolyticus OX=663 GN=mdtA_1 PE=3 SV=1;tr|A0A2I3CCZ9|A0A2I3CCZ9_VIBAX Uncharacterized protein OS=Vibrio alginolyticus (strain ATCC 17749 / DSM 2171 / NBRC 15630 / NCIMB 1903 / XII	72.234	0.31949	LPAAEAKYKRYQGLFKKGSISKEAYDEAEAN	YQGLFK(suc)K
tr|A0A2I3CDG3|A0A2I3CDG3_VIBAX;tr|A0A0H0Y8E3|A0A0H0Y8E3_VIBAL;tr|D0WV93|D0WV93_VIBAL;tr|A0A0N8HPM1|A0A0N8HPM1_VIBAL	310;310;312;310	tr|A0A2I3CDG3|A0A2I3CDG3_VIBAX	tr|A0A2I3CDG3|A0A2I3CDG3_VIBAX Peptide ABC transporter, periplasmic peptide-binding protein OS=Vibrio alginolyticus (strain ATCC 17749 / DSM 2171 / NBRC 15630 / NCIMB 1903 / XII-53) OX=1219076 GN=N646_2228 PE=4 SV=1;tr|A0A0H0Y8E3|A0A0H0Y8E3_VIBAL Nickel/di	75.896	-0.067378	IVHAINNEGIVKKIMKGFATAAGQQSPAGYV	IMK(suc)GFATAAGQQSPAGYVGHDDKLVPR
tr|A0A2I3CDG3|A0A2I3CDG3_VIBAX;tr|A0A0H0Y8E3|A0A0H0Y8E3_VIBAL;tr|D0WV93|D0WV93_VIBAL;tr|A0A0N8HPM1|A0A0N8HPM1_VIBAL;tr|A0A0L7Z4L9|A0A0L7Z4L9_VIBAL;tr|A0A1W6VHX3|A0A1W6VHX3_VIBAL	229;229;231;229;229;229	tr|A0A2I3CDG3|A0A2I3CDG3_VIBAX	tr|A0A2I3CDG3|A0A2I3CDG3_VIBAX Peptide ABC transporter, periplasmic peptide-binding protein OS=Vibrio alginolyticus (strain ATCC 17749 / DSM 2171 / NBRC 15630 / NCIMB 1903 / XII-53) OX=1219076 GN=N646_2228 PE=4 SV=1;tr|A0A0H0Y8E3|A0A0H0Y8E3_VIBAL Nickel/di	64.439	-0.41904	KESKGNVDKLTLVPIKEDATRVAALLSGGVD	LTLVPIK(suc)EDATR
tr|A0A2I3CDG3|A0A2I3CDG3_VIBAX;tr|A0A0H0Y8E3|A0A0H0Y8E3_VIBAL;tr|D0WV93|D0WV93_VIBAL;tr|A0A0N8HPM1|A0A0N8HPM1_VIBAL	126;126;128;126	tr|A0A2I3CDG3|A0A2I3CDG3_VIBAX	tr|A0A2I3CDG3|A0A2I3CDG3_VIBAX Peptide ABC transporter, periplasmic peptide-binding protein OS=Vibrio alginolyticus (strain ATCC 17749 / DSM 2171 / NBRC 15630 / NCIMB 1903 / XII-53) OX=1219076 GN=N646_2228 PE=4 SV=1;tr|A0A0H0Y8E3|A0A0H0Y8E3_VIBAL Nickel/di	75.294	-0.31922	LQSSPDFKNIFDPYEKIVKVDDNTFDLVTKG	NIFDPYEK(suc)IVK
tr|A0A2I3CDG3|A0A2I3CDG3_VIBAX;tr|A0A0H0Y8E3|A0A0H0Y8E3_VIBAL;tr|D0WV93|D0WV93_VIBAL;tr|A0A0N8HPM1|A0A0N8HPM1_VIBAL;tr|A0A1W6VHX3|A0A1W6VHX3_VIBAL	306;306;308;306;306	tr|A0A2I3CDG3|A0A2I3CDG3_VIBAX	tr|A0A2I3CDG3|A0A2I3CDG3_VIBAX Peptide ABC transporter, periplasmic peptide-binding protein OS=Vibrio alginolyticus (strain ATCC 17749 / DSM 2171 / NBRC 15630 / NCIMB 1903 / XII-53) OX=1219076 GN=N646_2228 PE=4 SV=1;tr|A0A0H0Y8E3|A0A0H0Y8E3_VIBAL Nickel/di	52.247	-0.042464	VRQAIVHAINNEGIVKKIMKGFATAAGQQSP	QAIVHAINNEGIVK(suc)K
tr|A0A2I3CDG3|A0A2I3CDG3_VIBAX;tr|A0A0H0Y8E3|A0A0H0Y8E3_VIBAL;tr|D0WV93|D0WV93_VIBAL;tr|A0A0N8HPM1|A0A0N8HPM1_VIBAL	169;169;171;169	tr|A0A2I3CDG3|A0A2I3CDG3_VIBAX	tr|A0A2I3CDG3|A0A2I3CDG3_VIBAX Peptide ABC transporter, periplasmic peptide-binding protein OS=Vibrio alginolyticus (strain ATCC 17749 / DSM 2171 / NBRC 15630 / NCIMB 1903 / XII-53) OX=1219076 GN=N646_2228 PE=4 SV=1;tr|A0A0H0Y8E3|A0A0H0Y8E3_VIBAL Nickel/di	78.655	0.46297	FPMDSKFYTGKTADGKDKSELVKHGNSFAST	TADGK(suc)DKSELVK
tr|A0A2I3CDG3|A0A2I3CDG3_VIBAX;tr|A0A0H0Y8E3|A0A0H0Y8E3_VIBAL;tr|D0WV93|D0WV93_VIBAL;tr|A0A0N8HPM1|A0A0N8HPM1_VIBAL	171;171;173;171	tr|A0A2I3CDG3|A0A2I3CDG3_VIBAX	tr|A0A2I3CDG3|A0A2I3CDG3_VIBAX Peptide ABC transporter, periplasmic peptide-binding protein OS=Vibrio alginolyticus (strain ATCC 17749 / DSM 2171 / NBRC 15630 / NCIMB 1903 / XII-53) OX=1219076 GN=N646_2228 PE=4 SV=1;tr|A0A0H0Y8E3|A0A0H0Y8E3_VIBAL Nickel/di	90.05	-0.62595	MDSKFYTGKTADGKDKSELVKHGNSFASTNV	TADGKDK(suc)SELVK
tr|A0A2I3CDG3|A0A2I3CDG3_VIBAX;tr|A0A0H0Y8E3|A0A0H0Y8E3_VIBAL;tr|D0WV93|D0WV93_VIBAL;tr|A0A0N8HPM1|A0A0N8HPM1_VIBAL;tr|A0A0L7Z4L9|A0A0L7Z4L9_VIBAL;tr|A0A1W6VHX3|A0A1W6VHX3_VIBAL	392;392;394;392;392;392	tr|A0A2I3CDG3|A0A2I3CDG3_VIBAX	tr|A0A2I3CDG3|A0A2I3CDG3_VIBAX Peptide ABC transporter, periplasmic peptide-binding protein OS=Vibrio alginolyticus (strain ATCC 17749 / DSM 2171 / NBRC 15630 / NCIMB 1903 / XII-53) OX=1219076 GN=N646_2228 PE=4 SV=1;tr|A0A0H0Y8E3|A0A0H0Y8E3_VIBAL Nickel/di	46.606	0.50857	MLSKIGIKVDLKTMPKAQYWPEFDKCAADML	TMPK(suc)AQYWPEFDK
tr|A0A2I3CDG3|A0A2I3CDG3_VIBAX;tr|A0A0H0Y8E3|A0A0H0Y8E3_VIBAL;tr|D0WV93|D0WV93_VIBAL;tr|A0A0N8HPM1|A0A0N8HPM1_VIBAL;tr|A0A0L7Z4L9|A0A0L7Z4L9_VIBAL	380;380;382;380;380	tr|A0A2I3CDG3|A0A2I3CDG3_VIBAX	tr|A0A2I3CDG3|A0A2I3CDG3_VIBAX Peptide ABC transporter, periplasmic peptide-binding protein OS=Vibrio alginolyticus (strain ATCC 17749 / DSM 2171 / NBRC 15630 / NCIMB 1903 / XII-53) OX=1219076 GN=N646_2228 PE=4 SV=1;tr|A0A0H0Y8E3|A0A0H0Y8E3_VIBAL Nickel/di	118.48	-0.35961	VNDAKVAQAAAAMLSKIGIKVDLKTMPKAQY	VAQAAAAMLSK(suc)IGIK
tr|A0A2I3CDG3|A0A2I3CDG3_VIBAX;tr|A0A0H0Y8E3|A0A0H0Y8E3_VIBAL;tr|D0WV93|D0WV93_VIBAL;tr|A0A0N8HPM1|A0A0N8HPM1_VIBAL;tr|A0A0L7Z4L9|A0A0L7Z4L9_VIBAL;tr|A0A1W6VHX3|A0A1W6VHX3_VIBAL	388;388;390;388;388;388	tr|A0A2I3CDG3|A0A2I3CDG3_VIBAX	tr|A0A2I3CDG3|A0A2I3CDG3_VIBAX Peptide ABC transporter, periplasmic peptide-binding protein OS=Vibrio alginolyticus (strain ATCC 17749 / DSM 2171 / NBRC 15630 / NCIMB 1903 / XII-53) OX=1219076 GN=N646_2228 PE=4 SV=1;tr|A0A0H0Y8E3|A0A0H0Y8E3_VIBAL Nickel/di	42.599	3.9708	AAAAMLSKIGIKVDLKTMPKAQYWPEFDKCA	VDLK(suc)TMPK
tr|A0A2I3CDG3|A0A2I3CDG3_VIBAX;tr|A0A0H0Y8E3|A0A0H0Y8E3_VIBAL;tr|D0WV93|D0WV93_VIBAL;tr|A0A0N8HPM1|A0A0N8HPM1_VIBAL;tr|A0A0L7Z4L9|A0A0L7Z4L9_VIBAL	369;369;371;369;369	tr|A0A2I3CDG3|A0A2I3CDG3_VIBAX	tr|A0A2I3CDG3|A0A2I3CDG3_VIBAX Peptide ABC transporter, periplasmic peptide-binding protein OS=Vibrio alginolyticus (strain ATCC 17749 / DSM 2171 / NBRC 15630 / NCIMB 1903 / XII-53) OX=1219076 GN=N646_2228 PE=4 SV=1;tr|A0A0H0Y8E3|A0A0H0Y8E3_VIBAL Nickel/di	73.498	0.4948	TLTMIAPNNRYVNDAKVAQAAAAMLSKIGIK	YVNDAK(suc)VAQAAAAMLSK
tr|D0WYL9|D0WYL9_VIBAL;tr|A0A2L1Y231|A0A2L1Y231_VIBAL;tr|A0A0P7EIY1|A0A0P7EIY1_VIBAL;tr|A0A0H0Y8G4|A0A0H0Y8G4_VIBAL;tr|A0A2I3CD13|A0A2I3CD13_VIBAX	282;282;282;282;282	tr|D0WYL9|D0WYL9_VIBAL	tr|D0WYL9|D0WYL9_VIBAL Glutathione-disulfide reductase OS=Vibrio alginolyticus 40B OX=674977 GN=VMC_22690 PE=3 SV=1;tr|A0A2L1Y231|A0A2L1Y231_VIBAL Glutathione-disulfide reductase OS=Vibrio alginolyticus OX=663 GN=AL539_20795 PE=3 SV=1;tr|A0A0P7EIY1|A0A0P7E	61.703	-0.086812	TDAINLASTGVATNEKGYIKVDEYQETNVKG	HPATDAINLASTGVATNEK(suc)GYIK
tr|D0WYL9|D0WYL9_VIBAL;tr|A0A2L1Y231|A0A2L1Y231_VIBAL;tr|A0A0P7EIY1|A0A0P7EIY1_VIBAL;tr|A0A0H0Y8G4|A0A0H0Y8G4_VIBAL;tr|A0A2I3CD13|A0A2I3CD13_VIBAX	330;330;330;330;330	tr|D0WYL9|D0WYL9_VIBAL	tr|D0WYL9|D0WYL9_VIBAL Glutathione-disulfide reductase OS=Vibrio alginolyticus 40B OX=674977 GN=VMC_22690 PE=3 SV=1;tr|A0A2L1Y231|A0A2L1Y231_VIBAL Glutathione-disulfide reductase OS=Vibrio alginolyticus OX=663 GN=AL539_20795 PE=3 SV=1;tr|A0A0P7EIY1|A0A0P7E	79.116	0.12058	AVKAGRQLSERLFNNKPNAKMDYDLVPTVVF	LFNNK(suc)PNAK
tr|D0WYL9|D0WYL9_VIBAL;tr|A0A2L1Y231|A0A2L1Y231_VIBAL;tr|A0A0P7EIY1|A0A0P7EIY1_VIBAL;tr|A0A0H0Y8G4|A0A0H0Y8G4_VIBAL;tr|A0A2I3CD13|A0A2I3CD13_VIBAX	107;107;107;107;107	tr|D0WYL9|D0WYL9_VIBAL	tr|D0WYL9|D0WYL9_VIBAL Glutathione-disulfide reductase OS=Vibrio alginolyticus 40B OX=674977 GN=VMC_22690 PE=3 SV=1;tr|A0A2L1Y231|A0A2L1Y231_VIBAL Glutathione-disulfide reductase OS=Vibrio alginolyticus OX=663 GN=AL539_20795 PE=3 SV=1;tr|A0A0P7EIY1|A0A0P7E	62.546	0.61647	IGRIHQSYDRVLGNNKVNVIKGFAKFVDEKT	VLGNNK(suc)VNVIK
tr|D0WYL9|D0WYL9_VIBAL;tr|A0A2L1Y231|A0A2L1Y231_VIBAL;tr|A0A0P7EIY1|A0A0P7EIY1_VIBAL;tr|A0A0H0Y8G4|A0A0H0Y8G4_VIBAL;tr|A0A2I3CD13|A0A2I3CD13_VIBAX;tr|A0A1W6VI15|A0A1W6VI15_VIBAL	385;385;385;385;385;385	tr|D0WYL9|D0WYL9_VIBAL	tr|D0WYL9|D0WYL9_VIBAL Glutathione-disulfide reductase OS=Vibrio alginolyticus 40B OX=674977 GN=VMC_22690 PE=3 SV=1;tr|A0A2L1Y231|A0A2L1Y231_VIBAL Glutathione-disulfide reductase OS=Vibrio alginolyticus OX=663 GN=AL539_20795 PE=3 SV=1;tr|A0A0P7EIY1|A0A0P7E	44.005	1.182	KVYTSGFTAMYTAVTKHRQPCKMKLVCAGEE	VYTSGFTAMYTAVTK(suc)HR
tr|D0WST8|D0WST8_VIBAL;tr|A0A2I3CDJ5|A0A2I3CDJ5_VIBAX;tr|A0A0S3JXY1|A0A0S3JXY1_VIBAL;tr|A0A0H0Y8I7|A0A0H0Y8I7_VIBAL	96;96;96;96	tr|D0WST8|D0WST8_VIBAL	tr|D0WST8|D0WST8_VIBAL Uncharacterized protein OS=Vibrio alginolyticus 40B OX=674977 GN=VMC_02380 PE=4 SV=1;tr|A0A2I3CDJ5|A0A2I3CDJ5_VIBAX Uncharacterized protein OS=Vibrio alginolyticus (strain ATCC 17749 / DSM 2171 / NBRC 15630 / NCIMB 1903 / XII-53) OX=	44.447	0.077934	FEVRQTHGKLMAAMEKLRYFEAVKQERQQYF	LMAAMEK(suc)LR
tr|A0A2I3CDA9|A0A2I3CDA9_VIBAX;tr|A0A0H0Y8J5|A0A0H0Y8J5_VIBAL;tr|D0WSU9|D0WSU9_VIBAL	162;162;166	tr|A0A2I3CDA9|A0A2I3CDA9_VIBAX	tr|A0A2I3CDA9|A0A2I3CDA9_VIBAX Probable GTP-binding protein EngB OS=Vibrio alginolyticus (strain ATCC 17749 / DSM 2171 / NBRC 15630 / NCIMB 1903 / XII-53) OX=1219076 GN=engB PE=3 SV=1;tr|A0A0H0Y8J5|A0A0H0Y8J5_VIBAL Probable GTP-binding protein EngB OS=Vibr	67.032	0.77773	KADKLKSGARKQTLLKVRKQVETFGGDVSVD	KQTLLK(suc)VR
tr|D0WSW0|D0WSW0_VIBAL;tr|A0A2I3CDT6|A0A2I3CDT6_VIBAX;tr|A0A0H0Y8K0|A0A0H0Y8K0_VIBAL;sp|P19904|GLN1B_VIBAL;tr|A0A0L7YJR7|A0A0L7YJR7_VIBAL;tr|A0A1W6VHX1|A0A1W6VHX1_VIBAL	321;321;321;320;321;321	tr|D0WSW0|D0WSW0_VIBAL	tr|D0WSW0|D0WSW0_VIBAL Glutamine synthetase OS=Vibrio alginolyticus 40B OX=674977 GN=glnA PE=3 SV=1;tr|A0A2I3CDT6|A0A2I3CDT6_VIBAX Glutamine synthetase OS=Vibrio alginolyticus (strain ATCC 17749 / DSM 2171 / NBRC 15630 / NCIMB 1903 / XII-53) OX=1219076 GN=	75.819	0.28225	ARAINAFANPSTNSYKRLVPGFEAPVMLAYS	AINAFANPSTNSYK(suc)R
tr|D0WSW0|D0WSW0_VIBAL;tr|A0A2I3CDT6|A0A2I3CDT6_VIBAX;tr|A0A0H0Y8K0|A0A0H0Y8K0_VIBAL;sp|P19904|GLN1B_VIBAL;tr|A0A0L7YJR7|A0A0L7YJR7_VIBAL	232;232;232;231;232	tr|D0WSW0|D0WSW0_VIBAL	tr|D0WSW0|D0WSW0_VIBAL Glutamine synthetase OS=Vibrio alginolyticus 40B OX=674977 GN=glnA PE=3 SV=1;tr|A0A2I3CDT6|A0A2I3CDT6_VIBAX Glutamine synthetase OS=Vibrio alginolyticus (strain ATCC 17749 / DSM 2171 / NBRC 15630 / NCIMB 1903 / XII-53) OX=1219076 GN=	82.171	0.41592	AGQNEIATRFNTLTTKADEIQIYKYVVHNVA	FNTLTTK(suc)ADEIQIYK
tr|D0WSW0|D0WSW0_VIBAL;tr|A0A2I3CDT6|A0A2I3CDT6_VIBAX;tr|A0A0H0Y8K0|A0A0H0Y8K0_VIBAL;sp|P19904|GLN1B_VIBAL;tr|A0A0L7YJR7|A0A0L7YJR7_VIBAL	28;28;28;28;28	tr|D0WSW0|D0WSW0_VIBAL	tr|D0WSW0|D0WSW0_VIBAL Glutamine synthetase OS=Vibrio alginolyticus 40B OX=674977 GN=glnA PE=3 SV=1;tr|A0A2I3CDT6|A0A2I3CDT6_VIBAX Glutamine synthetase OS=Vibrio alginolyticus (strain ATCC 17749 / DSM 2171 / NBRC 15630 / NCIMB 1903 / XII-53) OX=1219076 GN=	97.253	0.12687	NEVKFVDLRFTDTKGKEQHISIPAHQIDADF	GK(suc)EQHISIPAHQIDADFFEEGK
tr|D0WSW0|D0WSW0_VIBAL;tr|A0A2I3CDT6|A0A2I3CDT6_VIBAX;tr|A0A0H0Y8K0|A0A0H0Y8K0_VIBAL;sp|P19904|GLN1B_VIBAL;tr|A0A0L7YJR7|A0A0L7YJR7_VIBAL;tr|A0A1W6VHX1|A0A1W6VHX1_VIBAL	353;353;353;352;353;353	tr|D0WSW0|D0WSW0_VIBAL	tr|D0WSW0|D0WSW0_VIBAL Glutamine synthetase OS=Vibrio alginolyticus 40B OX=674977 GN=glnA PE=3 SV=1;tr|A0A2I3CDT6|A0A2I3CDT6_VIBAX Glutamine synthetase OS=Vibrio alginolyticus (strain ATCC 17749 / DSM 2171 / NBRC 15630 / NCIMB 1903 / XII-53) OX=1219076 GN=	41.448	0.63964	RNRSASIRIPVVPSPKARRIEVRFGDPAANP	IPVVPSPK(suc)AR
tr|D0WSW0|D0WSW0_VIBAL;tr|A0A2I3CDT6|A0A2I3CDT6_VIBAX;tr|A0A0H0Y8K0|A0A0H0Y8K0_VIBAL;sp|P19904|GLN1B_VIBAL;tr|A0A0L7YJR7|A0A0L7YJR7_VIBAL;tr|A0A1W6VHX1|A0A1W6VHX1_VIBAL	386;386;386;385;386;386	tr|D0WSW0|D0WSW0_VIBAL	tr|D0WSW0|D0WSW0_VIBAL Glutamine synthetase OS=Vibrio alginolyticus 40B OX=674977 GN=glnA PE=3 SV=1;tr|A0A2I3CDT6|A0A2I3CDT6_VIBAX Glutamine synthetase OS=Vibrio alginolyticus (strain ATCC 17749 / DSM 2171 / NBRC 15630 / NCIMB 1903 / XII-53) OX=1219076 GN=	66.435	-0.91083	CFAAMLMAGLDGIKNKIHPGEAMDKDLYDLP	NK(suc)IHPGEAMDK
tr|D0WSW0|D0WSW0_VIBAL;tr|A0A2I3CDT6|A0A2I3CDT6_VIBAX;tr|A0A0H0Y8K0|A0A0H0Y8K0_VIBAL;sp|P19904|GLN1B_VIBAL;tr|A0A0L7YJR7|A0A0L7YJR7_VIBAL;tr|A0A1W6VHX1|A0A1W6VHX1_VIBAL	259;259;259;258;259;259	tr|D0WSW0|D0WSW0_VIBAL	tr|D0WSW0|D0WSW0_VIBAL Glutamine synthetase OS=Vibrio alginolyticus 40B OX=674977 GN=glnA PE=3 SV=1;tr|A0A2I3CDT6|A0A2I3CDT6_VIBAX Glutamine synthetase OS=Vibrio alginolyticus (strain ATCC 17749 / DSM 2171 / NBRC 15630 / NCIMB 1903 / XII-53) OX=1219076 GN=	51.645	0.29225	HNVAHAFGKTATFMPKPLVGDNGSGMHVHQS	TATFMPK(suc)PLVGDNGSGMHVHQSLAK
tr|D0WVC3|D0WVC3_VIBAL;tr|A0A2I3CGG8|A0A2I3CGG8_VIBAX;tr|A0A0H0Y8L0|A0A0H0Y8L0_VIBAL;tr|A0A1W6VFL1|A0A1W6VFL1_VIBAL;tr|A0A0L7YYC2|A0A0L7YYC2_VIBAL	194;194;194;194;194	tr|D0WVC3|D0WVC3_VIBAL	tr|D0WVC3|D0WVC3_VIBAL ATP-dependent Clp protease ATP-binding subunit ClpX OS=Vibrio alginolyticus 40B OX=674977 GN=clpX PE=3 SV=1;tr|A0A2I3CGG8|A0A2I3CGG8_VIBAX ATP-dependent Clp protease ATP-binding subunit ClpX OS=Vibrio alginolyticus (strain ATCC 17749	92.051	0.2964	ERGIVYIDEIDKISRKAENPSITRDVSGEGV	K(suc)AENPSITR
tr|D0WVC3|D0WVC3_VIBAL;tr|A0A2I3CGG8|A0A2I3CGG8_VIBAX;tr|A0A0H0Y8L0|A0A0H0Y8L0_VIBAL	60;60;60	tr|D0WVC3|D0WVC3_VIBAL	tr|D0WVC3|D0WVC3_VIBAL ATP-dependent Clp protease ATP-binding subunit ClpX OS=Vibrio alginolyticus 40B OX=674977 GN=clpX PE=3 SV=1;tr|A0A2I3CGG8|A0A2I3CGG8_VIBAX ATP-dependent Clp protease ATP-binding subunit ClpX OS=Vibrio alginolyticus (strain ATCC 17749	49.097	0.067482	CNDIIREEIKDVLPKKESEALPTPKQIREHL	K(suc)ESEALPTPK
tr|D0WVC3|D0WVC3_VIBAL;tr|A0A2I3CGG8|A0A2I3CGG8_VIBAX;tr|A0A0H0Y8L0|A0A0H0Y8L0_VIBAL;tr|A0A1W6VFL1|A0A1W6VFL1_VIBAL;tr|A0A0L7YYC2|A0A0L7YYC2_VIBAL	87;87;87;87;87	tr|D0WVC3|D0WVC3_VIBAL	tr|D0WVC3|D0WVC3_VIBAL ATP-dependent Clp protease ATP-binding subunit ClpX OS=Vibrio alginolyticus 40B OX=674977 GN=clpX PE=3 SV=1;tr|A0A2I3CGG8|A0A2I3CGG8_VIBAX ATP-dependent Clp protease ATP-binding subunit ClpX OS=Vibrio alginolyticus (strain ATCC 17749	98.033	0.69252	REHLDDYVIGQDYAKKVLAVAVYNHYKRLRN	K(suc)VLAVAVYNHYK
tr|D0WW49|D0WW49_VIBAL;tr|A0A2I3CDD6|A0A2I3CDD6_VIBAX;tr|A0A0H0Y8M4|A0A0H0Y8M4_VIBAL;tr|A0A0L7YJS1|A0A0L7YJS1_VIBAL;tr|A0A1W6VHK4|A0A1W6VHK4_VIBAL	94;94;94;95;107	tr|D0WW49|D0WW49_VIBAL	tr|D0WW49|D0WW49_VIBAL Fe/S biogenesis protein NfuA OS=Vibrio alginolyticus 40B OX=674977 GN=nfuA PE=3 SV=1;tr|A0A2I3CDD6|A0A2I3CDD6_VIBAX Fe/S biogenesis protein NfuA OS=Vibrio alginolyticus (strain ATCC 17749 / DSM 2171 / NBRC 15630 / NCIMB 1903 / XII-53	85.533	0.30174	EIDFVTDKMGSQLTLKAPNAKMRKVADDAPL	MGSQLTLK(suc)APNAK
tr|D0WXZ9|D0WXZ9_VIBAL;tr|A0A2I3C724|A0A2I3C724_VIBAX;tr|A0A0H0Y8U2|A0A0H0Y8U2_VIBAL	205;205;205	tr|D0WXZ9|D0WXZ9_VIBAL	tr|D0WXZ9|D0WXZ9_VIBAL Short chain dehydrogenase OS=Vibrio alginolyticus 40B OX=674977 GN=VMC_20490 PE=3 SV=1;tr|A0A2I3C724|A0A2I3C724_VIBAX Short chain dehydrogenase OS=Vibrio alginolyticus (strain ATCC 17749 / DSM 2171 / NBRC 15630 / NCIMB 1903 / XII-53)	81.017	0.18592	VNAINPGATRTRMREKAYPGEDANTLKTPLD	EK(suc)AYPGEDANTLK
tr|A0A0P7EMS0|A0A0P7EMS0_VIBAL;tr|A0A0H0Y8U4|A0A0H0Y8U4_VIBAL;tr|D0WSU6|D0WSU6_VIBAL;tr|A0A2I3CDD9|A0A2I3CDD9_VIBAX	301;301;302;302	tr|A0A0P7EMS0|A0A0P7EMS0_VIBAL	tr|A0A0P7EMS0|A0A0P7EMS0_VIBAL Delta-aminolevulinic acid dehydratase OS=Vibrio alginolyticus OX=663 GN=AOG25_24400 PE=3 SV=1;tr|A0A0H0Y8U4|A0A0H0Y8U4_VIBAL Delta-aminolevulinic acid dehydratase OS=Vibrio alginolyticus OX=663 GN=hemB PE=3 SV=1;tr|D0WSU6|D0W	64.297	0.55549	GEYAMHKAAIMNGWLKEREIVMESLLCFKRA	AAIMNGWLK(suc)ER
tr|A0A0P7EMS0|A0A0P7EMS0_VIBAL;tr|A0A0H0Y8U4|A0A0H0Y8U4_VIBAL;tr|D0WSU6|D0WSU6_VIBAL;tr|A0A2I3CDD9|A0A2I3CDD9_VIBAX	224;224;225;225	tr|A0A0P7EMS0|A0A0P7EMS0_VIBAL	tr|A0A0P7EMS0|A0A0P7EMS0_VIBAL Delta-aminolevulinic acid dehydratase OS=Vibrio alginolyticus OX=663 GN=AOG25_24400 PE=3 SV=1;tr|A0A0H0Y8U4|A0A0H0Y8U4_VIBAL Delta-aminolevulinic acid dehydratase OS=Vibrio alginolyticus OX=663 GN=hemB PE=3 SV=1;tr|D0WSU6|D0W	78.653	-4.1353	YYGPFRDAVGSSSNLKGGNKKNYQMDPANID	DAVGSSSNLK(suc)GGNK
tr|D0X093|D0X093_VIBAL;tr|A0A2L1XZ68|A0A2L1XZ68_VIBAL;tr|A0A2I3C7B1|A0A2I3C7B1_VIBAX;tr|A0A0H0Y8V9|A0A0H0Y8V9_VIBAL;tr|A0A0L7YRE7|A0A0L7YRE7_VIBAL	244;244;244;244;244	tr|D0X093|D0X093_VIBAL	tr|D0X093|D0X093_VIBAL Malonyl CoA-acyl carrier protein transacylase OS=Vibrio alginolyticus 40B OX=674977 GN=fabD PE=3 SV=1;tr|A0A2L1XZ68|A0A2L1XZ68_VIBAL Malonyl CoA-acyl carrier protein transacylase OS=Vibrio alginolyticus OX=663 GN=fabD PE=3 SV=1;tr|A0	46.426	0.0076327	INNVDVVAETDPAKIKDALVRQLHSPVRWTE	IK(suc)DALVR
tr|D0X093|D0X093_VIBAL;tr|A0A2L1XZ68|A0A2L1XZ68_VIBAL;tr|A0A2I3C7B1|A0A2I3C7B1_VIBAX;tr|A0A0H0Y8V9|A0A0H0Y8V9_VIBAL	290;290;290;290	tr|D0X093|D0X093_VIBAL	tr|D0X093|D0X093_VIBAL Malonyl CoA-acyl carrier protein transacylase OS=Vibrio alginolyticus 40B OX=674977 GN=fabD PE=3 SV=1;tr|A0A2L1XZ68|A0A2L1XZ68_VIBAL Malonyl CoA-acyl carrier protein transacylase OS=Vibrio alginolyticus OX=663 GN=fabD PE=3 SV=1;tr|A0	124.08	1.2096	LGPGKVLTGLTKRIVKTLTAAAVNDIASLDA	RIVK(suc)TLTAAAVNDIASLDAAK
tr|D0X093|D0X093_VIBAL;tr|A0A2L1XZ68|A0A2L1XZ68_VIBAL;tr|A0A2I3C7B1|A0A2I3C7B1_VIBAX;tr|A0A0H0Y8V9|A0A0H0Y8V9_VIBAL;tr|A0A0L7YRE7|A0A0L7YRE7_VIBAL;tr|A0A1W6VCP9|A0A1W6VCP9_VIBAL	286;286;286;286;286;286	tr|D0X093|D0X093_VIBAL	tr|D0X093|D0X093_VIBAL Malonyl CoA-acyl carrier protein transacylase OS=Vibrio alginolyticus 40B OX=674977 GN=fabD PE=3 SV=1;tr|A0A2L1XZ68|A0A2L1XZ68_VIBAL Malonyl CoA-acyl carrier protein transacylase OS=Vibrio alginolyticus OX=663 GN=fabD PE=3 SV=1;tr|A0	98.299	0.37027	NLLELGPGKVLTGLTKRIVKTLTAAAVNDIA	VLTGLTK(suc)R
tr|D0WXH1|D0WXH1_VIBAL;tr|A0A2I3CAX9|A0A2I3CAX9_VIBAX;tr|A0A0H0Y8W5|A0A0H0Y8W5_VIBAL	185;185;185	tr|D0WXH1|D0WXH1_VIBAL	tr|D0WXH1|D0WXH1_VIBAL Probable cytosol aminopeptidase OS=Vibrio alginolyticus 40B OX=674977 GN=pepA PE=3 SV=1;tr|A0A2I3CAX9|A0A2I3CAX9_VIBAX Probable cytosol aminopeptidase OS=Vibrio alginolyticus (strain ATCC 17749 / DSM 2171 / NBRC 15630 / NCIMB 1903 /	97.69	-0.3298	GEKAITHGLAIASGVKASKDLGNMPPNVANP	AITHGLAIASGVK(suc)ASK
tr|D0WXH1|D0WXH1_VIBAL;tr|A0A2I3CAX9|A0A2I3CAX9_VIBAX;tr|A0A0H0Y8W5|A0A0H0Y8W5_VIBAL	172;172;172	tr|D0WXH1|D0WXH1_VIBAL	tr|D0WXH1|D0WXH1_VIBAL Probable cytosol aminopeptidase OS=Vibrio alginolyticus 40B OX=674977 GN=pepA PE=3 SV=1;tr|A0A2I3CAX9|A0A2I3CAX9_VIBAX Probable cytosol aminopeptidase OS=Vibrio alginolyticus (strain ATCC 17749 / DSM 2171 / NBRC 15630 / NCIMB 1903 /	114.72	0.3514	LVFNVPTRRELNLGEKAITHGLAIASGVKAS	ELNLGEK(suc)AITHGLAIASGVK
tr|D0WXH1|D0WXH1_VIBAL;tr|A0A2I3CAX9|A0A2I3CAX9_VIBAX;tr|A0A0H0Y8W5|A0A0H0Y8W5_VIBAL	262;262;262	tr|D0WXH1|D0WXH1_VIBAL	tr|D0WXH1|D0WXH1_VIBAL Probable cytosol aminopeptidase OS=Vibrio alginolyticus 40B OX=674977 GN=pepA PE=3 SV=1;tr|A0A2I3CAX9|A0A2I3CAX9_VIBAX Probable cytosol aminopeptidase OS=Vibrio alginolyticus (strain ATCC 17749 / DSM 2171 / NBRC 15630 / NCIMB 1903 /	59.542	-0.042902	MMSIIEYKGNPDSDAKPIVLVGKGLTFDSGG	GNPDSDAK(suc)PIVLVGK
tr|D0WXH1|D0WXH1_VIBAL;tr|A0A2I3CAX9|A0A2I3CAX9_VIBAX;tr|A0A0H0Y8W5|A0A0H0Y8W5_VIBAL	243;243;243	tr|D0WXH1|D0WXH1_VIBAL	tr|D0WXH1|D0WXH1_VIBAL Probable cytosol aminopeptidase OS=Vibrio alginolyticus 40B OX=674977 GN=pepA PE=3 SV=1;tr|A0A2I3CAX9|A0A2I3CAX9_VIBAX Probable cytosol aminopeptidase OS=Vibrio alginolyticus (strain ATCC 17749 / DSM 2171 / NBRC 15630 / NCIMB 1903 /	109.24	-0.087467	EKLGMTSYLAVGRGSKNESMMSIIEYKGNPD	GSK(suc)NESMMSIIEYK
tr|D0WXH1|D0WXH1_VIBAL;tr|A0A2I3CAX9|A0A2I3CAX9_VIBAX;tr|A0A0H0Y8W5|A0A0H0Y8W5_VIBAL;tr|A0A1W6VB01|A0A1W6VB01_VIBAL;tr|A0A0L7Z3K8|A0A0L7Z3K8_VIBAL	156;156;156;156;156	tr|D0WXH1|D0WXH1_VIBAL	tr|D0WXH1|D0WXH1_VIBAL Probable cytosol aminopeptidase OS=Vibrio alginolyticus 40B OX=674977 GN=pepA PE=3 SV=1;tr|A0A2I3CAX9|A0A2I3CAX9_VIBAX Probable cytosol aminopeptidase OS=Vibrio alginolyticus (strain ATCC 17749 / DSM 2171 / NBRC 15630 / NCIMB 1903 /	78.334	0.054155	NQFKSVKPETRRPLRKLVFNVPTRRELNLGE	K(suc)LVFNVPTRR
tr|D0WXH1|D0WXH1_VIBAL;tr|A0A2I3CAX9|A0A2I3CAX9_VIBAX;tr|A0A0H0Y8W5|A0A0H0Y8W5_VIBAL;tr|A0A1W6VB01|A0A1W6VB01_VIBAL;tr|A0A0L7Z3K8|A0A0L7Z3K8_VIBAL	6;6;6;6;6	tr|D0WXH1|D0WXH1_VIBAL	tr|D0WXH1|D0WXH1_VIBAL Probable cytosol aminopeptidase OS=Vibrio alginolyticus 40B OX=674977 GN=pepA PE=3 SV=1;tr|A0A2I3CAX9|A0A2I3CAX9_VIBAX Probable cytosol aminopeptidase OS=Vibrio alginolyticus (strain ATCC 17749 / DSM 2171 / NBRC 15630 / NCIMB 1903 /	106.4	1.1584	__________MEFSVKSGSPEKQRSACIVVG	MEFSVK(suc)SGSPEK
tr|D0WXH1|D0WXH1_VIBAL;tr|A0A2I3CAX9|A0A2I3CAX9_VIBAX;tr|A0A0H0Y8W5|A0A0H0Y8W5_VIBAL	134;134;134	tr|D0WXH1|D0WXH1_VIBAL	tr|D0WXH1|D0WXH1_VIBAL Probable cytosol aminopeptidase OS=Vibrio alginolyticus 40B OX=674977 GN=pepA PE=3 SV=1;tr|A0A2I3CAX9|A0A2I3CAX9_VIBAX Probable cytosol aminopeptidase OS=Vibrio alginolyticus (strain ATCC 17749 / DSM 2171 / NBRC 15630 / NCIMB 1903 /	134.99	0.24518	GRDTYWKVRQAVEATKDGLYTFNQFKSVKPE	QAVEATK(suc)DGLYTFNQFK
tr|D0WXH1|D0WXH1_VIBAL;tr|A0A2I3CAX9|A0A2I3CAX9_VIBAX;tr|A0A0H0Y8W5|A0A0H0Y8W5_VIBAL;tr|A0A1W6VB01|A0A1W6VB01_VIBAL;tr|A0A0L7Z3K8|A0A0L7Z3K8_VIBAL	90;90;90;90;90	tr|D0WXH1|D0WXH1_VIBAL	tr|D0WXH1|D0WXH1_VIBAL Probable cytosol aminopeptidase OS=Vibrio alginolyticus 40B OX=674977 GN=pepA PE=3 SV=1;tr|A0A2I3CAX9|A0A2I3CAX9_VIBAX Probable cytosol aminopeptidase OS=Vibrio alginolyticus (strain ATCC 17749 / DSM 2171 / NBRC 15630 / NCIMB 1903 /	52.268	0.42345	LVGCGKERELGERQYKEIIQKTISTLNETGS	QYK(suc)EIIQK
tr|D0X083|D0X083_VIBAL;tr|A0A2L1XZ50|A0A2L1XZ50_VIBAL;tr|A0A0S3JV23|A0A0S3JV23_VIBAL;tr|A0A0H0Y8W8|A0A0H0Y8W8_VIBAL	363;363;363;363	tr|D0X083|D0X083_VIBAL	tr|D0X083|D0X083_VIBAL AsmA protein OS=Vibrio alginolyticus 40B OX=674977 GN=VMC_28330 PE=4 SV=1;tr|A0A2L1XZ50|A0A2L1XZ50_VIBAL AsmA family protein OS=Vibrio alginolyticus OX=663 GN=AL539_14725 PE=4 SV=1;tr|A0A0S3JV23|A0A0S3JV23_VIBAL Cell envelope biogene	63.283	-1.0279	IALDGKADVTLGDIPKVRFALHSPNIDLDEF	ADVTLGDIPK(suc)VR
tr|D0X083|D0X083_VIBAL;tr|A0A2L1XZ50|A0A2L1XZ50_VIBAL;tr|A0A0S3JV23|A0A0S3JV23_VIBAL;tr|A0A0H0Y8W8|A0A0H0Y8W8_VIBAL;tr|A0A2I3C7A1|A0A2I3C7A1_VIBAX;tr|A0A1W6UM59|A0A1W6UM59_VIBAL	551;551;551;551;551;551	tr|D0X083|D0X083_VIBAL	tr|D0X083|D0X083_VIBAL AsmA protein OS=Vibrio alginolyticus 40B OX=674977 GN=VMC_28330 PE=4 SV=1;tr|A0A2L1XZ50|A0A2L1XZ50_VIBAL AsmA family protein OS=Vibrio alginolyticus OX=663 GN=AL539_14725 PE=4 SV=1;tr|A0A0S3JV23|A0A0S3JV23_VIBAL Cell envelope biogene	60.788	2.3371	VNGINVAQLIRENYAKFKGQKVEGTNEAKKT	ENYAK(suc)FK
tr|D0X078|D0X078_VIBAL;tr|A0A2I3C7P4|A0A2I3C7P4_VIBAX;tr|A0A0H0Y8X2|A0A0H0Y8X2_VIBAL;tr|Q56576|Q56576_VIBAL;tr|A0A1W6VCP6|A0A1W6VCP6_VIBAL	118;118;118;118;118	tr|D0X078|D0X078_VIBAL	tr|D0X078|D0X078_VIBAL Fatty acid metabolism regulator protein OS=Vibrio alginolyticus 40B OX=674977 GN=fadR PE=3 SV=1;tr|A0A2I3C7P4|A0A2I3C7P4_VIBAX Fatty acid metabolism regulator protein OS=Vibrio alginolyticus (strain ATCC 17749 / DSM 2171 / NBRC 15630	50.539	-0.32646	AARTNISPIFMRYAFKANKESSERTIKNVIE	YAFK(suc)ANK
tr|D0X1X9|D0X1X9_VIBAL;tr|A0A2I3CGF2|A0A2I3CGF2_VIBAX;tr|A0A0H0Y8X4|A0A0H0Y8X4_VIBAL;tr|A0A1W6VFT6|A0A1W6VFT6_VIBAL;tr|A0A0L7YRP5|A0A0L7YRP5_VIBAL	66;66;66;66;66	tr|D0X1X9|D0X1X9_VIBAL	tr|D0X1X9|D0X1X9_VIBAL Succinate--CoA ligase [ADP-forming] subunit beta OS=Vibrio alginolyticus 40B OX=674977 GN=sucC PE=3 SV=1;tr|A0A2I3CGF2|A0A2I3CGF2_VIBAX Succinate--CoA ligase [ADP-forming] subunit beta OS=Vibrio alginolyticus (strain ATCC 17749 / DSM	109.72	0.72335	AGGRGKAGGVELHDTKEGVKEFAQKWLGKNL	AGGVELHDTK(suc)EGVK
tr|D0X1X9|D0X1X9_VIBAL;tr|A0A2I3CGF2|A0A2I3CGF2_VIBAX;tr|A0A0H0Y8X4|A0A0H0Y8X4_VIBAL;tr|A0A1W6VFT6|A0A1W6VFT6_VIBAL	70;70;70;70	tr|D0X1X9|D0X1X9_VIBAL	tr|D0X1X9|D0X1X9_VIBAL Succinate--CoA ligase [ADP-forming] subunit beta OS=Vibrio alginolyticus 40B OX=674977 GN=sucC PE=3 SV=1;tr|A0A2I3CGF2|A0A2I3CGF2_VIBAX Succinate--CoA ligase [ADP-forming] subunit beta OS=Vibrio alginolyticus (strain ATCC 17749 / DSM	67.981	2.477	GKAGGVELHDTKEGVKEFAQKWLGKNLVTYQ	EGVK(suc)EFAQK
tr|D0X1X9|D0X1X9_VIBAL;tr|A0A2I3CGF2|A0A2I3CGF2_VIBAX;tr|A0A0H0Y8X4|A0A0H0Y8X4_VIBAL;tr|A0A1W6VFT6|A0A1W6VFT6_VIBAL;tr|A0A0L7YRP5|A0A0L7YRP5_VIBAL	56;56;56;56;56	tr|D0X1X9|D0X1X9_VIBAL	tr|D0X1X9|D0X1X9_VIBAL Succinate--CoA ligase [ADP-forming] subunit beta OS=Vibrio alginolyticus 40B OX=674977 GN=sucC PE=3 SV=1;tr|A0A2I3CGF2|A0A2I3CGF2_VIBAX Succinate--CoA ligase [ADP-forming] subunit beta OS=Vibrio alginolyticus (strain ATCC 17749 / DSM	42.743	0.38276	AKKVVKCQVHAGGRGKAGGVELHDTKEGVKE	GK(suc)AGGVELHDTK
tr|D0X1X9|D0X1X9_VIBAL;tr|A0A2I3CGF2|A0A2I3CGF2_VIBAX;tr|A0A0H0Y8X4|A0A0H0Y8X4_VIBAL;tr|A0A0L7YRP5|A0A0L7YRP5_VIBAL	175;175;175;175	tr|D0X1X9|D0X1X9_VIBAL	tr|D0X1X9|D0X1X9_VIBAL Succinate--CoA ligase [ADP-forming] subunit beta OS=Vibrio alginolyticus 40B OX=674977 GN=sucC PE=3 SV=1;tr|A0A2I3CGF2|A0A2I3CGF2_VIBAX Succinate--CoA ligase [ADP-forming] subunit beta OS=Vibrio alginolyticus (strain ATCC 17749 / DSM	142.43	0.97954	GRELAFKLGLEGDQIKQFVKIFMGLGTMFSQ	LGLEGDQIK(suc)QFVK
tr|D0X1X9|D0X1X9_VIBAL;tr|A0A2I3CGF2|A0A2I3CGF2_VIBAX;tr|A0A0H0Y8X4|A0A0H0Y8X4_VIBAL;tr|A0A0L7YRP5|A0A0L7YRP5_VIBAL	146;146;146;146	tr|D0X1X9|D0X1X9_VIBAL	tr|D0X1X9|D0X1X9_VIBAL Succinate--CoA ligase [ADP-forming] subunit beta OS=Vibrio alginolyticus 40B OX=674977 GN=sucC PE=3 SV=1;tr|A0A2I3CGF2|A0A2I3CGF2_VIBAX Succinate--CoA ligase [ADP-forming] subunit beta OS=Vibrio alginolyticus (strain ATCC 17749 / DSM	84.181	-0.072528	VEIEKVAEETPELIHKAAIDPLVGPQAYQGR	VAEETPELIHK(suc)AAIDPLVGPQAYQGR
tr|D0X210|D0X210_VIBAL;tr|A0A2I3CBJ7|A0A2I3CBJ7_VIBAX;tr|A0A0H0Y8X6|A0A0H0Y8X6_VIBAL	125;125;125	tr|D0X210|D0X210_VIBAL	tr|D0X210|D0X210_VIBAL 1-acyl-sn-glycerol-3-phosphate acyltransferase OS=Vibrio alginolyticus 40B OX=674977 GN=plsC PE=3 SV=1;tr|A0A2I3CBJ7|A0A2I3CBJ7_VIBAX 1-acyl-sn-glycerol-3-phosphate acyltransferase OS=Vibrio alginolyticus (strain ATCC 17749 / DSM 217	61.958	-1.0172	LTGNILIDRANRSKAKGTIDQVVSSMKESDV	AK(suc)GTIDQVVSSMK
tr|D0X215|D0X215_VIBAL;tr|A0A2I3CBC9|A0A2I3CBC9_VIBAX;tr|A0A0H0Y8Y1|A0A0H0Y8Y1_VIBAL	60;60;60	tr|D0X215|D0X215_VIBAL	tr|D0X215|D0X215_VIBAL Uncharacterized protein OS=Vibrio alginolyticus 40B OX=674977 GN=VMC_34650 PE=4 SV=1;tr|A0A2I3CBC9|A0A2I3CBC9_VIBAX Putative ABC superfamily transport protein OS=Vibrio alginolyticus (strain ATCC 17749 / DSM 2171 / NBRC 15630 / NCIMB	60.398	0.028298	AEFDNIGSLKVRSPVKVGGVVIGRVSSISLN	SPVK(suc)VGGVVIGR
tr|D0WUY7|D0WUY7_VIBAL;tr|A0A2I3CFT7|A0A2I3CFT7_VIBAX;tr|A0A0H0Y948|A0A0H0Y948_VIBAL;tr|A0A0L7YVW7|A0A0L7YVW7_VIBAL	116;116;116;116	tr|D0WUY7|D0WUY7_VIBAL	tr|D0WUY7|D0WUY7_VIBAL Glutamate--tRNA ligase OS=Vibrio alginolyticus 40B OX=674977 GN=gltX PE=3 SV=1;tr|A0A2I3CFT7|A0A2I3CFT7_VIBAX Glutamate--tRNA ligase OS=Vibrio alginolyticus (strain ATCC 17749 / DSM 2171 / NBRC 15630 / NCIMB 1903 / XII-53) OX=1219076	64.374	0.20248	SKELLDEIRAEQEANKEMPRYDANHPKIKAA	AEQEANK(suc)EMPR
tr|D0WUY7|D0WUY7_VIBAL;tr|A0A2I3CFT7|A0A2I3CFT7_VIBAX;tr|A0A0H0Y948|A0A0H0Y948_VIBAL	388;388;388	tr|D0WUY7|D0WUY7_VIBAL	tr|D0WUY7|D0WUY7_VIBAL Glutamate--tRNA ligase OS=Vibrio alginolyticus 40B OX=674977 GN=gltX PE=3 SV=1;tr|A0A2I3CFT7|A0A2I3CFT7_VIBAX Glutamate--tRNA ligase OS=Vibrio alginolyticus (strain ATCC 17749 / DSM 2171 / NBRC 15630 / NCIMB 1903 / XII-53) OX=1219076	44.57	0.074033	EFEAGAAKKHLRGVAKEPLELALAKVEALTE	GVAK(suc)EPLELALAK
tr|D0WUY7|D0WUY7_VIBAL;tr|A0A2I3CFT7|A0A2I3CFT7_VIBAX;tr|A0A0H0Y948|A0A0H0Y948_VIBAL;tr|A0A0L7YVW7|A0A0L7YVW7_VIBAL	94;94;94;94	tr|D0WUY7|D0WUY7_VIBAL	tr|D0WUY7|D0WUY7_VIBAL Glutamate--tRNA ligase OS=Vibrio alginolyticus 40B OX=674977 GN=gltX PE=3 SV=1;tr|A0A2I3CFT7|A0A2I3CFT7_VIBAX Glutamate--tRNA ligase OS=Vibrio alginolyticus (strain ATCC 17749 / DSM 2171 / NBRC 15630 / NCIMB 1903 / XII-53) OX=1219076	48.283	0.70395	FDRYNEMVDKLLAEDKAYKCYASKELLDEIR	LLAEDK(suc)AYK
tr|D0WUY7|D0WUY7_VIBAL;tr|A0A2I3CFT7|A0A2I3CFT7_VIBAX;tr|A0A0H0Y948|A0A0H0Y948_VIBAL	305;305;305	tr|D0WUY7|D0WUY7_VIBAL	tr|D0WUY7|D0WUY7_VIBAL Glutamate--tRNA ligase OS=Vibrio alginolyticus 40B OX=674977 GN=gltX PE=3 SV=1;tr|A0A2I3CFT7|A0A2I3CFT7_VIBAX Glutamate--tRNA ligase OS=Vibrio alginolyticus (strain ATCC 17749 / DSM 2171 / NBRC 15630 / NCIMB 1903 / XII-53) OX=1219076	91.657	-0.20101	SLNAVSKSASAFNTDKLQWLNNHYIKNSDPA	SASAFNTDK(suc)LQWLNNHYIK
tr|A0A2I3C6P2|A0A2I3C6P2_VIBAX;tr|A0A0H0Y949|A0A0H0Y949_VIBAL;tr|A0A2L1XYN7|A0A2L1XYN7_VIBAL	66;66;66	tr|A0A2I3C6P2|A0A2I3C6P2_VIBAX	tr|A0A2I3C6P2|A0A2I3C6P2_VIBAX Uncharacterized protein OS=Vibrio alginolyticus (strain ATCC 17749 / DSM 2171 / NBRC 15630 / NCIMB 1903 / XII-53) OX=1219076 GN=N646_0980 PE=4 SV=1;tr|A0A0H0Y949|A0A0H0Y949_VIBAL Uncharacterized protein OS=Vibrio alginolyticu	78.616	0.43884	LEVEKTEVPTEKHALKAILKHMNDWATEKLS	HALK(suc)AILK
tr|A0A2I3C6P2|A0A2I3C6P2_VIBAX;tr|A0A0H0Y949|A0A0H0Y949_VIBAL;tr|A0A2L1XYN7|A0A2L1XYN7_VIBAL	55;55;55	tr|A0A2I3C6P2|A0A2I3C6P2_VIBAX	tr|A0A2I3C6P2|A0A2I3C6P2_VIBAX Uncharacterized protein OS=Vibrio alginolyticus (strain ATCC 17749 / DSM 2171 / NBRC 15630 / NCIMB 1903 / XII-53) OX=1219076 GN=N646_0980 PE=4 SV=1;tr|A0A0H0Y949|A0A0H0Y949_VIBAL Uncharacterized protein OS=Vibrio alginolyticu	85.288	-0.57302	EDATGTHPKQKLEVEKTEVPTEKHALKAILK	QKLEVEK(suc)TEVPTEK
tr|A0A2I3C6P2|A0A2I3C6P2_VIBAX;tr|A0A0H0Y949|A0A0H0Y949_VIBAL;tr|A0A2L1XYN7|A0A2L1XYN7_VIBAL	62;62;62	tr|A0A2I3C6P2|A0A2I3C6P2_VIBAX	tr|A0A2I3C6P2|A0A2I3C6P2_VIBAX Uncharacterized protein OS=Vibrio alginolyticus (strain ATCC 17749 / DSM 2171 / NBRC 15630 / NCIMB 1903 / XII-53) OX=1219076 GN=N646_0980 PE=4 SV=1;tr|A0A0H0Y949|A0A0H0Y949_VIBAL Uncharacterized protein OS=Vibrio alginolyticu	47.853	-0.0055959	PKQKLEVEKTEVPTEKHALKAILKHMNDWAT	TEVPTEK(suc)HALK
tr|D0WVT7|D0WVT7_VIBAL;tr|A0A2I3CB19|A0A2I3CB19_VIBAX;tr|A0A0H0Y9E2|A0A0H0Y9E2_VIBAL;tr|A0A1W6UNJ6|A0A1W6UNJ6_VIBAL;tr|A0A0L7YTR5|A0A0L7YTR5_VIBAL;tr|A0A1W6VB72|A0A1W6VB72_VIBAL	27;27;27;27;27;27	tr|D0WVT7|D0WVT7_VIBAL	tr|D0WVT7|D0WVT7_VIBAL Phosphoglycerate kinase OS=Vibrio alginolyticus 40B OX=674977 GN=pgk PE=3 SV=1;tr|A0A2I3CB19|A0A2I3CB19_VIBAX Phosphoglycerate kinase OS=Vibrio alginolyticus (strain ATCC 17749 / DSM 2171 / NBRC 15630 / NCIMB 1903 / XII-53) OX=121907	86.898	-0.4043	AGKRVFIRADLNVPVKDGKVTSDARIIASLP	ADLNVPVK(suc)DGK
tr|D0WVT7|D0WVT7_VIBAL;tr|A0A2I3CB19|A0A2I3CB19_VIBAX;tr|A0A0H0Y9E2|A0A0H0Y9E2_VIBAL;tr|A0A1W6UNJ6|A0A1W6UNJ6_VIBAL;tr|A0A0L7YTR5|A0A0L7YTR5_VIBAL;tr|A0A1W6VB72|A0A1W6VB72_VIBAL	30;30;30;30;30;30	tr|D0WVT7|D0WVT7_VIBAL	tr|D0WVT7|D0WVT7_VIBAL Phosphoglycerate kinase OS=Vibrio alginolyticus 40B OX=674977 GN=pgk PE=3 SV=1;tr|A0A2I3CB19|A0A2I3CB19_VIBAX Phosphoglycerate kinase OS=Vibrio alginolyticus (strain ATCC 17749 / DSM 2171 / NBRC 15630 / NCIMB 1903 / XII-53) OX=121907	104.55	-0.78947	RVFIRADLNVPVKDGKVTSDARIIASLPTIK	DGK(suc)VTSDAR
tr|D0WVT7|D0WVT7_VIBAL;tr|A0A2I3CB19|A0A2I3CB19_VIBAX;tr|A0A0H0Y9E2|A0A0H0Y9E2_VIBAL;tr|A0A1W6UNJ6|A0A1W6UNJ6_VIBAL	180;180;180;180	tr|D0WVT7|D0WVT7_VIBAL	tr|D0WVT7|D0WVT7_VIBAL Phosphoglycerate kinase OS=Vibrio alginolyticus 40B OX=674977 GN=pgk PE=3 SV=1;tr|A0A2I3CB19|A0A2I3CB19_VIBAX Phosphoglycerate kinase OS=Vibrio alginolyticus (strain ATCC 17749 / DSM 2171 / NBRC 15630 / NCIMB 1903 / XII-53) OX=121907	108.97	0.076054	PLLANELEALGKAMDKPARPMVAIVGGSKVS	AMDK(suc)PARPMVAIVGGSK
tr|D0WVT7|D0WVT7_VIBAL;tr|A0A2I3CB19|A0A2I3CB19_VIBAX;tr|A0A0H0Y9E2|A0A0H0Y9E2_VIBAL;tr|A0A1W6UNJ6|A0A1W6UNJ6_VIBAL	193;193;193;193	tr|D0WVT7|D0WVT7_VIBAL	tr|D0WVT7|D0WVT7_VIBAL Phosphoglycerate kinase OS=Vibrio alginolyticus 40B OX=674977 GN=pgk PE=3 SV=1;tr|A0A2I3CB19|A0A2I3CB19_VIBAX Phosphoglycerate kinase OS=Vibrio alginolyticus (strain ATCC 17749 / DSM 2171 / NBRC 15630 / NCIMB 1903 / XII-53) OX=121907	91.855	-2.7153	MDKPARPMVAIVGGSKVSTKLTVLESLSKIA	PMVAIVGGSK(suc)VSTK
tr|D0WVT7|D0WVT7_VIBAL;tr|A0A2I3CB19|A0A2I3CB19_VIBAX;tr|A0A0H0Y9E2|A0A0H0Y9E2_VIBAL;tr|A0A1W6UNJ6|A0A1W6UNJ6_VIBAL	120;120;120;120	tr|D0WVT7|D0WVT7_VIBAL	tr|D0WVT7|D0WVT7_VIBAL Phosphoglycerate kinase OS=Vibrio alginolyticus 40B OX=674977 GN=pgk PE=3 SV=1;tr|A0A2I3CB19|A0A2I3CB19_VIBAX Phosphoglycerate kinase OS=Vibrio alginolyticus (strain ATCC 17749 / DSM 2171 / NBRC 15630 / NCIMB 1903 / XII-53) OX=121907	68.016	0.46316	ELVVLENVRFNKGEKKNDEELSKKYAALCDV	K(suc)NDEELSK
tr|D0WVT7|D0WVT7_VIBAL;tr|A0A2I3CB19|A0A2I3CB19_VIBAX;tr|A0A0H0Y9E2|A0A0H0Y9E2_VIBAL;tr|A0A0L7YTR5|A0A0L7YTR5_VIBAL	14;14;14;14	tr|D0WVT7|D0WVT7_VIBAL	tr|D0WVT7|D0WVT7_VIBAL Phosphoglycerate kinase OS=Vibrio alginolyticus 40B OX=674977 GN=pgk PE=3 SV=1;tr|A0A2I3CB19|A0A2I3CB19_VIBAX Phosphoglycerate kinase OS=Vibrio alginolyticus (strain ATCC 17749 / DSM 2171 / NBRC 15630 / NCIMB 1903 / XII-53) OX=121907	65.305	-1.9501	__MSVIKMTDLDLAGKRVFIRADLNVPVKDG	MTDLDLAGK(suc)R
tr|D0WVT7|D0WVT7_VIBAL;tr|A0A2I3CB19|A0A2I3CB19_VIBAX;tr|A0A0H0Y9E2|A0A0H0Y9E2_VIBAL;tr|A0A1W6UNJ6|A0A1W6UNJ6_VIBAL;tr|A0A0L7YTR5|A0A0L7YTR5_VIBAL	197;197;197;197;197	tr|D0WVT7|D0WVT7_VIBAL	tr|D0WVT7|D0WVT7_VIBAL Phosphoglycerate kinase OS=Vibrio alginolyticus 40B OX=674977 GN=pgk PE=3 SV=1;tr|A0A2I3CB19|A0A2I3CB19_VIBAX Phosphoglycerate kinase OS=Vibrio alginolyticus (strain ATCC 17749 / DSM 2171 / NBRC 15630 / NCIMB 1903 / XII-53) OX=121907	118.48	0.092678	ARPMVAIVGGSKVSTKLTVLESLSKIADQLV	VSTK(suc)LTVLESLSK
tr|D0WVT7|D0WVT7_VIBAL;tr|A0A2I3CB19|A0A2I3CB19_VIBAX;tr|A0A0H0Y9E2|A0A0H0Y9E2_VIBAL;tr|A0A1W6UNJ6|A0A1W6UNJ6_VIBAL;tr|A0A1W6VB72|A0A1W6VB72_VIBAL	243;243;243;243;243	tr|D0WVT7|D0WVT7_VIBAL	tr|D0WVT7|D0WVT7_VIBAL Phosphoglycerate kinase OS=Vibrio alginolyticus 40B OX=674977 GN=pgk PE=3 SV=1;tr|A0A2I3CB19|A0A2I3CB19_VIBAX Phosphoglycerate kinase OS=Vibrio alginolyticus (strain ATCC 17749 / DSM 2171 / NBRC 15630 / NCIMB 1903 / XII-53) OX=121907	114.83	0.14423	NVGKSLYEADLVETAKKLMDECAIPVATDVA	SLYEADLVETAK(suc)K
tr|D0WVT7|D0WVT7_VIBAL;tr|A0A2I3CB19|A0A2I3CB19_VIBAX;tr|A0A0H0Y9E2|A0A0H0Y9E2_VIBAL;tr|A0A0L7YTR5|A0A0L7YTR5_VIBAL	5;5;5;5	tr|D0WVT7|D0WVT7_VIBAL	tr|D0WVT7|D0WVT7_VIBAL Phosphoglycerate kinase OS=Vibrio alginolyticus 40B OX=674977 GN=pgk PE=3 SV=1;tr|A0A2I3CB19|A0A2I3CB19_VIBAX Phosphoglycerate kinase OS=Vibrio alginolyticus (strain ATCC 17749 / DSM 2171 / NBRC 15630 / NCIMB 1903 / XII-53) OX=121907	100.55	1.0499	___________MSVIKMTDLDLAGKRVFIRA	SVIK(suc)MTDLDLAGK
tr|A0A2I3CQU2|A0A2I3CQU2_VIBAX;tr|A0A0P7E8U5|A0A0P7E8U5_VIBAL;tr|A0A0H0Y9H9|A0A0H0Y9H9_VIBAL	101;101;101	tr|A0A2I3CQU2|A0A2I3CQU2_VIBAX	tr|A0A2I3CQU2|A0A2I3CQU2_VIBAX UPF0312 protein N646_4242 OS=Vibrio alginolyticus (strain ATCC 17749 / DSM 2171 / NBRC 15630 / NCIMB 1903 / XII-53) OX=1219076 GN=N646_4242 PE=3 SV=1;tr|A0A0P7E8U5|A0A0P7E8U5_VIBAL UPF0312 protein AOG25_04870 OS=Vibrio algino	119.32	-0.56805	ERDKHIRSGDFIDAGKYSEATFTSTKVVDKG	SGDFIDAGK(suc)YSEATFTSTK
tr|D0WXZ5|D0WXZ5_VIBAL;tr|A0A2I3C6Y4|A0A2I3C6Y4_VIBAX;tr|A0A0H0Y9J4|A0A0H0Y9J4_VIBAL;tr|A0A1W6VFC2|A0A1W6VFC2_VIBAL;tr|A0A0L7YYD3|A0A0L7YYD3_VIBAL	3;3;3;3;3	tr|D0WXZ5|D0WXZ5_VIBAL	tr|D0WXZ5|D0WXZ5_VIBAL Integration host factor subunit beta OS=Vibrio alginolyticus 40B OX=674977 GN=hipB PE=3 SV=1;tr|A0A2I3C6Y4|A0A2I3C6Y4_VIBAX Integration host factor subunit beta OS=Vibrio alginolyticus (strain ATCC 17749 / DSM 2171 / NBRC 15630 / NCI	56.432	-0.47248	_____________MTKSELIERLCAEQTHLS	MTK(suc)SELIER
tr|D0WXZ5|D0WXZ5_VIBAL;tr|A0A2I3C6Y4|A0A2I3C6Y4_VIBAX;tr|A0A0H0Y9J4|A0A0H0Y9J4_VIBAL;tr|A0A1W6VFC2|A0A1W6VFC2_VIBAL	65;65;65;65	tr|D0WXZ5|D0WXZ5_VIBAL	tr|D0WXZ5|D0WXZ5_VIBAL Integration host factor subunit beta OS=Vibrio alginolyticus 40B OX=674977 GN=hipB PE=3 SV=1;tr|A0A2I3C6Y4|A0A2I3C6Y4_VIBAX Integration host factor subunit beta OS=Vibrio alginolyticus (strain ATCC 17749 / DSM 2171 / NBRC 15630 / NCI	73.273	0.40786	SFSLHYREPRVGRNPKTGDKVELEGKYVPHF	NPK(suc)TGDKVELEGK
tr|D0WXZ5|D0WXZ5_VIBAL;tr|A0A2I3C6Y4|A0A2I3C6Y4_VIBAX;tr|A0A0H0Y9J4|A0A0H0Y9J4_VIBAL;tr|A0A1W6VFC2|A0A1W6VFC2_VIBAL	69;69;69;69	tr|D0WXZ5|D0WXZ5_VIBAL	tr|D0WXZ5|D0WXZ5_VIBAL Integration host factor subunit beta OS=Vibrio alginolyticus 40B OX=674977 GN=hipB PE=3 SV=1;tr|A0A2I3C6Y4|A0A2I3C6Y4_VIBAX Integration host factor subunit beta OS=Vibrio alginolyticus (strain ATCC 17749 / DSM 2171 / NBRC 15630 / NCI	77.662	-0.42833	HYREPRVGRNPKTGDKVELEGKYVPHFKPGK	TGDK(suc)VELEGK
tr|D0X0A2|D0X0A2_VIBAL;tr|A0A2I3C773|A0A2I3C773_VIBAX;tr|A0A0H0Y9K6|A0A0H0Y9K6_VIBAL;tr|A0A0L7YRH6|A0A0L7YRH6_VIBAL;tr|A0A1W6VCQ0|A0A1W6VCQ0_VIBAL	11;11;11;11;11	tr|D0X0A2|D0X0A2_VIBAL	tr|D0X0A2|D0X0A2_VIBAL PTS system, glucose-specific IIBC component OS=Vibrio alginolyticus 40B OX=674977 GN=VMC_28520 PE=4 SV=1;tr|A0A2I3C773|A0A2I3C773_VIBAX PTS system, glucose-specific IIBC component OS=Vibrio alginolyticus (strain ATCC 17749 / DSM 2171	107.47	0.45477	_____MFKNLFANLQKVGKALMLPVSVLPVA	NLFANLQK(suc)VGK
tr|D0X0A2|D0X0A2_VIBAL;tr|A0A2I3C773|A0A2I3C773_VIBAX;tr|A0A0H0Y9K6|A0A0H0Y9K6_VIBAL;tr|A0A0L7YRH6|A0A0L7YRH6_VIBAL	465;465;465;465	tr|D0X0A2|D0X0A2_VIBAL	tr|D0X0A2|D0X0A2_VIBAL PTS system, glucose-specific IIBC component OS=Vibrio alginolyticus 40B OX=674977 GN=VMC_28520 PE=4 SV=1;tr|A0A2I3C773|A0A2I3C773_VIBAX PTS system, glucose-specific IIBC component OS=Vibrio alginolyticus (strain ATCC 17749 / DSM 2171	103.34	2.0051	AGGVQAIFGTKSDNLKTEMDEWIRNHG____	SDNLK(suc)TEMDEWIR
tr|D0X0A2|D0X0A2_VIBAL;tr|A0A2I3C773|A0A2I3C773_VIBAX;tr|A0A0H0Y9K6|A0A0H0Y9K6_VIBAL	437;437;437	tr|D0X0A2|D0X0A2_VIBAL	tr|D0X0A2|D0X0A2_VIBAL PTS system, glucose-specific IIBC component OS=Vibrio alginolyticus 40B OX=674977 GN=VMC_28520 PE=4 SV=1;tr|A0A2I3C773|A0A2I3C773_VIBAX PTS system, glucose-specific IIBC component OS=Vibrio alginolyticus (strain ATCC 17749 / DSM 2171	134.98	-0.13207	RLRVAVADTAAVDQDKLKQLGAAGVVVVAGG	VAVADTAAVDQDK(suc)LK
tr|D0X081|D0X081_VIBAL;tr|A0A0S3JV71|A0A0S3JV71_VIBAL;tr|A0A0H0Y9M1|A0A0H0Y9M1_VIBAL;tr|A0A2I3C747|A0A2I3C747_VIBAX	92;92;92;92	tr|D0X081|D0X081_VIBAL	tr|D0X081|D0X081_VIBAL Iron-sulfur cluster carrier protein OS=Vibrio alginolyticus 40B OX=674977 GN=VMC_28310 PE=3 SV=1;tr|A0A0S3JV71|A0A0S3JV71_VIBAL Iron-sulfur cluster carrier protein OS=Vibrio alginolyticus OX=663 GN=AT730_05880 PE=3 SV=1;tr|A0A0H0Y9M1	66.595	0.41836	RLGVKALETQVANSVKGVKNIIAVSSAKGGV	ALETQVANSVK(suc)GVK
tr|D0WXZ6|D0WXZ6_VIBAL;tr|A0A2I3C6Z3|A0A2I3C6Z3_VIBAX;tr|A0A0H0Y9M5|A0A0H0Y9M5_VIBAL;tr|A0A0L7YY24|A0A0L7YY24_VIBAL	522;522;522;522	tr|D0WXZ6|D0WXZ6_VIBAL	tr|D0WXZ6|D0WXZ6_VIBAL 30S ribosomal protein S1 OS=Vibrio alginolyticus 40B OX=674977 GN=rpsA PE=3 SV=1;tr|A0A2I3C6Z3|A0A2I3C6Z3_VIBAX 30S ribosomal protein S1 OS=Vibrio alginolyticus (strain ATCC 17749 / DSM 2171 / NBRC 15630 / NCIMB 1903 / XII-53) OX=121	61.45	-0.81751	GVDRKNRVINLSIKAKDEADEQEAMASINKQ	AK(suc)DEADEQEAMASINKQDDNAFGNAMADAFK
tr|D0WXZ6|D0WXZ6_VIBAL;tr|A0A2I3C6Z3|A0A2I3C6Z3_VIBAX;tr|A0A0H0Y9M5|A0A0H0Y9M5_VIBAL	536;536;536	tr|D0WXZ6|D0WXZ6_VIBAL	tr|D0WXZ6|D0WXZ6_VIBAL 30S ribosomal protein S1 OS=Vibrio alginolyticus 40B OX=674977 GN=rpsA PE=3 SV=1;tr|A0A2I3C6Z3|A0A2I3C6Z3_VIBAX 30S ribosomal protein S1 OS=Vibrio alginolyticus (strain ATCC 17749 / DSM 2171 / NBRC 15630 / NCIMB 1903 / XII-53) OX=121	94.75	-0.03102	AKDEADEQEAMASINKQDDNAFGNAMADAFK	AKDEADEQEAMASINK(suc)QDDNAFGNAMADAFK
tr|D0WXZ6|D0WXZ6_VIBAL;tr|A0A2I3C6Z3|A0A2I3C6Z3_VIBAX;tr|A0A0H0Y9M5|A0A0H0Y9M5_VIBAL	551;551;551	tr|D0WXZ6|D0WXZ6_VIBAL	tr|D0WXZ6|D0WXZ6_VIBAL 30S ribosomal protein S1 OS=Vibrio alginolyticus 40B OX=674977 GN=rpsA PE=3 SV=1;tr|A0A2I3C6Z3|A0A2I3C6Z3_VIBAX 30S ribosomal protein S1 OS=Vibrio alginolyticus (strain ATCC 17749 / DSM 2171 / NBRC 15630 / NCIMB 1903 / XII-53) OX=121	89.46	-0.28931	KQDDNAFGNAMADAFKAAKGE__________	QDDNAFGNAMADAFK(suc)AAK
tr|D0WXZ6|D0WXZ6_VIBAL;tr|A0A2I3C6Z3|A0A2I3C6Z3_VIBAX;tr|A0A0H0Y9M5|A0A0H0Y9M5_VIBAL;tr|A0A0L7YY24|A0A0L7YY24_VIBAL	363;363;363;363	tr|D0WXZ6|D0WXZ6_VIBAL	tr|D0WXZ6|D0WXZ6_VIBAL 30S ribosomal protein S1 OS=Vibrio alginolyticus 40B OX=674977 GN=rpsA PE=3 SV=1;tr|A0A2I3C6Z3|A0A2I3C6Z3_VIBAX 30S ribosomal protein S1 OS=Vibrio alginolyticus (strain ATCC 17749 / DSM 2171 / NBRC 15630 / NCIMB 1903 / XII-53) OX=121	128.68	0.13162	QCKANPWQSFAEAQAKGDKVTGKIKSITDFG	ANPWQSFAEAQAK(suc)GDK
tr|D0WXZ6|D0WXZ6_VIBAL;tr|A0A2I3C6Z3|A0A2I3C6Z3_VIBAX;tr|A0A0H0Y9M5|A0A0H0Y9M5_VIBAL;tr|A0A0L7YY24|A0A0L7YY24_VIBAL	115;115;115;115	tr|D0WXZ6|D0WXZ6_VIBAL	tr|D0WXZ6|D0WXZ6_VIBAL 30S ribosomal protein S1 OS=Vibrio alginolyticus 40B OX=674977 GN=rpsA PE=3 SV=1;tr|A0A2I3C6Z3|A0A2I3C6Z3_VIBAX 30S ribosomal protein S1 OS=Vibrio alginolyticus (strain ATCC 17749 / DSM 2171 / NBRC 15630 / NCIMB 1903 / XII-53) OX=121	131.37	0.1663	KAYEEAETVVGIINGKVKGGFTVELNGIRAF	AYEEAETVVGIINGK(suc)VK
tr|D0WXZ6|D0WXZ6_VIBAL;tr|A0A2I3C6Z3|A0A2I3C6Z3_VIBAX;tr|A0A0H0Y9M5|A0A0H0Y9M5_VIBAL;tr|A0A0L7YY24|A0A0L7YY24_VIBAL	117;117;117;117	tr|D0WXZ6|D0WXZ6_VIBAL	tr|D0WXZ6|D0WXZ6_VIBAL 30S ribosomal protein S1 OS=Vibrio alginolyticus 40B OX=674977 GN=rpsA PE=3 SV=1;tr|A0A2I3C6Z3|A0A2I3C6Z3_VIBAX 30S ribosomal protein S1 OS=Vibrio alginolyticus (strain ATCC 17749 / DSM 2171 / NBRC 15630 / NCIMB 1903 / XII-53) OX=121	79.693	0.61784	YEEAETVVGIINGKVKGGFTVELNGIRAFLP	VK(suc)GGFTVELNGIR
tr|D0WXZ6|D0WXZ6_VIBAL;tr|A0A2I3C6Z3|A0A2I3C6Z3_VIBAX;tr|A0A0H0Y9M5|A0A0H0Y9M5_VIBAL;tr|A0A0L7YY24|A0A0L7YY24_VIBAL;tr|A0A1W6VFB7|A0A1W6VFB7_VIBAL	150;150;150;150;150	tr|D0WXZ6|D0WXZ6_VIBAL	tr|D0WXZ6|D0WXZ6_VIBAL 30S ribosomal protein S1 OS=Vibrio alginolyticus 40B OX=674977 GN=rpsA PE=3 SV=1;tr|A0A2I3C6Z3|A0A2I3C6Z3_VIBAX 30S ribosomal protein S1 OS=Vibrio alginolyticus (strain ATCC 17749 / DSM 2171 / NBRC 15630 / NCIMB 1903 / XII-53) OX=121	129.34	0.11931	LVDVRPIRDTAHLENKELEFKVIKLDQKRNN	DTAHLENK(suc)ELEFK
tr|D0WXZ6|D0WXZ6_VIBAL;tr|A0A2I3C6Z3|A0A2I3C6Z3_VIBAX;tr|A0A0H0Y9M5|A0A0H0Y9M5_VIBAL;tr|A0A0L7YY24|A0A0L7YY24_VIBAL;tr|A0A1W6VFB7|A0A1W6VFB7_VIBAL	155;155;155;155;155	tr|D0WXZ6|D0WXZ6_VIBAL	tr|D0WXZ6|D0WXZ6_VIBAL 30S ribosomal protein S1 OS=Vibrio alginolyticus 40B OX=674977 GN=rpsA PE=3 SV=1;tr|A0A2I3C6Z3|A0A2I3C6Z3_VIBAX 30S ribosomal protein S1 OS=Vibrio alginolyticus (strain ATCC 17749 / DSM 2171 / NBRC 15630 / NCIMB 1903 / XII-53) OX=121	95.62	0.37831	PIRDTAHLENKELEFKVIKLDQKRNNVVVSR	ELEFK(suc)VIK
tr|D0WXZ6|D0WXZ6_VIBAL;tr|A0A2I3C6Z3|A0A2I3C6Z3_VIBAX;tr|A0A0H0Y9M5|A0A0H0Y9M5_VIBAL;tr|A0A0L7YY24|A0A0L7YY24_VIBAL;tr|A0A1W6VFB7|A0A1W6VFB7_VIBAL	158;158;158;158;158	tr|D0WXZ6|D0WXZ6_VIBAL	tr|D0WXZ6|D0WXZ6_VIBAL 30S ribosomal protein S1 OS=Vibrio alginolyticus 40B OX=674977 GN=rpsA PE=3 SV=1;tr|A0A2I3C6Z3|A0A2I3C6Z3_VIBAX 30S ribosomal protein S1 OS=Vibrio alginolyticus (strain ATCC 17749 / DSM 2171 / NBRC 15630 / NCIMB 1903 / XII-53) OX=121	83.753	0.78807	DTAHLENKELEFKVIKLDQKRNNVVVSRRAV	VIK(suc)LDQK
tr|D0WXZ6|D0WXZ6_VIBAL;tr|A0A2I3C6Z3|A0A2I3C6Z3_VIBAX;tr|A0A0H0Y9M5|A0A0H0Y9M5_VIBAL;tr|A0A1W6VFB7|A0A1W6VFB7_VIBAL	410;410;410;410	tr|D0WXZ6|D0WXZ6_VIBAL	tr|D0WXZ6|D0WXZ6_VIBAL 30S ribosomal protein S1 OS=Vibrio alginolyticus 40B OX=674977 GN=rpsA PE=3 SV=1;tr|A0A2I3C6Z3|A0A2I3C6Z3_VIBAX 30S ribosomal protein S1 OS=Vibrio alginolyticus (strain ATCC 17749 / DSM 2171 / NBRC 15630 / NCIMB 1903 / XII-53) OX=121	45.094	-0.93248	DISWNAAGEEAVREYKKGDEISAVVLAVDAE	EYK(suc)KGDEISAVVLAVDAER
tr|D0WXZ6|D0WXZ6_VIBAL;tr|A0A2I3C6Z3|A0A2I3C6Z3_VIBAX;tr|A0A0H0Y9M5|A0A0H0Y9M5_VIBAL;tr|A0A0L7YY24|A0A0L7YY24_VIBAL;tr|A0A1W6VFB7|A0A1W6VFB7_VIBAL	411;411;411;411;411	tr|D0WXZ6|D0WXZ6_VIBAL	tr|D0WXZ6|D0WXZ6_VIBAL 30S ribosomal protein S1 OS=Vibrio alginolyticus 40B OX=674977 GN=rpsA PE=3 SV=1;tr|A0A2I3C6Z3|A0A2I3C6Z3_VIBAX 30S ribosomal protein S1 OS=Vibrio alginolyticus (strain ATCC 17749 / DSM 2171 / NBRC 15630 / NCIMB 1903 / XII-53) OX=121	123.29	0.98788	ISWNAAGEEAVREYKKGDEISAVVLAVDAER	K(suc)GDEISAVVLAVDAER
tr|D0WXZ6|D0WXZ6_VIBAL;tr|A0A2I3C6Z3|A0A2I3C6Z3_VIBAX;tr|A0A0H0Y9M5|A0A0H0Y9M5_VIBAL	434;434;434	tr|D0WXZ6|D0WXZ6_VIBAL	tr|D0WXZ6|D0WXZ6_VIBAL 30S ribosomal protein S1 OS=Vibrio alginolyticus 40B OX=674977 GN=rpsA PE=3 SV=1;tr|A0A2I3C6Z3|A0A2I3C6Z3_VIBAX 30S ribosomal protein S1 OS=Vibrio alginolyticus (strain ATCC 17749 / DSM 2171 / NBRC 15630 / NCIMB 1903 / XII-53) OX=121	43.799	0.25862	VLAVDAERERISLGIKQMENDPFNAYVADNK	ISLGIK(suc)QMENDPFNAYVADNKK
tr|D0WXZ6|D0WXZ6_VIBAL;tr|A0A2I3C6Z3|A0A2I3C6Z3_VIBAX;tr|A0A0H0Y9M5|A0A0H0Y9M5_VIBAL;tr|A0A0L7YY24|A0A0L7YY24_VIBAL	449;449;449;449	tr|D0WXZ6|D0WXZ6_VIBAL	tr|D0WXZ6|D0WXZ6_VIBAL 30S ribosomal protein S1 OS=Vibrio alginolyticus 40B OX=674977 GN=rpsA PE=3 SV=1;tr|A0A2I3C6Z3|A0A2I3C6Z3_VIBAX 30S ribosomal protein S1 OS=Vibrio alginolyticus (strain ATCC 17749 / DSM 2171 / NBRC 15630 / NCIMB 1903 / XII-53) OX=121	135.6	-0.27565	KQMENDPFNAYVADNKKGVLVNATVTAVDAK	QMENDPFNAYVADNK(suc)K
tr|D0WXZ6|D0WXZ6_VIBAL;tr|A0A2I3C6Z3|A0A2I3C6Z3_VIBAX;tr|A0A0H0Y9M5|A0A0H0Y9M5_VIBAL;tr|A0A0L7YY24|A0A0L7YY24_VIBAL	450;450;450;450	tr|D0WXZ6|D0WXZ6_VIBAL	tr|D0WXZ6|D0WXZ6_VIBAL 30S ribosomal protein S1 OS=Vibrio alginolyticus 40B OX=674977 GN=rpsA PE=3 SV=1;tr|A0A2I3C6Z3|A0A2I3C6Z3_VIBAX 30S ribosomal protein S1 OS=Vibrio alginolyticus (strain ATCC 17749 / DSM 2171 / NBRC 15630 / NCIMB 1903 / XII-53) OX=121	121.04	0.23471	QMENDPFNAYVADNKKGVLVNATVTAVDAKG	K(suc)GVLVNATVTAVDAK
tr|D0WXZ6|D0WXZ6_VIBAL;tr|A0A2I3C6Z3|A0A2I3C6Z3_VIBAX;tr|A0A0H0Y9M5|A0A0H0Y9M5_VIBAL;tr|A0A0L7YY24|A0A0L7YY24_VIBAL;tr|A0A1W6VFB7|A0A1W6VFB7_VIBAL	272;272;272;272;272	tr|D0WXZ6|D0WXZ6_VIBAL	tr|D0WXZ6|D0WXZ6_VIBAL 30S ribosomal protein S1 OS=Vibrio alginolyticus 40B OX=674977 GN=rpsA PE=3 SV=1;tr|A0A2I3C6Z3|A0A2I3C6Z3_VIBAX 30S ribosomal protein S1 OS=Vibrio alginolyticus (strain ATCC 17749 / DSM 2171 / NBRC 15630 / NCIMB 1903 / XII-53) OX=121	79.148	-0.95433	LGLKQLGEDPWVAIAKRYPEGHKLSGRVTNL	QLGEDPWVAIAK(suc)R
tr|D0WXZ6|D0WXZ6_VIBAL;tr|A0A2I3C6Z3|A0A2I3C6Z3_VIBAX;tr|A0A0H0Y9M5|A0A0H0Y9M5_VIBAL	229;229;229	tr|D0WXZ6|D0WXZ6_VIBAL	tr|D0WXZ6|D0WXZ6_VIBAL 30S ribosomal protein S1 OS=Vibrio alginolyticus 40B OX=674977 GN=rpsA PE=3 SV=1;tr|A0A2I3C6Z3|A0A2I3C6Z3_VIBAX 30S ribosomal protein S1 OS=Vibrio alginolyticus (strain ATCC 17749 / DSM 2171 / NBRC 15630 / NCIMB 1903 / XII-53) OX=121	124.3	0.10001	VDGLLHITDMAWKRVKHPSEIVNVGDEIQVK	VK(suc)HPSEIVNVGDEIQVK
tr|D0WXZ6|D0WXZ6_VIBAL;tr|A0A2I3C6Z3|A0A2I3C6Z3_VIBAX;tr|A0A0H0Y9M5|A0A0H0Y9M5_VIBAL;tr|A0A0L7YY24|A0A0L7YY24_VIBAL;tr|A0A1W6VFB7|A0A1W6VFB7_VIBAL	520;520;520;520;520	tr|D0WXZ6|D0WXZ6_VIBAL	tr|D0WXZ6|D0WXZ6_VIBAL 30S ribosomal protein S1 OS=Vibrio alginolyticus 40B OX=674977 GN=rpsA PE=3 SV=1;tr|A0A2I3C6Z3|A0A2I3C6Z3_VIBAX 30S ribosomal protein S1 OS=Vibrio alginolyticus (strain ATCC 17749 / DSM 2171 / NBRC 15630 / NCIMB 1903 / XII-53) OX=121	85.064	1.0423	FTGVDRKNRVINLSIKAKDEADEQEAMASIN	VINLSIK(suc)AK
tr|D0WXZ6|D0WXZ6_VIBAL;tr|A0A2I3C6Z3|A0A2I3C6Z3_VIBAX;tr|A0A0H0Y9M5|A0A0H0Y9M5_VIBAL;tr|A0A0L7YY24|A0A0L7YY24_VIBAL;tr|A0A1W6VFB7|A0A1W6VFB7_VIBAL	260;260;260;260;260	tr|D0WXZ6|D0WXZ6_VIBAL	tr|D0WXZ6|D0WXZ6_VIBAL 30S ribosomal protein S1 OS=Vibrio alginolyticus 40B OX=674977 GN=rpsA PE=3 SV=1;tr|A0A2I3C6Z3|A0A2I3C6Z3_VIBAX 30S ribosomal protein S1 OS=Vibrio alginolyticus (strain ATCC 17749 / DSM 2171 / NBRC 15630 / NCIMB 1903 / XII-53) OX=121	109	0.38848	VLKFDRERTRVSLGLKQLGEDPWVAIAKRYP	VSLGLK(suc)QLGEDPWVAIAK
tr|D0WXZ6|D0WXZ6_VIBAL;tr|A0A2I3C6Z3|A0A2I3C6Z3_VIBAX;tr|A0A0H0Y9M5|A0A0H0Y9M5_VIBAL	279;279;279	tr|D0WXZ6|D0WXZ6_VIBAL	tr|D0WXZ6|D0WXZ6_VIBAL 30S ribosomal protein S1 OS=Vibrio alginolyticus 40B OX=674977 GN=rpsA PE=3 SV=1;tr|A0A2I3C6Z3|A0A2I3C6Z3_VIBAX 30S ribosomal protein S1 OS=Vibrio alginolyticus (strain ATCC 17749 / DSM 2171 / NBRC 15630 / NCIMB 1903 / XII-53) OX=121	55.567	-0.15747	EDPWVAIAKRYPEGHKLTGRVTNLTDYGCFV	YPEGHK(suc)LTGR
tr|D0X096|D0X096_VIBAL;tr|A0A2L1XZ39|A0A2L1XZ39_VIBAL;tr|A0A2I3C784|A0A2I3C784_VIBAX;tr|A0A0H0Y9P4|A0A0H0Y9P4_VIBAL	329;329;329;329	tr|D0X096|D0X096_VIBAL	tr|D0X096|D0X096_VIBAL 3-oxoacyl-[acyl-carrier-protein] synthase 2 OS=Vibrio alginolyticus 40B OX=674977 GN=fabF PE=3 SV=1;tr|A0A2L1XZ39|A0A2L1XZ39_VIBAL 3-oxoacyl-[acyl-carrier-protein] synthase 2 OS=Vibrio alginolyticus OX=663 GN=AL539_14645 PE=3 SV=1;tr	91.858	0.15837	AEIKGVKRALGEEGAKQVLVSSTKSMTGHLL	ALGEEGAK(suc)QVLVSSTK
tr|D0X096|D0X096_VIBAL;tr|A0A2L1XZ39|A0A2L1XZ39_VIBAL;tr|A0A2I3C784|A0A2I3C784_VIBAX;tr|A0A0H0Y9P4|A0A0H0Y9P4_VIBAL;tr|A0A0L7YS46|A0A0L7YS46_VIBAL	207;207;207;207;207	tr|D0X096|D0X096_VIBAL	tr|D0X096|D0X096_VIBAL 3-oxoacyl-[acyl-carrier-protein] synthase 2 OS=Vibrio alginolyticus 40B OX=674977 GN=fabF PE=3 SV=1;tr|A0A2L1XZ39|A0A2L1XZ39_VIBAL 3-oxoacyl-[acyl-carrier-protein] synthase 2 OS=Vibrio alginolyticus OX=663 GN=AL539_14645 PE=3 SV=1;tr	57.679	0.97936	EKASTPLGMAGFGAAKALSTRNEEPQKASRP	ASTPLGMAGFGAAK(suc)ALSTR
tr|A0A2I3C730|A0A2I3C730_VIBAX;tr|A0A0H0Y9P9|A0A0H0Y9P9_VIBAL	52;52	tr|A0A2I3C730|A0A2I3C730_VIBAX	tr|A0A2I3C730|A0A2I3C730_VIBAX 50S ribosomal protein L32 OS=Vibrio alginolyticus (strain ATCC 17749 / DSM 2171 / NBRC 15630 / NCIMB 1903 / XII-53) OX=1219076 GN=rpmF PE=3 SV=1;tr|A0A0H0Y9P9|A0A0H0Y9P9_VIBAL 50S ribosomal protein L32 OS=Vibrio alginolyticus	77.374	-0.022021	HLRHNVTAEGYYRGQKVINK___________	GQK(suc)VINK
tr|D0WWE1|D0WWE1_VIBAL;tr|A0A2I3C7A7|A0A2I3C7A7_VIBAX;tr|A0A0H0Y9Q8|A0A0H0Y9Q8_VIBAL;tr|A0A1W6VCM4|A0A1W6VCM4_VIBAL	115;115;115;115	tr|D0WWE1|D0WWE1_VIBAL	tr|D0WWE1|D0WWE1_VIBAL Hypothetical 16.4 kDa protein OS=Vibrio alginolyticus 40B OX=674977 GN=VMC_14910 PE=4 SV=1;tr|A0A2I3C7A7|A0A2I3C7A7_VIBAX Uncharacterized protein OS=Vibrio alginolyticus (strain ATCC 17749 / DSM 2171 / NBRC 15630 / NCIMB 1903 / XII-5	45.718	-0.37715	IDSIGCCTKALIDFMKRHPNPAIAKQVEKID	ALIDFMK(suc)R
tr|A0A2I3C749|A0A2I3C749_VIBAX;tr|D0X080|D0X080_VIBAL;tr|A0A2L1XZ63|A0A2L1XZ63_VIBAL;tr|A0A0H0Y9Q9|A0A0H0Y9Q9_VIBAL;tr|A0A0P7G0Q8|A0A0P7G0Q8_VIBAL	503;533;533;533;533	tr|A0A2I3C749|A0A2I3C749_VIBAX	tr|A0A2I3C749|A0A2I3C749_VIBAX Methionine--tRNA ligase OS=Vibrio alginolyticus (strain ATCC 17749 / DSM 2171 / NBRC 15630 / NCIMB 1903 / XII-53) OX=1219076 GN=metG PE=3 SV=1;tr|D0X080|D0X080_VIBAL Methionine--tRNA ligase OS=Vibrio alginolyticus 40B OX=6749	92.692	1.0558	ENIADPLTGHEITKFKALFNRIEPKNVEAMI	FK(suc)ALFNR
tr|A0A2I3C749|A0A2I3C749_VIBAX;tr|D0X080|D0X080_VIBAL;tr|A0A2L1XZ63|A0A2L1XZ63_VIBAL;tr|A0A0H0Y9Q9|A0A0H0Y9Q9_VIBAL;tr|A0A0P7G0Q8|A0A0P7G0Q8_VIBAL	377;407;407;407;407	tr|A0A2I3C749|A0A2I3C749_VIBAX	tr|A0A2I3C749|A0A2I3C749_VIBAX Methionine--tRNA ligase OS=Vibrio alginolyticus (strain ATCC 17749 / DSM 2171 / NBRC 15630 / NCIMB 1903 / XII-53) OX=1219076 GN=metG PE=3 SV=1;tr|D0X080|D0X080_VIBAL Methionine--tRNA ligase OS=Vibrio alginolyticus 40B OX=6749	66.682	0.49665	NKIVNLASRNAGFIAKRFEGKLSDNFAEPEL	NAGFIAK(suc)R
tr|A0A2I3C749|A0A2I3C749_VIBAX;tr|D0X080|D0X080_VIBAL;tr|A0A2L1XZ63|A0A2L1XZ63_VIBAL;tr|A0A0H0Y9Q9|A0A0H0Y9Q9_VIBAL;tr|A0A1W6VCP2|A0A1W6VCP2_VIBAL;tr|A0A0L7YYV4|A0A0L7YYV4_VIBAL	606;636;636;636;631;636	tr|A0A2I3C749|A0A2I3C749_VIBAX	tr|A0A2I3C749|A0A2I3C749_VIBAX Methionine--tRNA ligase OS=Vibrio alginolyticus (strain ATCC 17749 / DSM 2171 / NBRC 15630 / NCIMB 1903 / XII-53) OX=1219076 GN=metG PE=3 SV=1;tr|D0X080|D0X080_VIBAL Methionine--tRNA ligase OS=Vibrio alginolyticus 40B OX=6749	55.649	-1.0885	GGETRQVFSGIKSAYKPEELEGKLTVMVANL	SAYK(suc)PEELEGK
tr|A0A2I3C749|A0A2I3C749_VIBAX;tr|D0X080|D0X080_VIBAL;tr|A0A2L1XZ63|A0A2L1XZ63_VIBAL;tr|A0A0H0Y9Q9|A0A0H0Y9Q9_VIBAL;tr|A0A0P7G0Q8|A0A0P7G0Q8_VIBAL;tr|A0A0L7YYV4|A0A0L7YYV4_VIBAL	312;342;342;342;342;342	tr|A0A2I3C749|A0A2I3C749_VIBAX	tr|A0A2I3C749|A0A2I3C749_VIBAX Methionine--tRNA ligase OS=Vibrio alginolyticus (strain ATCC 17749 / DSM 2171 / NBRC 15630 / NCIMB 1903 / XII-53) OX=1219076 GN=metG PE=3 SV=1;tr|D0X080|D0X080_VIBAL Methionine--tRNA ligase OS=Vibrio alginolyticus 40B OX=6749	44.692	-0.39831	VHGYVTVNGAKMSKSKGTFVKASTYLEHLDP	SK(suc)GTFVK
tr|A0A2I3C845|A0A2I3C845_VIBAX;tr|A0A0H0Y9V0|A0A0H0Y9V0_VIBAL;tr|D0WWE7|D0WWE7_VIBAL	12;12;17	tr|A0A2I3C845|A0A2I3C845_VIBAX	tr|A0A2I3C845|A0A2I3C845_VIBAX Superoxide dismutase OS=Vibrio alginolyticus (strain ATCC 17749 / DSM 2171 / NBRC 15630 / NCIMB 1903 / XII-53) OX=1219076 GN=N646_1237 PE=3 SV=1;tr|A0A0H0Y9V0|A0A0H0Y9V0_VIBAL Superoxide dismutase OS=Vibrio alginolyticus OX=6	48.337	0.97786	____MAFELPALPYAKDALEPHISAETLDYH	AFELPALPYAK(suc)DALEPHISAETLDYHHGK
tr|A0A2I3C845|A0A2I3C845_VIBAX;tr|A0A0H0Y9V0|A0A0H0Y9V0_VIBAL;tr|D0WWE7|D0WWE7_VIBAL	30;30;35	tr|A0A2I3C845|A0A2I3C845_VIBAX	tr|A0A2I3C845|A0A2I3C845_VIBAX Superoxide dismutase OS=Vibrio alginolyticus (strain ATCC 17749 / DSM 2171 / NBRC 15630 / NCIMB 1903 / XII-53) OX=1219076 GN=N646_1237 PE=3 SV=1;tr|A0A0H0Y9V0|A0A0H0Y9V0_VIBAL Superoxide dismutase OS=Vibrio alginolyticus OX=6	41.491	-1.3207	LEPHISAETLDYHHGKHHNTYVVKLNGLIPG	DALEPHISAETLDYHHGK(suc)HHNTYVVK
tr|A0A2I3C845|A0A2I3C845_VIBAX;tr|A0A0H0Y9V0|A0A0H0Y9V0_VIBAL;tr|D0WWE7|D0WWE7_VIBAL;tr|Q9FA82|Q9FA82_VIBAL;tr|A0A1W6VCF7|A0A1W6VCF7_VIBAL;tr|A0A0L7YR72|A0A0L7YR72_VIBAL	38;38;43;18;38;38	tr|A0A2I3C845|A0A2I3C845_VIBAX	tr|A0A2I3C845|A0A2I3C845_VIBAX Superoxide dismutase OS=Vibrio alginolyticus (strain ATCC 17749 / DSM 2171 / NBRC 15630 / NCIMB 1903 / XII-53) OX=1219076 GN=N646_1237 PE=3 SV=1;tr|A0A0H0Y9V0|A0A0H0Y9V0_VIBAL Superoxide dismutase OS=Vibrio alginolyticus OX=6	40.012	0.46548	TLDYHHGKHHNTYVVKLNGLIPGTEFEGKTL	HHNTYVVK(suc)LNGLIPGTEFEGK
tr|D0WWF3|D0WWF3_VIBAL;tr|A0A2I3C7M1|A0A2I3C7M1_VIBAX;tr|A0A0H0Y9V4|A0A0H0Y9V4_VIBAL;tr|A0A0L7YRQ4|A0A0L7YRQ4_VIBAL	239;239;239;239	tr|D0WWF3|D0WWF3_VIBAL	tr|D0WWF3|D0WWF3_VIBAL Aspartate-semialdehyde dehydrogenase OS=Vibrio alginolyticus 40B OX=674977 GN=asd PE=3 SV=1;tr|A0A2I3C7M1|A0A2I3C7M1_VIBAX Aspartate-semialdehyde dehydrogenase OS=Vibrio alginolyticus (strain ATCC 17749 / DSM 2171 / NBRC 15630 / NCIM	76.827	0.81525	SLIPWIDVKRDNGQSKEEWKAGAEANKILGS	DNGQSK(suc)EEWK
tr|D0WWF8|D0WWF8_VIBAL;tr|A0A2I3C7Q4|A0A2I3C7Q4_VIBAX;tr|A0A0H0Y9V9|A0A0H0Y9V9_VIBAL	6;6;6	tr|D0WWF8|D0WWF8_VIBAL	tr|D0WWF8|D0WWF8_VIBAL UPF0352 protein VMC_15080 OS=Vibrio alginolyticus 40B OX=674977 GN=VMC_15080 PE=3 SV=1;tr|A0A2I3C7Q4|A0A2I3C7Q4_VIBAX UPF0352 protein N646_1248 OS=Vibrio alginolyticus (strain ATCC 17749 / DSM 2171 / NBRC 15630 / NCIMB 1903 / XII-53)	72.652	-3.5924	__________MPITSKYTDEQVEKILAEVAT	PITSK(suc)YTDEQVEK
tr|A0A2I3C6Z0|A0A2I3C6Z0_VIBAX;tr|A0A0H0Y9W3|A0A0H0Y9W3_VIBAL;tr|D0WXZ7|D0WXZ7_VIBAL	165;165;184	tr|A0A2I3C6Z0|A0A2I3C6Z0_VIBAX	tr|A0A2I3C6Z0|A0A2I3C6Z0_VIBAX Cytidylate kinase OS=Vibrio alginolyticus (strain ATCC 17749 / DSM 2171 / NBRC 15630 / NCIMB 1903 / XII-53) OX=1219076 GN=cmk PE=3 SV=1;tr|A0A0H0Y9W3|A0A0H0Y9W3_VIBAL Cytidylate kinase OS=Vibrio alginolyticus OX=663 GN=cmk PE	45.137	-0.8528	SAEERANRRLKQLQEKGLDVRFADLLSEIQE	QLQEK(suc)GLDVR
tr|D0WZG6|D0WZG6_VIBAL;tr|A0A0H0Y9X5|A0A0H0Y9X5_VIBAL;tr|A0A2I3C6J5|A0A2I3C6J5_VIBAX;tr|A0A0N8HN11|A0A0N8HN11_VIBAL	138;138;138;138	tr|D0WZG6|D0WZG6_VIBAL	tr|D0WZG6|D0WZG6_VIBAL Ribonucleoside-diphosphate reductase OS=Vibrio alginolyticus 40B OX=674977 GN=nrdA PE=3 SV=1;tr|A0A0H0Y9X5|A0A0H0Y9X5_VIBAL Ribonucleoside-diphosphate reductase OS=Vibrio alginolyticus OX=663 GN=AL539_14075 PE=3 SV=1;tr|A0A2I3C6J5|A0	74.944	-0.22287	YTKAELDELDAYLDHKRDLNFSYAAVKQLEG	AELDELDAYLDHK(suc)R
tr|D0WZG6|D0WZG6_VIBAL;tr|A0A0H0Y9X5|A0A0H0Y9X5_VIBAL;tr|A0A2I3C6J5|A0A2I3C6J5_VIBAX;tr|A0A0N8HN11|A0A0N8HN11_VIBAL;tr|A0A0L7YXI3|A0A0L7YXI3_VIBAL;tr|A0A1W6VEZ5|A0A1W6VEZ5_VIBAL	648;648;648;648;648;648	tr|D0WZG6|D0WZG6_VIBAL	tr|D0WZG6|D0WZG6_VIBAL Ribonucleoside-diphosphate reductase OS=Vibrio alginolyticus 40B OX=674977 GN=nrdA PE=3 SV=1;tr|A0A0H0Y9X5|A0A0H0Y9X5_VIBAL Ribonucleoside-diphosphate reductase OS=Vibrio alginolyticus OX=663 GN=AL539_14075 PE=3 SV=1;tr|A0A2I3C6J5|A0	51.335	-0.36882	NGIEPPRGYVSVKASKDGILKQVVPEFTELK	ASK(suc)DGILK
tr|D0WZG6|D0WZG6_VIBAL;tr|A0A0H0Y9X5|A0A0H0Y9X5_VIBAL;tr|A0A2I3C6J5|A0A2I3C6J5_VIBAX;tr|A0A0N8HN11|A0A0N8HN11_VIBAL	604;604;604;604	tr|D0WZG6|D0WZG6_VIBAL	tr|D0WZG6|D0WZG6_VIBAL Ribonucleoside-diphosphate reductase OS=Vibrio alginolyticus 40B OX=674977 GN=nrdA PE=3 SV=1;tr|A0A0H0Y9X5|A0A0H0Y9X5_VIBAL Ribonucleoside-diphosphate reductase OS=Vibrio alginolyticus OX=663 GN=AL539_14075 PE=3 SV=1;tr|A0A2I3C6J5|A0	56.563	0.21476	LICDEALHYDWDSLRKEIMEHGLRNSTLTAL	K(suc)EIMEHGLR
tr|D0WZG6|D0WZG6_VIBAL;tr|A0A0H0Y9X5|A0A0H0Y9X5_VIBAL;tr|A0A2I3C6J5|A0A2I3C6J5_VIBAX;tr|A0A0N8HN11|A0A0N8HN11_VIBAL;tr|A0A0L7YXI3|A0A0L7YXI3_VIBAL	713;713;713;713;713	tr|D0WZG6|D0WZG6_VIBAL	tr|D0WZG6|D0WZG6_VIBAL Ribonucleoside-diphosphate reductase OS=Vibrio alginolyticus 40B OX=674977 GN=nrdA PE=3 SV=1;tr|A0A0H0Y9X5|A0A0H0Y9X5_VIBAL Ribonucleoside-diphosphate reductase OS=Vibrio alginolyticus OX=663 GN=AL539_14075 PE=3 SV=1;tr|A0A2I3C6J5|A0	136.33	0.011955	NYDPSRYETGKVPMKKLLQDLLTAYKFGVKT	K(suc)LLQDLLTAYK
tr|D0WZG6|D0WZG6_VIBAL;tr|A0A0H0Y9X5|A0A0H0Y9X5_VIBAL;tr|A0A2I3C6J5|A0A2I3C6J5_VIBAX;tr|A0A0N8HN11|A0A0N8HN11_VIBAL	114;114;114;114	tr|D0WZG6|D0WZG6_VIBAL	tr|D0WZG6|D0WZG6_VIBAL Ribonucleoside-diphosphate reductase OS=Vibrio alginolyticus 40B OX=674977 GN=nrdA PE=3 SV=1;tr|A0A0H0Y9X5|A0A0H0Y9X5_VIBAL Ribonucleoside-diphosphate reductase OS=Vibrio alginolyticus OX=663 GN=AL539_14075 PE=3 SV=1;tr|A0A2I3C6J5|A0	61.641	-0.085395	PPTLYDHVSRLVDMGKYDQHILEDYTKAELD	LVDMGK(suc)YDQHILEDYTK
tr|D0WZG6|D0WZG6_VIBAL;tr|A0A0H0Y9X5|A0A0H0Y9X5_VIBAL;tr|A0A2I3C6J5|A0A2I3C6J5_VIBAX;tr|A0A0N8HN11|A0A0N8HN11_VIBAL	381;381;381;381	tr|D0WZG6|D0WZG6_VIBAL	tr|D0WZG6|D0WZG6_VIBAL Ribonucleoside-diphosphate reductase OS=Vibrio alginolyticus 40B OX=674977 GN=nrdA PE=3 SV=1;tr|A0A0H0Y9X5|A0A0H0Y9X5_VIBAL Ribonucleoside-diphosphate reductase OS=Vibrio alginolyticus OX=663 GN=AL539_14075 PE=3 SV=1;tr|A0A2I3C6J5|A0	71.016	0.07656	DAFFENQEEFERLYVKYENDPSIKKETVKAI	LYVK(suc)YENDPSIKK
tr|D0WZG6|D0WZG6_VIBAL;tr|A0A0H0Y9X5|A0A0H0Y9X5_VIBAL;tr|A0A2I3C6J5|A0A2I3C6J5_VIBAX;tr|A0A0N8HN11|A0A0N8HN11_VIBAL;tr|A0A0L7YXI3|A0A0L7YXI3_VIBAL;tr|A0A1W6VEZ5|A0A1W6VEZ5_VIBAL	154;154;154;154;154;154	tr|D0WZG6|D0WZG6_VIBAL	tr|D0WZG6|D0WZG6_VIBAL Ribonucleoside-diphosphate reductase OS=Vibrio alginolyticus 40B OX=674977 GN=nrdA PE=3 SV=1;tr|A0A0H0Y9X5|A0A0H0Y9X5_VIBAL Ribonucleoside-diphosphate reductase OS=Vibrio alginolyticus OX=663 GN=AL539_14075 PE=3 SV=1;tr|A0A2I3C6J5|A0	100.84	-0.48529	RDLNFSYAAVKQLEGKYFVQNRVTGQIYESA	QLEGK(suc)YFVQNR
tr|D0WZG6|D0WZG6_VIBAL;tr|A0A0H0Y9X5|A0A0H0Y9X5_VIBAL;tr|A0A2I3C6J5|A0A2I3C6J5_VIBAX;tr|A0A0N8HN11|A0A0N8HN11_VIBAL;tr|A0A0L7YXI3|A0A0L7YXI3_VIBAL	708;708;708;708;708	tr|D0WZG6|D0WZG6_VIBAL	tr|D0WZG6|D0WZG6_VIBAL Ribonucleoside-diphosphate reductase OS=Vibrio alginolyticus 40B OX=674977 GN=nrdA PE=3 SV=1;tr|A0A0H0Y9X5|A0A0H0Y9X5_VIBAL Ribonucleoside-diphosphate reductase OS=Vibrio alginolyticus OX=663 GN=AL539_14075 PE=3 SV=1;tr|A0A2I3C6J5|A0	61.999	0.4149	ISANTNYDPSRYETGKVPMKKLLQDLLTAYK	YETGK(suc)VPMKK
tr|A0A0H0Y9Z6|A0A0H0Y9Z6_VIBAL;tr|D0WZD9|D0WZD9_VIBAL;tr|A0A2I3C6V8|A0A2I3C6V8_VIBAX;tr|A0A0S3JVI2|A0A0S3JVI2_VIBAL;tr|A0A1W6VEY9|A0A1W6VEY9_VIBAL	98;98;98;98;98	tr|A0A0H0Y9Z6|A0A0H0Y9Z6_VIBAL	tr|A0A0H0Y9Z6|A0A0H0Y9Z6_VIBAL Tryptophan synthase beta chain OS=Vibrio alginolyticus OX=663 GN=trpB_1 PE=3 SV=1;tr|D0WZD9|D0WZD9_VIBAL Tryptophan synthase beta chain OS=Vibrio alginolyticus 40B OX=674977 GN=trpB PE=3 SV=1;tr|A0A2I3C6V8|A0A2I3C6V8_VIBAX Tr	121.83	-0.52633	GAHKTNQVLGQALLAKRMGKNEIIAETGAGQ	TNQVLGQALLAK(suc)R
tr|A0A2I3C9C1|A0A2I3C9C1_VIBAX;tr|A0A0H0YA21|A0A0H0YA21_VIBAL;tr|D0WUF6|D0WUF6_VIBAL;tr|A0A0L7YTQ6|A0A0L7YTQ6_VIBAL	296;296;303;296	tr|A0A2I3C9C1|A0A2I3C9C1_VIBAX	tr|A0A2I3C9C1|A0A2I3C9C1_VIBAX Protein RecA OS=Vibrio alginolyticus (strain ATCC 17749 / DSM 2171 / NBRC 15630 / NCIMB 1903 / XII-53) OX=1219076 GN=recA PE=3 SV=1;tr|A0A0H0YA21|A0A0H0YA21_VIBAL Protein RecA OS=Vibrio alginolyticus OX=663 GN=recA PE=3 SV=1;	70.488	-0.21122	KLVEKAGAWYSYNGDKIGQGKANACNYLREH	AGAWYSYNGDK(suc)IGQGK
tr|A0A2I3C9C1|A0A2I3C9C1_VIBAX;tr|A0A0H0YA21|A0A0H0YA21_VIBAL;tr|D0WUF6|D0WUF6_VIBAL;tr|A0A0L7YTQ6|A0A0L7YTQ6_VIBAL;tr|A0A1W6VB90|A0A1W6VB90_VIBAL;tr|A0A0P7EWN5|A0A0P7EWN5_VIBAL	18;18;25;18;18;19	tr|A0A2I3C9C1|A0A2I3C9C1_VIBAX	tr|A0A2I3C9C1|A0A2I3C9C1_VIBAX Protein RecA OS=Vibrio alginolyticus (strain ATCC 17749 / DSM 2171 / NBRC 15630 / NCIMB 1903 / XII-53) OX=1219076 GN=recA PE=3 SV=1;tr|A0A0H0YA21|A0A0H0YA21_VIBAL Protein RecA OS=Vibrio alginolyticus OX=663 GN=recA PE=3 SV=1;	133.81	0.45072	ENKQKALAAALGQIEKQFGKGSIMRLGDNRA	ALAAALGQIEK(suc)QFGK
tr|A0A2I3C9C1|A0A2I3C9C1_VIBAX;tr|A0A0H0YA21|A0A0H0YA21_VIBAL;tr|D0WUF6|D0WUF6_VIBAL;tr|R9YYU6|R9YYU6_VIBAL;tr|L7X8X3|L7X8X3_VIBAL;tr|Q5GPF6|Q5GPF6_VIBAL	279;279;286;237;259;256	tr|A0A2I3C9C1|A0A2I3C9C1_VIBAX	tr|A0A2I3C9C1|A0A2I3C9C1_VIBAX Protein RecA OS=Vibrio alginolyticus (strain ATCC 17749 / DSM 2171 / NBRC 15630 / NCIMB 1903 / XII-53) OX=1219076 GN=recA PE=3 SV=1;tr|A0A0H0YA21|A0A0H0YA21_VIBAL Protein RecA OS=Vibrio alginolyticus OX=663 GN=recA PE=3 SV=1;	143.03	-0.12184	GQGFNREGELVDLGVKHKLVEKAGAWYSYNG	EGELVDLGVK(suc)HK
tr|A0A2I3C9C1|A0A2I3C9C1_VIBAX;tr|A0A0H0YA21|A0A0H0YA21_VIBAL;tr|D0WUF6|D0WUF6_VIBAL	316;316;323	tr|A0A2I3C9C1|A0A2I3C9C1_VIBAX	tr|A0A2I3C9C1|A0A2I3C9C1_VIBAX Protein RecA OS=Vibrio alginolyticus (strain ATCC 17749 / DSM 2171 / NBRC 15630 / NCIMB 1903 / XII-53) OX=1219076 GN=recA PE=3 SV=1;tr|A0A0H0YA21|A0A0H0YA21_VIBAL Protein RecA OS=Vibrio alginolyticus OX=663 GN=recA PE=3 SV=1;	77.379	0.21083	KANACNYLREHPEVAKTIDTKLREMLLAPAL	EHPEVAK(suc)TIDTK
tr|A0A2I3C9C1|A0A2I3C9C1_VIBAX;tr|A0A0H0YA21|A0A0H0YA21_VIBAL;tr|D0WUF6|D0WUF6_VIBAL;tr|A0A0L7YTQ6|A0A0L7YTQ6_VIBAL;tr|R9YYU6|R9YYU6_VIBAL;tr|L7X8X3|L7X8X3_VIBAL;tr|Q5GPF6|Q5GPF6_VIBAL;tr|A0A2L0W185|A0A2L0W185_VIBAL;tr|A0A1W6AX18|A0A1W6AX18_VIBAL;tr|A0A1W6VB90|A0A1W6VB90_VIBAL;tr|C4MKL1|C4MKL1_VIBAL;tr|C4MKR7|C4MKR7_VIBAL;tr|C4MKL5|C4MKL5_VIBAL;tr|L7X8X7|L7X8X7_VIBAL;tr|A0A0P7EWN5|A0A0P7EWN5_VIBA…	176;176;183;176;134;156;153;160;139;176;109;109;109;158;177;61;109;109;139;145;142;82;102;109	tr|A0A2I3C9C1|A0A2I3C9C1_VIBAX	tr|A0A2I3C9C1|A0A2I3C9C1_VIBAX Protein RecA OS=Vibrio alginolyticus (strain ATCC 17749 / DSM 2171 / NBRC 15630 / NCIMB 1903 / XII-53) OX=1219076 GN=recA PE=3 SV=1;tr|A0A0H0YA21|A0A0H0YA21_VIBAL Protein RecA OS=Vibrio alginolyticus OX=663 GN=recA PE=3 SV=1;	69.998	0.70142	SHMGLQARMLSQAMRKLTGNLKQSNCMCIFI	K(suc)LTGNLK
tr|A0A2I3C9C1|A0A2I3C9C1_VIBAX;tr|A0A0H0YA21|A0A0H0YA21_VIBAL;tr|D0WUF6|D0WUF6_VIBAL;tr|A0A0L7YTQ6|A0A0L7YTQ6_VIBAL	285;285;292;285	tr|A0A2I3C9C1|A0A2I3C9C1_VIBAX	tr|A0A2I3C9C1|A0A2I3C9C1_VIBAX Protein RecA OS=Vibrio alginolyticus (strain ATCC 17749 / DSM 2171 / NBRC 15630 / NCIMB 1903 / XII-53) OX=1219076 GN=recA PE=3 SV=1;tr|A0A0H0YA21|A0A0H0YA21_VIBAL Protein RecA OS=Vibrio alginolyticus OX=663 GN=recA PE=3 SV=1;	87.001	-0.19609	EGELVDLGVKHKLVEKAGAWYSYNGDKIGQG	LVEK(suc)AGAWYSYNGDK
tr|A0A2I3C9C1|A0A2I3C9C1_VIBAX;tr|A0A0H0YA21|A0A0H0YA21_VIBAL;tr|D0WUF6|D0WUF6_VIBAL;tr|A0A0L7YTQ6|A0A0L7YTQ6_VIBAL;tr|R9YYU6|R9YYU6_VIBAL;tr|L7X8X3|L7X8X3_VIBAL;tr|Q5GPF6|Q5GPF6_VIBAL;tr|A0A2L0W185|A0A2L0W185_VIBAL;tr|A0A1W6AX18|A0A1W6AX18_VIBAL;tr|A0A1W6VB90|A0A1W6VB90_VIBAL;tr|C4MKL1|C4MKL1_VIBAL;tr|C4MKR7|C4MKR7_VIBAL;tr|C4MKL5|C4MKL5_VIBAL;tr|L7X8X7|L7X8X7_VIBAL;tr|A0A0P7EWN5|A0A0P7EWN5_VIBA…	249;249;256;249;207;229;226;233;212;249;182;182;182;231;250;134;182;212	tr|A0A2I3C9C1|A0A2I3C9C1_VIBAX	tr|A0A2I3C9C1|A0A2I3C9C1_VIBAX Protein RecA OS=Vibrio alginolyticus (strain ATCC 17749 / DSM 2171 / NBRC 15630 / NCIMB 1903 / XII-53) OX=1219076 GN=recA PE=3 SV=1;tr|A0A0H0YA21|A0A0H0YA21_VIBAL Protein RecA OS=Vibrio alginolyticus OX=663 GN=recA PE=3 SV=1;	60.799	0.57035	DEVVGNETRIKVVKNKIAAPFKEANTQIMYG	NK(suc)IAAPFK
tr|A0A2I3C9C1|A0A2I3C9C1_VIBAX;tr|A0A0H0YA21|A0A0H0YA21_VIBAL;tr|D0WUF6|D0WUF6_VIBAL;tr|A0A0L7YTQ6|A0A0L7YTQ6_VIBAL;tr|A0A1W6VB90|A0A1W6VB90_VIBAL;tr|A0A0P7EWN5|A0A0P7EWN5_VIBAL	7;7;14;7;7;8	tr|A0A2I3C9C1|A0A2I3C9C1_VIBAX	tr|A0A2I3C9C1|A0A2I3C9C1_VIBAX Protein RecA OS=Vibrio alginolyticus (strain ATCC 17749 / DSM 2171 / NBRC 15630 / NCIMB 1903 / XII-53) OX=1219076 GN=recA PE=3 SV=1;tr|A0A0H0YA21|A0A0H0YA21_VIBAL Protein RecA OS=Vibrio alginolyticus OX=663 GN=recA PE=3 SV=1;	84.479	-0.24098	_________MDENKQKALAAALGQIEKQFGK	QK(suc)ALAAALGQIEK
tr|A0A2I3C9C1|A0A2I3C9C1_VIBAX;tr|A0A0H0YA21|A0A0H0YA21_VIBAL;tr|D0WUF6|D0WUF6_VIBAL;tr|R9YYU6|R9YYU6_VIBAL;tr|L7X8X3|L7X8X3_VIBAL;tr|Q5GPF6|Q5GPF6_VIBAL;tr|A0A2L0W185|A0A2L0W185_VIBAL;tr|A0A1W6AX18|A0A1W6AX18_VIBAL;tr|C4MKL1|C4MKL1_VIBAL;tr|C4MKR7|C4MKR7_VIBAL;tr|C4MKL5|C4MKL5_VIBAL;tr|L7X8X7|L7X8X7_VIBAL;tr|A0A0F7NQT9|A0A0F7NQT9_VIBAL;tr|C4MKY2|C4MKY2_VIBAL;tr|C4MKL6|C4MKL6_VIBAL	231;231;238;189;211;208;215;194;164;164;164;213;116;164;164	tr|A0A2I3C9C1|A0A2I3C9C1_VIBAX	tr|A0A2I3C9C1|A0A2I3C9C1_VIBAX Protein RecA OS=Vibrio alginolyticus (strain ATCC 17749 / DSM 2171 / NBRC 15630 / NCIMB 1903 / XII-53) OX=1219076 GN=recA PE=3 SV=1;tr|A0A0H0YA21|A0A0H0YA21_VIBAL Protein RecA OS=Vibrio alginolyticus OX=663 GN=recA PE=3 SV=1;	121.04	0.078427	FYASVRLDIRRTGAIKEGDEVVGNETRIKVV	TGAIK(suc)EGDEVVGNETR
tr|D0X1Y0|D0X1Y0_VIBAL;tr|A0A0H0YA30|A0A0H0YA30_VIBAL;tr|A0A2I3CI50|A0A2I3CI50_VIBAX	153;153;153	tr|D0X1Y0|D0X1Y0_VIBAL	tr|D0X1Y0|D0X1Y0_VIBAL Dihydrolipoyllysine-residue succinyltransferase component of 2-oxoglutarate dehydrogenase complex OS=Vibrio alginolyticus 40B OX=674977 GN=sucB PE=3 SV=1;tr|A0A0H0YA30|A0A0H0YA30_VIBAL Dihydrolipoyllysine-residue succinyltransferase	77.597	-0.97103	GRITREDIEAHLANAKSASKEDSPAVVDVPA	EDIEAHLANAK(suc)SASK
tr|D0X1Y0|D0X1Y0_VIBAL;tr|A0A0H0YA30|A0A0H0YA30_VIBAL;tr|A0A2I3CI50|A0A2I3CI50_VIBAX	157;157;157	tr|D0X1Y0|D0X1Y0_VIBAL	tr|D0X1Y0|D0X1Y0_VIBAL Dihydrolipoyllysine-residue succinyltransferase component of 2-oxoglutarate dehydrogenase complex OS=Vibrio alginolyticus 40B OX=674977 GN=sucB PE=3 SV=1;tr|A0A0H0YA30|A0A0H0YA30_VIBAL Dihydrolipoyllysine-residue succinyltransferase	145.6	-0.11204	REDIEAHLANAKSASKEDSPAVVDVPAAARS	SASK(suc)EDSPAVVDVPAAAR
tr|D0X1Y0|D0X1Y0_VIBAL;tr|A0A0H0YA30|A0A0H0YA30_VIBAL;tr|A0A2I3CI50|A0A2I3CI50_VIBAX;tr|A0A1W6VFR0|A0A1W6VFR0_VIBAL;tr|A0A0L7YRC1|A0A0L7YRC1_VIBAL	297;297;297;297;295	tr|D0X1Y0|D0X1Y0_VIBAL	tr|D0X1Y0|D0X1Y0_VIBAL Dihydrolipoyllysine-residue succinyltransferase component of 2-oxoglutarate dehydrogenase complex OS=Vibrio alginolyticus 40B OX=674977 GN=sucB PE=3 SV=1;tr|A0A0H0YA30|A0A0H0YA30_VIBAL Dihydrolipoyllysine-residue succinyltransferase	92.47	0.18432	KDCDKLGFADVEKGIKELAIKGRDGKLTVDE	GIK(suc)ELAIK
tr|D0X1Y0|D0X1Y0_VIBAL;tr|A0A0H0YA30|A0A0H0YA30_VIBAL	102;102	tr|D0X1Y0|D0X1Y0_VIBAL	tr|D0X1Y0|D0X1Y0_VIBAL Dihydrolipoyllysine-residue succinyltransferase component of 2-oxoglutarate dehydrogenase complex OS=Vibrio alginolyticus 40B OX=674977 GN=sucB PE=3 SV=1;tr|A0A0H0YA30|A0A0H0YA30_VIBAL Dihydrolipoyllysine-residue succinyltransferase	99.531	0.8774	ADKTEGTEASPDKRHKAALSEESNDALSPAV	HK(suc)AALSEESNDALSPAVR
tr|D0X1Y0|D0X1Y0_VIBAL;tr|A0A0H0YA30|A0A0H0YA30_VIBAL;tr|A0A2I3CI50|A0A2I3CI50_VIBAX	215;215;215	tr|D0X1Y0|D0X1Y0_VIBAL	tr|D0X1Y0|D0X1Y0_VIBAL Dihydrolipoyllysine-residue succinyltransferase component of 2-oxoglutarate dehydrogenase complex OS=Vibrio alginolyticus 40B OX=674977 GN=sucB PE=3 SV=1;tr|A0A0H0YA30|A0A0H0YA30_VIBAL Dihydrolipoyllysine-residue succinyltransferase	76.282	2.3233	TTFNEVNMKPIMDLRKQYKDQFEERHGIRLG	K(suc)QYKDQFEER
tr|D0X1Y0|D0X1Y0_VIBAL;tr|A0A0H0YA30|A0A0H0YA30_VIBAL;tr|A0A2I3CI50|A0A2I3CI50_VIBAX	218;218;218	tr|D0X1Y0|D0X1Y0_VIBAL	tr|D0X1Y0|D0X1Y0_VIBAL Dihydrolipoyllysine-residue succinyltransferase component of 2-oxoglutarate dehydrogenase complex OS=Vibrio alginolyticus 40B OX=674977 GN=sucB PE=3 SV=1;tr|A0A0H0YA30|A0A0H0YA30_VIBAL Dihydrolipoyllysine-residue succinyltransferase	91.853	1.8473	NEVNMKPIMDLRKQYKDQFEERHGIRLGFMS	QYK(suc)DQFEER
tr|D0X1Y0|D0X1Y0_VIBAL;tr|A0A0H0YA30|A0A0H0YA30_VIBAL;tr|A0A2I3CI50|A0A2I3CI50_VIBAX	132;132;132	tr|D0X1Y0|D0X1Y0_VIBAL	tr|D0X1Y0|D0X1Y0_VIBAL Dihydrolipoyllysine-residue succinyltransferase component of 2-oxoglutarate dehydrogenase complex OS=Vibrio alginolyticus 40B OX=674977 GN=sucB PE=3 SV=1;tr|A0A0H0YA30|A0A0H0YA30_VIBAL Dihydrolipoyllysine-residue succinyltransferase	123.14	-0.069635	VRRLLAEHGLEASQVKGTGVGGRITREDIEA	LLAEHGLEASQVK(suc)GTGVGGR
tr|D0WWL3|D0WWL3_VIBAL;tr|A0A0H0YA39|A0A0H0YA39_VIBAL;tr|A0A2I3CI34|A0A2I3CI34_VIBAX	50;50;22	tr|D0WWL3|D0WWL3_VIBAL	tr|D0WWL3|D0WWL3_VIBAL Negative modulator of initiation of replication OS=Vibrio alginolyticus 40B OX=674977 GN=seqA PE=3 SV=1;tr|A0A0H0YA39|A0A0H0YA39_VIBAL Negative modulator of initiation of replication OS=Vibrio alginolyticus OX=663 GN=seqA PE=3 SV=1;t	81.92	-0.13869	LDGQLQEAKAAPVVEKPQGIVVSKDAGKTES	AAPVVEK(suc)PQGIVVSK
tr|D0WWL3|D0WWL3_VIBAL;tr|A0A0H0YA39|A0A0H0YA39_VIBAL;tr|A0A2I3CI34|A0A2I3CI34_VIBAX	58;58;30	tr|D0WWL3|D0WWL3_VIBAL	tr|D0WWL3|D0WWL3_VIBAL Negative modulator of initiation of replication OS=Vibrio alginolyticus 40B OX=674977 GN=seqA PE=3 SV=1;tr|A0A0H0YA39|A0A0H0YA39_VIBAL Negative modulator of initiation of replication OS=Vibrio alginolyticus OX=663 GN=seqA PE=3 SV=1;t	60.564	0.80199	KAAPVVEKPQGIVVSKDAGKTESVDVVKEMR	AAPVVEKPQGIVVSK(suc)DAGK
tr|D0WWL3|D0WWL3_VIBAL;tr|A0A0H0YA39|A0A0H0YA39_VIBAL;tr|A0A2I3CI34|A0A2I3CI34_VIBAX	43;43;15	tr|D0WWL3|D0WWL3_VIBAL	tr|D0WWL3|D0WWL3_VIBAL Negative modulator of initiation of replication OS=Vibrio alginolyticus 40B OX=674977 GN=seqA PE=3 SV=1;tr|A0A0H0YA39|A0A0H0YA39_VIBAL Negative modulator of initiation of replication OS=Vibrio alginolyticus OX=663 GN=seqA PE=3 SV=1;t	47.52	0.24677	ILRRLLNLDGQLQEAKAAPVVEKPQGIVVSK	LLNLDGQLQEAK(suc)AAPVVEKPQGIVVSK
tr|D0WWL3|D0WWL3_VIBAL;tr|A0A0H0YA39|A0A0H0YA39_VIBAL;tr|A0A2I3CI34|A0A2I3CI34_VIBAX	70;70;42	tr|D0WWL3|D0WWL3_VIBAL	tr|D0WWL3|D0WWL3_VIBAL Negative modulator of initiation of replication OS=Vibrio alginolyticus 40B OX=674977 GN=seqA PE=3 SV=1;tr|A0A0H0YA39|A0A0H0YA39_VIBAL Negative modulator of initiation of replication OS=Vibrio alginolyticus OX=663 GN=seqA PE=3 SV=1;t	61.353	2.9265	VVSKDAGKTESVDVVKEMRSLLISDEFAGLK	TESVDVVK(suc)EMR
tr|D0WWL3|D0WWL3_VIBAL;tr|A0A0H0YA39|A0A0H0YA39_VIBAL	19;19	tr|D0WWL3|D0WWL3_VIBAL	tr|D0WWL3|D0WWL3_VIBAL Negative modulator of initiation of replication OS=Vibrio alginolyticus 40B OX=674977 GN=seqA PE=3 SV=1;tr|A0A0H0YA39|A0A0H0YA39_VIBAL Negative modulator of initiation of replication OS=Vibrio alginolyticus OX=663 GN=seqA PE=3 SV=1	65.716	0.84049	IEVDEDLYRYIASQTKHIGESASDILRRLLN	YIASQTK(suc)HIGESASDILR
tr|A0A2I3CG81|A0A2I3CG81_VIBAX;tr|A0A0H0YA49|A0A0H0YA49_VIBAL;tr|A0A0L7YYG1|A0A0L7YYG1_VIBAL;tr|A0A1W6VFR1|A0A1W6VFR1_VIBAL	40;40;40;40	tr|A0A2I3CG81|A0A2I3CG81_VIBAX	tr|A0A2I3CG81|A0A2I3CG81_VIBAX Adenylate kinase OS=Vibrio alginolyticus (strain ATCC 17749 / DSM 2171 / NBRC 15630 / NCIMB 1903 / XII-53) OX=1219076 GN=adk PE=3 SV=1;tr|A0A0H0YA49|A0A0H0YA49_VIBAL Adenylate kinase OS=Vibrio alginolyticus OX=663 GN=adk PE=3	80.688	0.24184	GIPQISTGDMLRAAIKAGTELGKQAKAVIDA	AAIK(suc)AGTELGK
tr|A0A2I3CG81|A0A2I3CG81_VIBAX;tr|A0A0H0YA49|A0A0H0YA49_VIBAL;tr|A0A0L7YYG1|A0A0L7YYG1_VIBAL;tr|A0A1W6VFR1|A0A1W6VFR1_VIBAL	47;47;47;47	tr|A0A2I3CG81|A0A2I3CG81_VIBAX	tr|A0A2I3CG81|A0A2I3CG81_VIBAX Adenylate kinase OS=Vibrio alginolyticus (strain ATCC 17749 / DSM 2171 / NBRC 15630 / NCIMB 1903 / XII-53) OX=1219076 GN=adk PE=3 SV=1;tr|A0A0H0YA49|A0A0H0YA49_VIBAL Adenylate kinase OS=Vibrio alginolyticus OX=663 GN=adk PE=3	58.596	-0.054099	GDMLRAAIKAGTELGKQAKAVIDAGQLVSDE	AGTELGK(suc)QAK
tr|D0WVU5|D0WVU5_VIBAL;tr|A0A2I3CB32|A0A2I3CB32_VIBAX;tr|A0A0H0YA56|A0A0H0YA56_VIBAL;tr|A0A1W6TF55|A0A1W6TF55_VIBAL;tr|A0A0L7YVH4|A0A0L7YVH4_VIBAL	16;16;16;16;16	tr|D0WVU5|D0WVU5_VIBAL	tr|D0WVU5|D0WVU5_VIBAL Ribose-5-phosphate isomerase A OS=Vibrio alginolyticus 40B OX=674977 GN=rpiA PE=3 SV=1;tr|A0A2I3CB32|A0A2I3CB32_VIBAX Ribose-5-phosphate isomerase A OS=Vibrio alginolyticus (strain ATCC 17749 / DSM 2171 / NBRC 15630 / NCIMB 1903 / XI	59.426	0.97349	MTQDEMKKAAGWAALKYVEKGSIVGVGTGST	AAGWAALK(suc)YVEK
tr|D0WVU5|D0WVU5_VIBAL;tr|A0A2I3CB32|A0A2I3CB32_VIBAX;tr|A0A0H0YA56|A0A0H0YA56_VIBAL;tr|A0A1W6TF55|A0A1W6TF55_VIBAL;tr|A0A0L7YVH4|A0A0L7YVH4_VIBAL	8;8;8;8;8	tr|D0WVU5|D0WVU5_VIBAL	tr|D0WVU5|D0WVU5_VIBAL Ribose-5-phosphate isomerase A OS=Vibrio alginolyticus 40B OX=674977 GN=rpiA PE=3 SV=1;tr|A0A2I3CB32|A0A2I3CB32_VIBAX Ribose-5-phosphate isomerase A OS=Vibrio alginolyticus (strain ATCC 17749 / DSM 2171 / NBRC 15630 / NCIMB 1903 / XI	45.382	-1.1687	________MTQDEMKKAAGWAALKYVEKGSI	K(suc)AAGWAALK
tr|A0A2I3CA03|A0A2I3CA03_VIBAX;tr|A0A0H0YA59|A0A0H0YA59_VIBAL;tr|A0A0L7YU70|A0A0L7YU70_VIBAL	38;38;38	tr|A0A2I3CA03|A0A2I3CA03_VIBAX	tr|A0A2I3CA03|A0A2I3CA03_VIBAX Translational regulator CsrA OS=Vibrio alginolyticus (strain ATCC 17749 / DSM 2171 / NBRC 15630 / NCIMB 1903 / XII-53) OX=1219076 GN=csrA PE=3 SV=1;tr|A0A0H0YA59|A0A0H0YA59_VIBAL Translational regulator CsrA OS=Vibrio alginol	80.763	-0.018296	LGVKGNQVRIGVNAPKEVSVHREEIYMRIQA	IGVNAPK(suc)EVSVHREEIYMR
tr|A0A2I3CA03|A0A2I3CA03_VIBAX;tr|A0A0H0YA59|A0A0H0YA59_VIBAL	55;55	tr|A0A2I3CA03|A0A2I3CA03_VIBAX	tr|A0A2I3CA03|A0A2I3CA03_VIBAX Translational regulator CsrA OS=Vibrio alginolyticus (strain ATCC 17749 / DSM 2171 / NBRC 15630 / NCIMB 1903 / XII-53) OX=1219076 GN=csrA PE=3 SV=1;tr|A0A0H0YA59|A0A0H0YA59_VIBAL Translational regulator CsrA OS=Vibrio alginol	77.288	-0.72774	VSVHREEIYMRIQAEKGNGNVASGNY_____	IQAEK(suc)GNGNVASGNY
tr|D0WVW6|D0WVW6_VIBAL;tr|A0A2I3C9Z9|A0A2I3C9Z9_VIBAX;tr|A0A1W6W7X8|A0A1W6W7X8_VIBAL;tr|A0A0H0YA77|A0A0H0YA77_VIBAL	44;44;44;44	tr|D0WVW6|D0WVW6_VIBAL	tr|D0WVW6|D0WVW6_VIBAL Holo-[acyl-carrier-protein] synthase OS=Vibrio alginolyticus 40B OX=674977 GN=acpS PE=3 SV=1;tr|A0A2I3C9Z9|A0A2I3C9Z9_VIBAX Holo-[acyl-carrier-protein] synthase OS=Vibrio alginolyticus (strain ATCC 17749 / DSM 2171 / NBRC 15630 / NCI	72.485	-0.26618	QRILSEEEMAKFSQLKLQGRYLAKRFAVKEA	FSQLK(suc)LQGR
tr|D0WVT9|D0WVT9_VIBAL;tr|A0A2I3CAZ5|A0A2I3CAZ5_VIBAX;tr|A0A0S3JWM2|A0A0S3JWM2_VIBAL;tr|A0A0H0YA99|A0A0H0YA99_VIBAL	217;217;217;217	tr|D0WVT9|D0WVT9_VIBAL	tr|D0WVT9|D0WVT9_VIBAL Uncharacterized protein OS=Vibrio alginolyticus 40B OX=674977 GN=VMC_12890 PE=4 SV=1;tr|A0A2I3CAZ5|A0A2I3CAZ5_VIBAX Uncharacterized protein OS=Vibrio alginolyticus (strain ATCC 17749 / DSM 2171 / NBRC 15630 / NCIMB 1903 / XII-53) OX=	41.429	-0.35113	ADLKLTKKVIRETLEKDPRILKDPDITIGVL	ETLEK(suc)DPR
tr|D0WV08|D0WV08_VIBAL;tr|A0A2I3CFX4|A0A2I3CFX4_VIBAX;tr|A0A0H0YAA7|A0A0H0YAA7_VIBAL;tr|A0A1W6VBY2|A0A1W6VBY2_VIBAL;tr|A0A0L7YRZ8|A0A0L7YRZ8_VIBAL	234;237;237;237;237	tr|D0WV08|D0WV08_VIBAL	tr|D0WV08|D0WV08_VIBAL Ribose-phosphate pyrophosphokinase OS=Vibrio alginolyticus 40B OX=674977 GN=prs PE=3 SV=1;tr|A0A2I3CFX4|A0A2I3CFX4_VIBAX Ribose-phosphate pyrophosphokinase OS=Vibrio alginolyticus (strain ATCC 17749 / DSM 2171 / NBRC 15630 / NCIMB 19	62.546	-0.35965	MIDTGGTLCKAAEALKERGAKRVFAYATHAV	AAEALK(suc)ER
tr|D0WV08|D0WV08_VIBAL;tr|A0A2I3CFX4|A0A2I3CFX4_VIBAX;tr|A0A0H0YAA7|A0A0H0YAA7_VIBAL	283;286;286	tr|D0WV08|D0WV08_VIBAL	tr|D0WV08|D0WV08_VIBAL Ribose-phosphate pyrophosphokinase OS=Vibrio alginolyticus 40B OX=674977 GN=prs PE=3 SV=1;tr|A0A2I3CFX4|A0A2I3CFX4_VIBAX Ribose-phosphate pyrophosphokinase OS=Vibrio alginolyticus (strain ATCC 17749 / DSM 2171 / NBRC 15630 / NCIMB 19	90.926	-0.61797	VTDSISLSKEMAATGKVTTLSLSRMLAEAIR	EMAATGK(suc)VTTLSLSR
tr|D0WVQ7|D0WVQ7_VIBAL;tr|A1YR12|A1YR12_VIBAL;tr|A0A2I3C856|A0A2I3C856_VIBAX;tr|A0A0H0YAD5|A0A0H0YAD5_VIBAL;tr|F6M758|F6M758_VIBAL;tr|B5TJY1|B5TJY1_VIBAL;tr|A0A1W6VC32|A0A1W6VC32_VIBAL;tr|A0A1W6VFY7|A0A1W6VFY7_VIBAL	336;336;336;336;336;336;352;337	tr|D0WVQ7|D0WVQ7_VIBAL	tr|D0WVQ7|D0WVQ7_VIBAL Flagellin OS=Vibrio alginolyticus 40B OX=674977 GN=flaB PE=3 SV=1;tr|A1YR12|A1YR12_VIBAL Flagellin OS=Vibrio alginolyticus OX=663 GN=flaA PE=3 SV=1;tr|A0A2I3C856|A0A2I3C856_VIBAX Flagellin OS=Vibrio alginolyticus (strain ATCC 17749 /	74.301	3.8429	LDNINENVNASKSRIKDTDYAKETTAMTKSQ	IK(suc)DTDYAK
tr|A0A2I3C4L5|A0A2I3C4L5_VIBAX;tr|A0A0H0YAG3|A0A0H0YAG3_VIBAL;tr|D0X013|D0X013_VIBAL;tr|A0A2L1XY50|A0A2L1XY50_VIBAL;tr|A0A0S3JU88|A0A0S3JU88_VIBAL	22;22;23;23;22	tr|A0A2I3C4L5|A0A2I3C4L5_VIBAX	tr|A0A2I3C4L5|A0A2I3C4L5_VIBAX Glucose-6-phosphate 1-dehydrogenase OS=Vibrio alginolyticus (strain ATCC 17749 / DSM 2171 / NBRC 15630 / NCIMB 1903 / XII-53) OX=1219076 GN=zwf PE=3 SV=1;tr|A0A0H0YAG3|A0A0H0YAG3_VIBAL Glucose-6-phosphate 1-dehydrogenase OS=V	99.539	-0.76183	SSIVIFGASGDLTYRKLIPALYHLYANKQLP	K(suc)LIPALYHLYANK
tr|A0A2I3C4L5|A0A2I3C4L5_VIBAX;tr|A0A0H0YAG3|A0A0H0YAG3_VIBAL;tr|D0X013|D0X013_VIBAL;tr|A0A2L1XY50|A0A2L1XY50_VIBAL;tr|A0A0S3JU88|A0A0S3JU88_VIBAL;tr|A0A1W6VEE0|A0A1W6VEE0_VIBAL	61;61;62;62;61;61	tr|A0A2I3C4L5|A0A2I3C4L5_VIBAX	tr|A0A2I3C4L5|A0A2I3C4L5_VIBAX Glucose-6-phosphate 1-dehydrogenase OS=Vibrio alginolyticus (strain ATCC 17749 / DSM 2171 / NBRC 15630 / NCIMB 1903 / XII-53) OX=1219076 GN=zwf PE=3 SV=1;tr|A0A0H0YAG3|A0A0H0YAG3_VIBAL Glucose-6-phosphate 1-dehydrogenase OS=V	93.162	0.35398	SRTEYSDESYRAKLKKSLQEMEKTEPETLDA	K(suc)SLQEMEK
tr|A0A2I3C4L5|A0A2I3C4L5_VIBAX;tr|A0A0H0YAG3|A0A0H0YAG3_VIBAL;tr|D0X013|D0X013_VIBAL;tr|A0A2L1XY50|A0A2L1XY50_VIBAL;tr|A0A0S3JU88|A0A0S3JU88_VIBAL	358;358;359;359;358	tr|A0A2I3C4L5|A0A2I3C4L5_VIBAX	tr|A0A2I3C4L5|A0A2I3C4L5_VIBAX Glucose-6-phosphate 1-dehydrogenase OS=Vibrio alginolyticus (strain ATCC 17749 / DSM 2171 / NBRC 15630 / NCIMB 1903 / XII-53) OX=1219076 GN=zwf PE=3 SV=1;tr|A0A0H0YAG3|A0A0H0YAG3_VIBAL Glucose-6-phosphate 1-dehydrogenase OS=V	53.059	-0.82602	GKRLPTRVTEVVIHFKQTPHPVFGQNAPENK	VTEVVIHFK(suc)QTPHPVFGQNAPENK
tr|A0A2L1Y4G8|A0A2L1Y4G8_VIBAL;tr|A0A2I3BXP4|A0A2I3BXP4_VIBAX;tr|A0A0H0YAH7|A0A0H0YAH7_VIBAL;tr|D0WVB0|D0WVB0_VIBAL	3;3;3;7	tr|A0A2L1Y4G8|A0A2L1Y4G8_VIBAL	tr|A0A2L1Y4G8|A0A2L1Y4G8_VIBAL 1,4-dihydroxy-2-naphthoyl-CoA synthase OS=Vibrio alginolyticus OX=663 GN=menB PE=3 SV=1;tr|A0A2I3BXP4|A0A2I3BXP4_VIBAX 1,4-dihydroxy-2-naphthoyl-CoA synthase OS=Vibrio alginolyticus (strain ATCC 17749 / DSM 2171 / NBRC 15630	76.522	-0.019278	_____________MAKTVGISEEELYAPVQW	AK(suc)TVGISEEELYAPVQWK
tr|A0A2L1Y4G8|A0A2L1Y4G8_VIBAL;tr|A0A2I3BXP4|A0A2I3BXP4_VIBAX;tr|A0A0H0YAH7|A0A0H0YAH7_VIBAL;tr|D0WVB0|D0WVB0_VIBAL	101;101;101;105	tr|A0A2L1Y4G8|A0A2L1Y4G8_VIBAL	tr|A0A2L1Y4G8|A0A2L1Y4G8_VIBAL 1,4-dihydroxy-2-naphthoyl-CoA synthase OS=Vibrio alginolyticus OX=663 GN=menB PE=3 SV=1;tr|A0A2I3BXP4|A0A2I3BXP4_VIBAX 1,4-dihydroxy-2-naphthoyl-CoA synthase OS=Vibrio alginolyticus (strain ATCC 17749 / DSM 2171 / NBRC 15630	55.127	0.89991	CSGGDQKIRGDYGGYKDDQGTHHLNVLDFQR	GDYGGYK(suc)DDQGTHHLNVLDFQR
tr|D0WX86|D0WX86_VIBAL;tr|A0A2I3C8J3|A0A2I3C8J3_VIBAX;tr|A0A0H0YAM0|A0A0H0YAM0_VIBAL;tr|A0A2L1XZU2|A0A2L1XZU2_VIBAL;tr|A0A0P7EKG2|A0A0P7EKG2_VIBAL	99;99;99;99;99	tr|D0WX86|D0WX86_VIBAL	tr|D0WX86|D0WX86_VIBAL Acetyl-coenzyme A carboxylase carboxyl transferase subunit alpha OS=Vibrio alginolyticus 40B OX=674977 GN=accA PE=3 SV=1;tr|A0A2I3C8J3|A0A2I3C8J3_VIBAX Acetyl-coenzyme A carboxylase carboxyl transferase subunit alpha OS=Vibrio algino	60.434	0.75212	EEFDELAGDRAFADDKAIVGGMARLEGRPVM	AFADDK(suc)AIVGGMAR
tr|D0WX86|D0WX86_VIBAL;tr|A0A2I3C8J3|A0A2I3C8J3_VIBAX;tr|A0A0H0YAM0|A0A0H0YAM0_VIBAL;tr|A0A2L1XZU2|A0A2L1XZU2_VIBAL;tr|A0A0P7EKG2|A0A0P7EKG2_VIBAL;tr|A0A1W6VG14|A0A1W6VG14_VIBAL;tr|A0A0L7YVT4|A0A0L7YVT4_VIBAL	183;183;183;183;183;183;183	tr|D0WX86|D0WX86_VIBAL	tr|D0WX86|D0WX86_VIBAL Acetyl-coenzyme A carboxylase carboxyl transferase subunit alpha OS=Vibrio alginolyticus 40B OX=674977 GN=accA PE=3 SV=1;tr|A0A2I3C8J3|A0A2I3C8J3_VIBAX Acetyl-coenzyme A carboxylase carboxyl transferase subunit alpha OS=Vibrio algino	58.433	0.82197	PGVGAEERGQSEAIAKNLKVMSGLKVPVICN	GQSEAIAK(suc)NLK
tr|D0WX86|D0WX86_VIBAL;tr|A0A2I3C8J3|A0A2I3C8J3_VIBAX;tr|A0A0H0YAM0|A0A0H0YAM0_VIBAL;tr|A0A2L1XZU2|A0A2L1XZU2_VIBAL;tr|A0A0P7EKG2|A0A0P7EKG2_VIBAL;tr|A0A1W6VG14|A0A1W6VG14_VIBAL;tr|A0A0L7YVT4|A0A0L7YVT4_VIBAL	186;186;186;186;186;186;186	tr|D0WX86|D0WX86_VIBAL	tr|D0WX86|D0WX86_VIBAL Acetyl-coenzyme A carboxylase carboxyl transferase subunit alpha OS=Vibrio alginolyticus 40B OX=674977 GN=accA PE=3 SV=1;tr|A0A2I3C8J3|A0A2I3C8J3_VIBAX Acetyl-coenzyme A carboxylase carboxyl transferase subunit alpha OS=Vibrio algino	55.37	-1.2495	GAEERGQSEAIAKNLKVMSGLKVPVICNVVG	NLK(suc)VMSGLK
tr|D0WX86|D0WX86_VIBAL;tr|A0A2I3C8J3|A0A2I3C8J3_VIBAX;tr|A0A0H0YAM0|A0A0H0YAM0_VIBAL;tr|A0A2L1XZU2|A0A2L1XZU2_VIBAL;tr|A0A0P7EKG2|A0A0P7EKG2_VIBAL	45;45;45;45;45	tr|D0WX86|D0WX86_VIBAL	tr|D0WX86|D0WX86_VIBAL Acetyl-coenzyme A carboxylase carboxyl transferase subunit alpha OS=Vibrio alginolyticus 40B OX=674977 GN=accA PE=3 SV=1;tr|A0A2I3C8J3|A0A2I3C8J3_VIBAX Acetyl-coenzyme A carboxylase carboxyl transferase subunit alpha OS=Vibrio algino	91.475	0.49156	GDSAIDLDKEIEQLEKKSLELKKKTFSDLGA	HGGDSAIDLDKEIEQLEK(suc)K
tr|D0WX86|D0WX86_VIBAL;tr|A0A2I3C8J3|A0A2I3C8J3_VIBAX;tr|A0A0H0YAM0|A0A0H0YAM0_VIBAL;tr|A0A2L1XZU2|A0A2L1XZU2_VIBAL;tr|A0A0P7EKG2|A0A0P7EKG2_VIBAL;tr|A0A1W6VG14|A0A1W6VG14_VIBAL;tr|A0A0L7YVT4|A0A0L7YVT4_VIBAL	136;136;136;136;136;136;136	tr|D0WX86|D0WX86_VIBAL	tr|D0WX86|D0WX86_VIBAL Acetyl-coenzyme A carboxylase carboxyl transferase subunit alpha OS=Vibrio alginolyticus 40B OX=674977 GN=accA PE=3 SV=1;tr|A0A2I3C8J3|A0A2I3C8J3_VIBAX Acetyl-coenzyme A carboxylase carboxyl transferase subunit alpha OS=Vibrio algino	61.56	0.81024	GRETKEKVKRNFGMPKPEGYRKALRLMEMAE	NFGMPK(suc)PEGYRK
tr|A0A2I3C8H8|A0A2I3C8H8_VIBAX;tr|A0A0H0YAN1|A0A0H0YAN1_VIBAL;tr|D0WX70|D0WX70_VIBAL;tr|A0A0L7YVS0|A0A0L7YVS0_VIBAL	81;81;92;81	tr|A0A2I3C8H8|A0A2I3C8H8_VIBAX	tr|A0A2I3C8H8|A0A2I3C8H8_VIBAX 30S ribosomal protein S2 OS=Vibrio alginolyticus (strain ATCC 17749 / DSM 2171 / NBRC 15630 / NCIMB 1903 / XII-53) OX=1219076 GN=rpsB PE=3 SV=1;tr|A0A0H0YAN1|A0A0H0YAN1_VIBAL 30S ribosomal protein S2 OS=Vibrio alginolyticus O	107.65	0.9582	KVLFVGTKRAASEAVKEAAIASNQFYVNNRW	AASEAVK(suc)EAAIASNQFYVNNR
tr|A0A2I3C8H8|A0A2I3C8H8_VIBAX;tr|A0A0H0YAN1|A0A0H0YAN1_VIBAL;tr|D0WX70|D0WX70_VIBAL;tr|A0A1W6VG53|A0A1W6VG53_VIBAL;tr|A0A0L7YVS0|A0A0L7YVS0_VIBAL	11;11;22;11;11	tr|A0A2I3C8H8|A0A2I3C8H8_VIBAX	tr|A0A2I3C8H8|A0A2I3C8H8_VIBAX 30S ribosomal protein S2 OS=Vibrio alginolyticus (strain ATCC 17749 / DSM 2171 / NBRC 15630 / NCIMB 1903 / XII-53) OX=1219076 GN=rpsB PE=3 SV=1;tr|A0A0H0YAN1|A0A0H0YAN1_VIBAL 30S ribosomal protein S2 OS=Vibrio alginolyticus O	66.267	0.12941	_____MATVSMRDMLKAGVHFGHQTRYWNPK	DMLK(suc)AGVHFGHQTR
tr|A0A2I3C8H8|A0A2I3C8H8_VIBAX;tr|A0A0H0YAN1|A0A0H0YAN1_VIBAL;tr|D0WX70|D0WX70_VIBAL	128;128;139	tr|A0A2I3C8H8|A0A2I3C8H8_VIBAX	tr|A0A2I3C8H8|A0A2I3C8H8_VIBAX 30S ribosomal protein S2 OS=Vibrio alginolyticus (strain ATCC 17749 / DSM 2171 / NBRC 15630 / NCIMB 1903 / XII-53) OX=1219076 GN=rpsB PE=3 SV=1;tr|A0A0H0YAN1|A0A0H0YAN1_VIBAL 30S ribosomal protein S2 OS=Vibrio alginolyticus O	63.145	0.21761	RLKELETQSQDGTFDKLTKKEALMRTREMEK	ELETQSQDGTFDK(suc)LTKK
tr|A0A2I3C8H8|A0A2I3C8H8_VIBAX;tr|A0A0H0YAN1|A0A0H0YAN1_VIBAL;tr|D0WX70|D0WX70_VIBAL	131;131;142	tr|A0A2I3C8H8|A0A2I3C8H8_VIBAX	tr|A0A2I3C8H8|A0A2I3C8H8_VIBAX 30S ribosomal protein S2 OS=Vibrio alginolyticus (strain ATCC 17749 / DSM 2171 / NBRC 15630 / NCIMB 1903 / XII-53) OX=1219076 GN=rpsB PE=3 SV=1;tr|A0A0H0YAN1|A0A0H0YAN1_VIBAL 30S ribosomal protein S2 OS=Vibrio alginolyticus O	81.656	0.31867	ELETQSQDGTFDKLTKKEALMRTREMEKLEK	ELETQSQDGTFDKLTK(suc)K
tr|A0A2I3C8H8|A0A2I3C8H8_VIBAX;tr|A0A0H0YAN1|A0A0H0YAN1_VIBAL;tr|D0WX70|D0WX70_VIBAL;tr|A0A1W6VG53|A0A1W6VG53_VIBAL;tr|A0A0L7YVS0|A0A0L7YVS0_VIBAL	146;146;157;146;146	tr|A0A2I3C8H8|A0A2I3C8H8_VIBAX	tr|A0A2I3C8H8|A0A2I3C8H8_VIBAX 30S ribosomal protein S2 OS=Vibrio alginolyticus (strain ATCC 17749 / DSM 2171 / NBRC 15630 / NCIMB 1903 / XII-53) OX=1219076 GN=rpsB PE=3 SV=1;tr|A0A0H0YAN1|A0A0H0YAN1_VIBAL 30S ribosomal protein S2 OS=Vibrio alginolyticus O	108.7	0.55133	KKEALMRTREMEKLEKSLGGIKDMGGLPDAL	EMEKLEK(suc)SLGGIK
tr|A0A2I3C8H8|A0A2I3C8H8_VIBAX;tr|A0A0H0YAN1|A0A0H0YAN1_VIBAL;tr|D0WX70|D0WX70_VIBAL;tr|A0A1W6VG53|A0A1W6VG53_VIBAL;tr|A0A0L7YVS0|A0A0L7YVS0_VIBAL	66;66;77;66;66	tr|A0A2I3C8H8|A0A2I3C8H8_VIBAX	tr|A0A2I3C8H8|A0A2I3C8H8_VIBAX 30S ribosomal protein S2 OS=Vibrio alginolyticus (strain ATCC 17749 / DSM 2171 / NBRC 15630 / NCIMB 1903 / XII-53) OX=1219076 GN=rpsB PE=3 SV=1;tr|A0A0H0YAN1|A0A0H0YAN1_VIBAL 30S ribosomal protein S2 OS=Vibrio alginolyticus O	64.04	0.017052	NDALAELAKVGEKKGKVLFVGTKRAASEAVK	GK(suc)VLFVGTK
tr|A0A2I3C8H8|A0A2I3C8H8_VIBAX;tr|A0A0H0YAN1|A0A0H0YAN1_VIBAL;tr|D0WX70|D0WX70_VIBAL;tr|A0A1W6VG53|A0A1W6VG53_VIBAL;tr|A0A0L7YVS0|A0A0L7YVS0_VIBAL	73;73;84;73;73	tr|A0A2I3C8H8|A0A2I3C8H8_VIBAX	tr|A0A2I3C8H8|A0A2I3C8H8_VIBAX 30S ribosomal protein S2 OS=Vibrio alginolyticus (strain ATCC 17749 / DSM 2171 / NBRC 15630 / NCIMB 1903 / XII-53) OX=1219076 GN=rpsB PE=3 SV=1;tr|A0A0H0YAN1|A0A0H0YAN1_VIBAL 30S ribosomal protein S2 OS=Vibrio alginolyticus O	51.854	-0.032894	AKVGEKKGKVLFVGTKRAASEAVKEAAIASN	VLFVGTK(suc)R
tr|A0A2I3C8H8|A0A2I3C8H8_VIBAX;tr|A0A0H0YAN1|A0A0H0YAN1_VIBAL;tr|D0WX70|D0WX70_VIBAL	115;115;126	tr|A0A2I3C8H8|A0A2I3C8H8_VIBAX	tr|A0A2I3C8H8|A0A2I3C8H8_VIBAX 30S ribosomal protein S2 OS=Vibrio alginolyticus (strain ATCC 17749 / DSM 2171 / NBRC 15630 / NCIMB 1903 / XII-53) OX=1219076 GN=rpsB PE=3 SV=1;tr|A0A0H0YAN1|A0A0H0YAN1_VIBAL 30S ribosomal protein S2 OS=Vibrio alginolyticus O	82.362	-0.051509	MLTNYKTVRQSIKRLKELETQSQDGTFDKLT	LK(suc)ELETQSQDGTFDK
tr|A0A2I3C8H8|A0A2I3C8H8_VIBAX;tr|A0A0H0YAN1|A0A0H0YAN1_VIBAL;tr|D0WX70|D0WX70_VIBAL;tr|A0A1W6VG53|A0A1W6VG53_VIBAL;tr|A0A0L7YVS0|A0A0L7YVS0_VIBAL	28;28;39;28;28	tr|A0A2I3C8H8|A0A2I3C8H8_VIBAX	tr|A0A2I3C8H8|A0A2I3C8H8_VIBAX 30S ribosomal protein S2 OS=Vibrio alginolyticus (strain ATCC 17749 / DSM 2171 / NBRC 15630 / NCIMB 1903 / XII-53) OX=1219076 GN=rpsB PE=3 SV=1;tr|A0A0H0YAN1|A0A0H0YAN1_VIBAL 30S ribosomal protein S2 OS=Vibrio alginolyticus O	56.011	1.391	GVHFGHQTRYWNPKMKPFIFGARNKVHIINL	MK(suc)PFIFGAR
tr|A0A2I3C8H8|A0A2I3C8H8_VIBAX;tr|A0A0H0YAN1|A0A0H0YAN1_VIBAL;tr|D0WX70|D0WX70_VIBAL	227;227;238	tr|A0A2I3C8H8|A0A2I3C8H8_VIBAX	tr|A0A2I3C8H8|A0A2I3C8H8_VIBAX 30S ribosomal protein S2 OS=Vibrio alginolyticus (strain ATCC 17749 / DSM 2171 / NBRC 15630 / NCIMB 1903 / XII-53) OX=1219076 GN=rpsB PE=3 SV=1;tr|A0A0H0YAN1|A0A0H0YAN1_VIBAL 30S ribosomal protein S2 OS=Vibrio alginolyticus O	73.466	-0.034338	LYLNAAASAVSEGRNKDVAAVAEKDGFVEAE	NK(suc)DVAAVAEK
tr|A0A2I3C8H8|A0A2I3C8H8_VIBAX;tr|A0A0H0YAN1|A0A0H0YAN1_VIBAL;tr|D0WX70|D0WX70_VIBAL	235;235;246	tr|A0A2I3C8H8|A0A2I3C8H8_VIBAX	tr|A0A2I3C8H8|A0A2I3C8H8_VIBAX 30S ribosomal protein S2 OS=Vibrio alginolyticus (strain ATCC 17749 / DSM 2171 / NBRC 15630 / NCIMB 1903 / XII-53) OX=1219076 GN=rpsB PE=3 SV=1;tr|A0A0H0YAN1|A0A0H0YAN1_VIBAL 30S ribosomal protein S2 OS=Vibrio alginolyticus O	107.17	-0.18761	AVSEGRNKDVAAVAEKDGFVEAE________	NKDVAAVAEK(suc)DGFVEAE
tr|A0A2I3C8H8|A0A2I3C8H8_VIBAX;tr|A0A0H0YAN1|A0A0H0YAN1_VIBAL;tr|D0WX70|D0WX70_VIBAL;tr|A0A1W6VG53|A0A1W6VG53_VIBAL	37;37;48;37	tr|A0A2I3C8H8|A0A2I3C8H8_VIBAX	tr|A0A2I3C8H8|A0A2I3C8H8_VIBAX 30S ribosomal protein S2 OS=Vibrio alginolyticus (strain ATCC 17749 / DSM 2171 / NBRC 15630 / NCIMB 1903 / XII-53) OX=1219076 GN=rpsB PE=3 SV=1;tr|A0A0H0YAN1|A0A0H0YAN1_VIBAL 30S ribosomal protein S2 OS=Vibrio alginolyticus O	102.61	-0.13766	YWNPKMKPFIFGARNKVHIINLEKTVPMFND	NK(suc)VHIINLEK
tr|A0A2I3C8H8|A0A2I3C8H8_VIBAX;tr|A0A0H0YAN1|A0A0H0YAN1_VIBAL;tr|D0WX70|D0WX70_VIBAL;tr|A0A1W6VG53|A0A1W6VG53_VIBAL	105;105;116;105	tr|A0A2I3C8H8|A0A2I3C8H8_VIBAX	tr|A0A2I3C8H8|A0A2I3C8H8_VIBAX 30S ribosomal protein S2 OS=Vibrio alginolyticus (strain ATCC 17749 / DSM 2171 / NBRC 15630 / NCIMB 1903 / XII-53) OX=1219076 GN=rpsB PE=3 SV=1;tr|A0A0H0YAN1|A0A0H0YAN1_VIBAL 30S ribosomal protein S2 OS=Vibrio alginolyticus O	106.35	-3.0361	FYVNNRWLGGMLTNYKTVRQSIKRLKELETQ	WLGGMLTNYK(suc)TVR
tr|D0WX52|D0WX52_VIBAL;tr|A0A2I3C8J8|A0A2I3C8J8_VIBAX;tr|A0A0H0YAP0|A0A0H0YAP0_VIBAL	38;38;38	tr|D0WX52|D0WX52_VIBAL	tr|D0WX52|D0WX52_VIBAL 50S ribosomal protein L31 type B OS=Vibrio alginolyticus 40B OX=674977 GN=rpmE2 PE=3 SV=1;tr|A0A2I3C8J8|A0A2I3C8J8_VIBAX 50S ribosomal protein L31 type B OS=Vibrio alginolyticus (strain ATCC 17749 / DSM 2171 / NBRC 15630 / NCIMB 1903	79.906	-0.9328	FVVGSTLKTERTIEWKDGKTYPYFTLDVSSA	TIEWK(suc)DGK
tr|D0X1V1|D0X1V1_VIBAL;tr|A0A2I3CGD5|A0A2I3CGD5_VIBAX;tr|A0A0S3JZX2|A0A0S3JZX2_VIBAL;tr|A0A0H0YAR9|A0A0H0YAR9_VIBAL	194;194;194;194	tr|D0X1V1|D0X1V1_VIBAL	tr|D0X1V1|D0X1V1_VIBAL Bifunctional protein FolD OS=Vibrio alginolyticus 40B OX=674977 GN=folD PE=3 SV=1;tr|A0A2I3CGD5|A0A2I3CGD5_VIBAX Bifunctional protein FolD OS=Vibrio alginolyticus (strain ATCC 17749 / DSM 2171 / NBRC 15630 / NCIMB 1903 / XII-53) OX=1	57.55	-0.17012	LLLAGCTTTTCHRFTKDLESHVRQADVVVVA	FTK(suc)DLESHVR
tr|D0X1V1|D0X1V1_VIBAL;tr|A0A2I3CGD5|A0A2I3CGD5_VIBAX;tr|A0A0S3JZX2|A0A0S3JZX2_VIBAL;tr|A0A0H0YAR9|A0A0H0YAR9_VIBAL	239;239;239;239	tr|D0X1V1|D0X1V1_VIBAL	tr|D0X1V1|D0X1V1_VIBAL Bifunctional protein FolD OS=Vibrio alginolyticus 40B OX=674977 GN=folD PE=3 SV=1;tr|A0A2I3CGD5|A0A2I3CGD5_VIBAX Bifunctional protein FolD OS=Vibrio alginolyticus (strain ATCC 17749 / DSM 2171 / NBRC 15630 / NCIMB 1903 / XII-53) OX=1	70.685	0.40622	GAVVVDVGINRLDSGKLVGDVEYDKARESAS	LDSGK(suc)LVGDVEYDK
tr|D0X1V5|D0X1V5_VIBAL;tr|A0A2I3CGA8|A0A2I3CGA8_VIBAX;tr|A0A0H0YAS2|A0A0H0YAS2_VIBAL;tr|A0A0L7YYR8|A0A0L7YYR8_VIBAL	114;114;114;114	tr|D0X1V5|D0X1V5_VIBAL	tr|D0X1V5|D0X1V5_VIBAL Probable septum site-determining protein MinC OS=Vibrio alginolyticus 40B OX=674977 GN=minC PE=3 SV=1;tr|A0A2I3CGA8|A0A2I3CGA8_VIBAX Probable septum site-determining protein MinC OS=Vibrio alginolyticus (strain ATCC 17749 / DSM 2171	54.549	-0.11684	ASKSPSQAPAKMAPTKVVRTPVRSGQQIYAK	MAPTK(suc)VVR
tr|D0WYY9|D0WYY9_VIBAL;tr|A0A2I3C908|A0A2I3C908_VIBAX;tr|A0A0H0YAU6|A0A0H0YAU6_VIBAL;tr|A0A1W6VBL9|A0A1W6VBL9_VIBAL;tr|A0A0L7YVP7|A0A0L7YVP7_VIBAL	315;315;315;313;313	tr|D0WYY9|D0WYY9_VIBAL	tr|D0WYY9|D0WYY9_VIBAL Elongation factor G OS=Vibrio alginolyticus 40B OX=674977 GN=fusA PE=3 SV=1;tr|A0A2I3C908|A0A2I3C908_VIBAX Elongation factor G OS=Vibrio alginolyticus (strain ATCC 17749 / DSM 2171 / NBRC 15630 / NCIMB 1903 / XII-53) OX=1219076 GN=fu	92.062	0.23253	HAIVSADETFKALAFKIMDDRFGALTFVRIY	ALAFK(suc)IMDDR
tr|D0WYY9|D0WYY9_VIBAL;tr|A0A2I3C908|A0A2I3C908_VIBAX;tr|A0A0H0YAU6|A0A0H0YAU6_VIBAL;tr|A0A1W6VBL9|A0A1W6VBL9_VIBAL;tr|A0A0L7YVP7|A0A0L7YVP7_VIBAL	421;421;421;419;419	tr|D0WYY9|D0WYY9_VIBAL	tr|D0WYY9|D0WYY9_VIBAL Elongation factor G OS=Vibrio alginolyticus 40B OX=674977 GN=fusA PE=3 SV=1;tr|A0A2I3C908|A0A2I3C908_VIBAX Elongation factor G OS=Vibrio alginolyticus (strain ATCC 17749 / DSM 2171 / NBRC 15630 / NCIMB 1903 / XII-53) OX=1219076 GN=fu	246.63	0.11453	VISIAVKPKDKGGSEKMGIAIGKMVAEDPSF	GGSEK(suc)MGIAIGK
tr|D0WYY9|D0WYY9_VIBAL;tr|A0A2I3C908|A0A2I3C908_VIBAX;tr|A0A0H0YAU6|A0A0H0YAU6_VIBAL;tr|A0A1W6VBL9|A0A1W6VBL9_VIBAL	496;496;496;494	tr|D0WYY9|D0WYY9_VIBAL	tr|D0WYY9|D0WYY9_VIBAL Elongation factor G OS=Vibrio alginolyticus 40B OX=674977 GN=fusA PE=3 SV=1;tr|A0A2I3C908|A0A2I3C908_VIBAX Elongation factor G OS=Vibrio alginolyticus (strain ATCC 17749 / DSM 2171 / NBRC 15630 / NCIMB 1903 / XII-53) OX=1219076 GN=fu	154.66	0.29587	YRETITQAIEDSYTHKKQSGGSGQFGKIDYR	ETITQAIEDSYTHK(suc)K
tr|D0WYY9|D0WYY9_VIBAL;tr|A0A2I3C908|A0A2I3C908_VIBAX;tr|A0A0H0YAU6|A0A0H0YAU6_VIBAL;tr|A0A1W6VBL9|A0A1W6VBL9_VIBAL	497;497;497;495	tr|D0WYY9|D0WYY9_VIBAL	tr|D0WYY9|D0WYY9_VIBAL Elongation factor G OS=Vibrio alginolyticus 40B OX=674977 GN=fusA PE=3 SV=1;tr|A0A2I3C908|A0A2I3C908_VIBAX Elongation factor G OS=Vibrio alginolyticus (strain ATCC 17749 / DSM 2171 / NBRC 15630 / NCIMB 1903 / XII-53) OX=1219076 GN=fu	78.098	0.22984	RETITQAIEDSYTHKKQSGGSGQFGKIDYRI	K(suc)QSGGSGQFGK
tr|D0WYY9|D0WYY9_VIBAL;tr|A0A2I3C908|A0A2I3C908_VIBAX;tr|A0A0H0YAU6|A0A0H0YAU6_VIBAL	347;347;347	tr|D0WYY9|D0WYY9_VIBAL	tr|D0WYY9|D0WYY9_VIBAL Elongation factor G OS=Vibrio alginolyticus 40B OX=674977 GN=fusA PE=3 SV=1;tr|A0A2I3C908|A0A2I3C908_VIBAX Elongation factor G OS=Vibrio alginolyticus (strain ATCC 17749 / DSM 2171 / NBRC 15630 / NCIMB 1903 / XII-53) OX=1219076 GN=fu	122.7	-0.56499	GKMKKGDTILNSATGKTERIGRMVEMHADER	GDTILNSATGK(suc)TER
tr|D0WYY9|D0WYY9_VIBAL;tr|A0A2I3C908|A0A2I3C908_VIBAX;tr|A0A0H0YAU6|A0A0H0YAU6_VIBAL	630;630;630	tr|D0WYY9|D0WYY9_VIBAL	tr|D0WYY9|D0WYY9_VIBAL Elongation factor G OS=Vibrio alginolyticus 40B OX=674977 GN=fusA PE=3 SV=1;tr|A0A2I3C908|A0A2I3C908_VIBAX Elongation factor G OS=Vibrio alginolyticus (strain ATCC 17749 / DSM 2171 / NBRC 15630 / NCIMB 1903 / XII-53) OX=1219076 GN=fu	131.82	-0.92137	VGDVIGDLNRRRGMIKDQQAASTGVRIKGDV	GMIK(suc)DQQAASTGVR
tr|D0WYY9|D0WYY9_VIBAL;tr|A0A2I3C908|A0A2I3C908_VIBAX;tr|A0A0H0YAU6|A0A0H0YAU6_VIBAL	36;36;36	tr|D0WYY9|D0WYY9_VIBAL	tr|D0WYY9|D0WYY9_VIBAL Elongation factor G OS=Vibrio alginolyticus 40B OX=674977 GN=fusA PE=3 SV=1;tr|A0A2I3C908|A0A2I3C908_VIBAX Elongation factor G OS=Vibrio alginolyticus (strain ATCC 17749 / DSM 2171 / NBRC 15630 / NCIMB 1903 / XII-53) OX=1219076 GN=fu	153.77	-0.35863	TTSTERILKLTGKIHKIGDTHDGSTTTDFME	IHK(suc)IGDTHDGSTTTDFMEQEAER
tr|D0WYY9|D0WYY9_VIBAL;tr|A0A2I3C908|A0A2I3C908_VIBAX;tr|A0A0H0YAU6|A0A0H0YAU6_VIBAL	513;513;513	tr|D0WYY9|D0WYY9_VIBAL	tr|D0WYY9|D0WYY9_VIBAL Elongation factor G OS=Vibrio alginolyticus 40B OX=674977 GN=fusA PE=3 SV=1;tr|A0A2I3C908|A0A2I3C908_VIBAX Elongation factor G OS=Vibrio alginolyticus (strain ATCC 17749 / DSM 2171 / NBRC 15630 / NCIMB 1903 / XII-53) OX=1219076 GN=fu	45.973	0.23848	QSGGSGQFGKIDYRIKPGEPNSGFTFKSTVV	IK(suc)PGEPNSGFTFK
tr|D0WYY9|D0WYY9_VIBAL;tr|A0A2I3C908|A0A2I3C908_VIBAX;tr|A0A0H0YAU6|A0A0H0YAU6_VIBAL	29;29;29	tr|D0WYY9|D0WYY9_VIBAL	tr|D0WYY9|D0WYY9_VIBAL Elongation factor G OS=Vibrio alginolyticus 40B OX=674977 GN=fusA PE=3 SV=1;tr|A0A2I3C908|A0A2I3C908_VIBAX Elongation factor G OS=Vibrio alginolyticus (strain ATCC 17749 / DSM 2171 / NBRC 15630 / NCIMB 1903 / XII-53) OX=1219076 GN=fu	63.306	-0.098789	AHVDAGKTTSTERILKLTGKIHKIGDTHDGS	ILK(suc)LTGK
tr|D0WYY9|D0WYY9_VIBAL;tr|A0A2I3C908|A0A2I3C908_VIBAX;tr|A0A0H0YAU6|A0A0H0YAU6_VIBAL	333;333;333	tr|D0WYY9|D0WYY9_VIBAL	tr|D0WYY9|D0WYY9_VIBAL Elongation factor G OS=Vibrio alginolyticus 40B OX=674977 GN=fusA PE=3 SV=1;tr|A0A2I3C908|A0A2I3C908_VIBAX Elongation factor G OS=Vibrio alginolyticus (strain ATCC 17749 / DSM 2171 / NBRC 15630 / NCIMB 1903 / XII-53) OX=1219076 GN=fu	46.663	0.29189	DDRFGALTFIRIYSGKMKKGDTILNSATGKT	IYSGK(suc)MK
tr|D0WYY9|D0WYY9_VIBAL;tr|A0A2I3C908|A0A2I3C908_VIBAX;tr|A0A0H0YAU6|A0A0H0YAU6_VIBAL	335;335;335	tr|D0WYY9|D0WYY9_VIBAL	tr|D0WYY9|D0WYY9_VIBAL Elongation factor G OS=Vibrio alginolyticus 40B OX=674977 GN=fusA PE=3 SV=1;tr|A0A2I3C908|A0A2I3C908_VIBAX Elongation factor G OS=Vibrio alginolyticus (strain ATCC 17749 / DSM 2171 / NBRC 15630 / NCIMB 1903 / XII-53) OX=1219076 GN=fu	85.845	-0.12112	RFGALTFIRIYSGKMKKGDTILNSATGKTER	MK(suc)KGDTILNSATGK
tr|D0WYY9|D0WYY9_VIBAL;tr|A0A2I3C908|A0A2I3C908_VIBAX;tr|A0A0H0YAU6|A0A0H0YAU6_VIBAL	336;336;336	tr|D0WYY9|D0WYY9_VIBAL	tr|D0WYY9|D0WYY9_VIBAL Elongation factor G OS=Vibrio alginolyticus 40B OX=674977 GN=fusA PE=3 SV=1;tr|A0A2I3C908|A0A2I3C908_VIBAX Elongation factor G OS=Vibrio alginolyticus (strain ATCC 17749 / DSM 2171 / NBRC 15630 / NCIMB 1903 / XII-53) OX=1219076 GN=fu	134.75	0.1667	FGALTFIRIYSGKMKKGDTILNSATGKTERI	K(suc)GDTILNSATGK
tr|D0WYY9|D0WYY9_VIBAL;tr|A0A2I3C908|A0A2I3C908_VIBAX;tr|A0A0H0YAU6|A0A0H0YAU6_VIBAL;tr|A0A1W6VBL9|A0A1W6VBL9_VIBAL;tr|A0A0L7YVP7|A0A0L7YVP7_VIBAL	507;507;507;505;505	tr|D0WYY9|D0WYY9_VIBAL	tr|D0WYY9|D0WYY9_VIBAL Elongation factor G OS=Vibrio alginolyticus 40B OX=674977 GN=fusA PE=3 SV=1;tr|A0A2I3C908|A0A2I3C908_VIBAX Elongation factor G OS=Vibrio alginolyticus (strain ATCC 17749 / DSM 2171 / NBRC 15630 / NCIMB 1903 / XII-53) OX=1219076 GN=fu	48.741	0.023569	SYTHKKQSGGSGQFGKIDYRIKPGEPNSGFT	QSGGSGQFGK(suc)IDYR
tr|D0WYY9|D0WYY9_VIBAL;tr|A0A2I3C908|A0A2I3C908_VIBAX;tr|A0A0H0YAU6|A0A0H0YAU6_VIBAL;tr|A0A1W6VBL9|A0A1W6VBL9_VIBAL;tr|A0A0L7YVP7|A0A0L7YVP7_VIBAL	133;133;133;133;133	tr|D0WYY9|D0WYY9_VIBAL	tr|D0WYY9|D0WYY9_VIBAL Elongation factor G OS=Vibrio alginolyticus 40B OX=674977 GN=fusA PE=3 SV=1;tr|A0A2I3C908|A0A2I3C908_VIBAX Elongation factor G OS=Vibrio alginolyticus (strain ATCC 17749 / DSM 2171 / NBRC 15630 / NCIMB 1903 / XII-53) OX=1219076 GN=fu	58.981	-0.17393	RYADESHVSRLIFVNKLDRMGADFYKVVDQV	LIFVNK(suc)LDR
tr|D0WYY9|D0WYY9_VIBAL;tr|A0A2I3C908|A0A2I3C908_VIBAX;tr|A0A0H0YAU6|A0A0H0YAU6_VIBAL	6;6;6	tr|D0WYY9|D0WYY9_VIBAL	tr|D0WYY9|D0WYY9_VIBAL Elongation factor G OS=Vibrio alginolyticus 40B OX=674977 GN=fusA PE=3 SV=1;tr|A0A2I3C908|A0A2I3C908_VIBAX Elongation factor G OS=Vibrio alginolyticus (strain ATCC 17749 / DSM 2171 / NBRC 15630 / NCIMB 1903 / XII-53) OX=1219076 GN=fu	97.798	3.9129	__________MTDLSKYRNIGIFAHVDAGKT	MTDLSK(suc)YR
tr|D0WYY9|D0WYY9_VIBAL;tr|A0A2I3C908|A0A2I3C908_VIBAX;tr|A0A0H0YAU6|A0A0H0YAU6_VIBAL;tr|A0A0L7YVP7|A0A0L7YVP7_VIBAL	594;594;594;592	tr|D0WYY9|D0WYY9_VIBAL	tr|D0WYY9|D0WYY9_VIBAL Elongation factor G OS=Vibrio alginolyticus 40B OX=674977 GN=fusA PE=3 SV=1;tr|A0A2I3C908|A0A2I3C908_VIBAX Elongation factor G OS=Vibrio alginolyticus (strain ATCC 17749 / DSM 2171 / NBRC 15630 / NCIMB 1903 / XII-53) OX=1219076 GN=fu	85.845	-0.25873	AFEIAAKGAFRQSMPKAGAQLLEPIMKVDVF	QSMPK(suc)AGAQLLEPIMK
tr|D0WYY9|D0WYY9_VIBAL;tr|A0A2I3C908|A0A2I3C908_VIBAX;tr|A0A0H0YAU6|A0A0H0YAU6_VIBAL;tr|A0A0L7YVP7|A0A0L7YVP7_VIBAL	534;534;534;532	tr|D0WYY9|D0WYY9_VIBAL	tr|D0WYY9|D0WYY9_VIBAL Elongation factor G OS=Vibrio alginolyticus 40B OX=674977 GN=fusA PE=3 SV=1;tr|A0A2I3C908|A0A2I3C908_VIBAX Elongation factor G OS=Vibrio alginolyticus (strain ATCC 17749 / DSM 2171 / NBRC 15630 / NCIMB 1903 / XII-53) OX=1219076 GN=fu	129.54	0.34351	SGFTFKSTVVGGNVPKEFWPAVEKGFASMME	STVVGGNVPK(suc)EFWPAVEK
tr|D0WWK8|D0WWK8_VIBAL;tr|A0A0H0YAV3|A0A0H0YAV3_VIBAL;tr|A0A2I3CI57|A0A2I3CI57_VIBAX;tr|A0A2L1Y473|A0A2L1Y473_VIBAL	451;451;437;451	tr|D0WWK8|D0WWK8_VIBAL	tr|D0WWK8|D0WWK8_VIBAL Uncharacterized protein OS=Vibrio alginolyticus 40B OX=674977 GN=VMC_15580 PE=4 SV=1;tr|A0A0H0YAV3|A0A0H0YAV3_VIBAL PTS glucose transporter subunit IIBC OS=Vibrio alginolyticus OX=663 GN=ptsG_1 PE=4 SV=1;tr|A0A2I3CI57|A0A2I3CI57_VIBA	50.284	-0.3539	RLSVKDMSVINEKTLKDLGAMGVVKLGTNNL	TLK(suc)DLGAMGVVK
tr|D0WVH1|D0WVH1_VIBAL;tr|A0A2I3CND0|A0A2I3CND0_VIBAX;tr|A0A0P7EVD7|A0A0P7EVD7_VIBAL;tr|A0A0H0YAW9|A0A0H0YAW9_VIBAL;tr|A0A2L1XT46|A0A2L1XT46_VIBAL	268;268;268;268;268	tr|D0WVH1|D0WVH1_VIBAL	tr|D0WVH1|D0WVH1_VIBAL Putative outer membrane protein OmpA OS=Vibrio alginolyticus 40B OX=674977 GN=VMC_11710 PE=3 SV=1;tr|A0A2I3CND0|A0A2I3CND0_VIBAX Putative outer membrane protein OmpA OS=Vibrio alginolyticus (strain ATCC 17749 / DSM 2171 / NBRC 15630	86.898	0.59618	TGSAAYNKQLTEKRAKAVADEFQAKGIAAER	AK(suc)AVADEFQAK
tr|D0WVH1|D0WVH1_VIBAL;tr|A0A2I3CND0|A0A2I3CND0_VIBAX;tr|A0A0P7EVD7|A0A0P7EVD7_VIBAL;tr|A0A0H0YAW9|A0A0H0YAW9_VIBAL;tr|A0A2L1XT46|A0A2L1XT46_VIBAL	277;277;277;277;277	tr|D0WVH1|D0WVH1_VIBAL	tr|D0WVH1|D0WVH1_VIBAL Putative outer membrane protein OmpA OS=Vibrio alginolyticus 40B OX=674977 GN=VMC_11710 PE=3 SV=1;tr|A0A2I3CND0|A0A2I3CND0_VIBAX Putative outer membrane protein OmpA OS=Vibrio alginolyticus (strain ATCC 17749 / DSM 2171 / NBRC 15630	128.28	0.53991	LTEKRAKAVADEFQAKGIAAERMTVKGMGEA	AVADEFQAK(suc)GIAAER
tr|D0WVH1|D0WVH1_VIBAL;tr|A0A2I3CND0|A0A2I3CND0_VIBAX;tr|A0A0P7EVD7|A0A0P7EVD7_VIBAL;tr|A0A0H0YAW9|A0A0H0YAW9_VIBAL	187;187;187;187	tr|D0WVH1|D0WVH1_VIBAL	tr|D0WVH1|D0WVH1_VIBAL Putative outer membrane protein OmpA OS=Vibrio alginolyticus 40B OX=674977 GN=VMC_11710 PE=3 SV=1;tr|A0A2I3CND0|A0A2I3CND0_VIBAX Putative outer membrane protein OmpA OS=Vibrio alginolyticus (strain ATCC 17749 / DSM 2171 / NBRC 15630	93.494	1.328	IGFNYKFGSEPVVQEKAVEEVVEARPATRIV	FGSEPVVQEK(suc)AVEEVVEAR
tr|D0WVH1|D0WVH1_VIBAL;tr|A0A2I3CND0|A0A2I3CND0_VIBAX;tr|A0A0P7EVD7|A0A0P7EVD7_VIBAL;tr|A0A0H0YAW9|A0A0H0YAW9_VIBAL;tr|A0A2L1XT46|A0A2L1XT46_VIBAL	287;287;287;287;287	tr|D0WVH1|D0WVH1_VIBAL	tr|D0WVH1|D0WVH1_VIBAL Putative outer membrane protein OmpA OS=Vibrio alginolyticus 40B OX=674977 GN=VMC_11710 PE=3 SV=1;tr|A0A2I3CND0|A0A2I3CND0_VIBAX Putative outer membrane protein OmpA OS=Vibrio alginolyticus (strain ATCC 17749 / DSM 2171 / NBRC 15630	88.087	-0.82737	DEFQAKGIAAERMTVKGMGEANPVASNETRQ	MTVK(suc)GMGEANPVASNETR
tr|D0WZ36|D0WZ36_VIBAL;tr|A0A2I3C9B9|A0A2I3C9B9_VIBAX;tr|A0A0H0YAY9|A0A0H0YAY9_VIBAL	19;19;19	tr|D0WZ36|D0WZ36_VIBAL	tr|D0WZ36|D0WZ36_VIBAL Iron-sulfur cluster insertion protein ErpA OS=Vibrio alginolyticus 40B OX=674977 GN=erpA PE=3 SV=1;tr|A0A2I3C9B9|A0A2I3C9B9_VIBAX Iron-sulfur cluster insertion protein ErpA OS=Vibrio alginolyticus (strain ATCC 17749 / DSM 2171 / NBRC	57.836	0.86011	VNVPLSFSDAAASRVKALIAEEENPALKLRV	VK(suc)ALIAEEENPALK
tr|D0X1X8|D0X1X8_VIBAL;tr|A0A0H0YAZ4|A0A0H0YAZ4_VIBAL	243;243	tr|D0X1X8|D0X1X8_VIBAL	tr|D0X1X8|D0X1X8_VIBAL Succinate--CoA ligase [ADP-forming] subunit alpha OS=Vibrio alginolyticus 40B OX=674977 GN=sucD PE=3 SV=1;tr|A0A0H0YAZ4|A0A0H0YAZ4_VIBAL Succinate--CoA ligase [ADP-forming] subunit alpha OS=Vibrio alginolyticus OX=663 GN=sucD PE=3 SV	40.81	0.43865	KPVVSYIAGVTAPPGKRMGHAGAIISGGKGT	ENVTKPVVSYIAGVTAPPGK(suc)R
tr|D0X1X8|D0X1X8_VIBAL;tr|A0A0H0YAZ4|A0A0H0YAZ4_VIBAL;tr|A0A2I3CG68|A0A2I3CG68_VIBAX;tr|A0A1W6VFT9|A0A1W6VFT9_VIBAL;tr|A0A0L7YRU1|A0A0L7YRU1_VIBAL	144;144;144;144;144	tr|D0X1X8|D0X1X8_VIBAL	tr|D0X1X8|D0X1X8_VIBAL Succinate--CoA ligase [ADP-forming] subunit alpha OS=Vibrio alginolyticus 40B OX=674977 GN=sucD PE=3 SV=1;tr|A0A0H0YAZ4|A0A0H0YAZ4_VIBAL Succinate--CoA ligase [ADP-forming] subunit alpha OS=Vibrio alginolyticus OX=663 GN=sucD PE=3 SV	50.108	-0.29146	TPDECKIGIMPGHIHKKGKVGIVSRSGTLTY	IGIMPGHIHK(suc)K
tr|D0X1X8|D0X1X8_VIBAL;tr|A0A0H0YAZ4|A0A0H0YAZ4_VIBAL;tr|A0A2I3CG68|A0A2I3CG68_VIBAX;tr|A0A1W6VFT9|A0A1W6VFT9_VIBAL;tr|A0A0L7YRU1|A0A0L7YRU1_VIBAL	7;7;7;7;7	tr|D0X1X8|D0X1X8_VIBAL	tr|D0X1X8|D0X1X8_VIBAL Succinate--CoA ligase [ADP-forming] subunit alpha OS=Vibrio alginolyticus 40B OX=674977 GN=sucD PE=3 SV=1;tr|A0A0H0YAZ4|A0A0H0YAZ4_VIBAL Succinate--CoA ligase [ADP-forming] subunit alpha OS=Vibrio alginolyticus OX=663 GN=sucD PE=3 SV	56.258	0.72664	_________MSVLINKDTKVICQGFTGGQGT	SVLINK(suc)DTK
tr|D0X1X8|D0X1X8_VIBAL;tr|A0A0H0YAZ4|A0A0H0YAZ4_VIBAL;tr|A0A2I3CG68|A0A2I3CG68_VIBAX	275;275;275	tr|D0X1X8|D0X1X8_VIBAL	tr|D0X1X8|D0X1X8_VIBAL Succinate--CoA ligase [ADP-forming] subunit alpha OS=Vibrio alginolyticus 40B OX=674977 GN=sucD PE=3 SV=1;tr|A0A0H0YAZ4|A0A0H0YAZ4_VIBAL Succinate--CoA ligase [ADP-forming] subunit alpha OS=Vibrio alginolyticus OX=663 GN=sucD PE=3 SV	76.143	1.1731	EDKFAALEAAGVKTVKSLAEIGQGLREVTGW	TVK(suc)SLAEIGQGLR
tr|D0WWK7|D0WWK7_VIBAL;tr|A0A2I3CG41|A0A2I3CG41_VIBAX;tr|A0A1W6TAA7|A0A1W6TAA7_VIBAL;tr|A0A0P7FQQ2|A0A0P7FQQ2_VIBAL;tr|A0A0H0YB10|A0A0H0YB10_VIBAL	117;117;117;117;117	tr|D0WWK7|D0WWK7_VIBAL	tr|D0WWK7|D0WWK7_VIBAL N-acetylglucosamine 6-phosphate deacetylase OS=Vibrio alginolyticus 40B OX=674977 GN=nagA PE=3 SV=1;tr|A0A2I3CG41|A0A2I3CG41_VIBAX N-acetylglucosamine 6-phosphate deacetylase OS=Vibrio alginolyticus (strain ATCC 17749 / DSM 2171 / NB	70.959	0.26475	EDMRTAIAAAREYHNKYQNQSLGLHLEGPYL	EYHNK(suc)YQNQSLGLHLEGPYLNVAK
tr|D0WWK7|D0WWK7_VIBAL;tr|A0A2I3CG41|A0A2I3CG41_VIBAX;tr|A0A1W6TAA7|A0A1W6TAA7_VIBAL;tr|A0A0P7FQQ2|A0A0P7FQQ2_VIBAL;tr|A0A0H0YB10|A0A0H0YB10_VIBAL	136;136;136;136;136	tr|D0WWK7|D0WWK7_VIBAL	tr|D0WWK7|D0WWK7_VIBAL N-acetylglucosamine 6-phosphate deacetylase OS=Vibrio alginolyticus 40B OX=674977 GN=nagA PE=3 SV=1;tr|A0A2I3CG41|A0A2I3CG41_VIBAX N-acetylglucosamine 6-phosphate deacetylase OS=Vibrio alginolyticus (strain ATCC 17749 / DSM 2171 / NB	49.708	0.10732	QSLGLHLEGPYLNVAKKGIHNVDFIRPSDES	YQNQSLGLHLEGPYLNVAK(suc)K
tr|D0WWK7|D0WWK7_VIBAL;tr|A0A2I3CG41|A0A2I3CG41_VIBAX;tr|A0A1W6TAA7|A0A1W6TAA7_VIBAL;tr|A0A0P7FQQ2|A0A0P7FQQ2_VIBAL;tr|A0A0H0YB10|A0A0H0YB10_VIBAL	351;351;351;351;351	tr|D0WWK7|D0WWK7_VIBAL	tr|D0WWK7|D0WWK7_VIBAL N-acetylglucosamine 6-phosphate deacetylase OS=Vibrio alginolyticus 40B OX=674977 GN=nagA PE=3 SV=1;tr|A0A2I3CG41|A0A2I3CG41_VIBAX N-acetylglucosamine 6-phosphate deacetylase OS=Vibrio alginolyticus (strain ATCC 17749 / DSM 2171 / NB	100.72	1.7208	PATAIGVEDRLGRVRKGMVANLTIFDRDFKV	K(suc)GMVANLTIFDR
tr|D0WV04|D0WV04_VIBAL;tr|A0A2I3CG58|A0A2I3CG58_VIBAX;tr|A0A0H0YB12|A0A0H0YB12_VIBAL	2;2;2	tr|D0WV04|D0WV04_VIBAL	tr|D0WV04|D0WV04_VIBAL Peptide chain release factor 1 OS=Vibrio alginolyticus 40B OX=674977 GN=prfA PE=3 SV=1;tr|A0A2I3CG58|A0A2I3CG58_VIBAX Peptide chain release factor 1 OS=Vibrio alginolyticus (strain ATCC 17749 / DSM 2171 / NBRC 15630 / NCIMB 1903 / XI	53.968	1.129	______________MKASILTKLETLVERYE	MK(suc)ASILTK
tr|D0WZ77|D0WZ77_VIBAL;tr|A0A2I3C9V7|A0A2I3C9V7_VIBAX;tr|A0A0H0YB22|A0A0H0YB22_VIBAL;tr|N0BGV7|N0BGV7_VIBAL;tr|A0A1W6VBG6|A0A1W6VBG6_VIBAL	61;61;61;61;61	tr|D0WZ77|D0WZ77_VIBAL	tr|D0WZ77|D0WZ77_VIBAL Dihydrolipoyl dehydrogenase OS=Vibrio alginolyticus 40B OX=674977 GN=lpdA PE=3 SV=1;tr|A0A2I3C9V7|A0A2I3C9V7_VIBAX Dihydrolipoyl dehydrogenase OS=Vibrio alginolyticus (strain ATCC 17749 / DSM 2171 / NBRC 15630 / NCIMB 1903 / XII-53)	55.249	-1.1703	LNVGCIPSKALLHVSKVIEEAKAMADHGVVF	ALLHVSK(suc)VIEEAK
tr|D0WZ77|D0WZ77_VIBAL;tr|A0A2I3C9V7|A0A2I3C9V7_VIBAX;tr|A0A0H0YB22|A0A0H0YB22_VIBAL;tr|N0BGV7|N0BGV7_VIBAL;tr|A0A1W6VBG6|A0A1W6VBG6_VIBAL	67;67;67;67;67	tr|D0WZ77|D0WZ77_VIBAL	tr|D0WZ77|D0WZ77_VIBAL Dihydrolipoyl dehydrogenase OS=Vibrio alginolyticus 40B OX=674977 GN=lpdA PE=3 SV=1;tr|A0A2I3C9V7|A0A2I3C9V7_VIBAX Dihydrolipoyl dehydrogenase OS=Vibrio alginolyticus (strain ATCC 17749 / DSM 2171 / NBRC 15630 / NCIMB 1903 / XII-53)	76.733	0.47281	PSKALLHVSKVIEEAKAMADHGVVFGEPQTD	VIEEAK(suc)AMADHGVVFGEPQTDISK
tr|D0WZ77|D0WZ77_VIBAL;tr|A0A2I3C9V7|A0A2I3C9V7_VIBAX;tr|A0A0H0YB22|A0A0H0YB22_VIBAL;tr|N0BGV7|N0BGV7_VIBAL	85;85;85;85	tr|D0WZ77|D0WZ77_VIBAL	tr|D0WZ77|D0WZ77_VIBAL Dihydrolipoyl dehydrogenase OS=Vibrio alginolyticus 40B OX=674977 GN=lpdA PE=3 SV=1;tr|A0A2I3C9V7|A0A2I3C9V7_VIBAX Dihydrolipoyl dehydrogenase OS=Vibrio alginolyticus (strain ATCC 17749 / DSM 2171 / NBRC 15630 / NCIMB 1903 / XII-53)	66.874	-0.57455	ADHGVVFGEPQTDISKIRIWKEKVVNQLTGG	AMADHGVVFGEPQTDISK(suc)IR
tr|D0WZ77|D0WZ77_VIBAL;tr|A0A2I3C9V7|A0A2I3C9V7_VIBAX;tr|A0A0H0YB22|A0A0H0YB22_VIBAL;tr|N0BGV7|N0BGV7_VIBAL	368;368;368;368	tr|D0WZ77|D0WZ77_VIBAL	tr|D0WZ77|D0WZ77_VIBAL Dihydrolipoyl dehydrogenase OS=Vibrio alginolyticus 40B OX=674977 GN=lpdA PE=3 SV=1;tr|A0A2I3C9V7|A0A2I3C9V7_VIBAX Dihydrolipoyl dehydrogenase OS=Vibrio alginolyticus (strain ATCC 17749 / DSM 2171 / NBRC 15630 / NCIMB 1903 / XII-53)	55.588	-0.41054	TEPEVAWVGKTEKEAKEEGIKYEVATFPWAA	EAK(suc)EEGIKYEVATFPWAASGR
tr|D0WZ77|D0WZ77_VIBAL;tr|A0A2I3C9V7|A0A2I3C9V7_VIBAX;tr|A0A0H0YB22|A0A0H0YB22_VIBAL;tr|N0BGV7|N0BGV7_VIBAL	373;373;373;373	tr|D0WZ77|D0WZ77_VIBAL	tr|D0WZ77|D0WZ77_VIBAL Dihydrolipoyl dehydrogenase OS=Vibrio alginolyticus 40B OX=674977 GN=lpdA PE=3 SV=1;tr|A0A2I3C9V7|A0A2I3C9V7_VIBAX Dihydrolipoyl dehydrogenase OS=Vibrio alginolyticus (strain ATCC 17749 / DSM 2171 / NBRC 15630 / NCIMB 1903 / XII-53)	48.14	2.9368	AWVGKTEKEAKEEGIKYEVATFPWAASGRAI	EEGIK(suc)YEVATFPWAASGR
tr|D0WZ77|D0WZ77_VIBAL;tr|A0A2I3C9V7|A0A2I3C9V7_VIBAX;tr|A0A0H0YB22|A0A0H0YB22_VIBAL;tr|N0BGV7|N0BGV7_VIBAL;tr|A0A1W6VBG6|A0A1W6VBG6_VIBAL;tr|A0A0L7YTJ8|A0A0L7YTJ8_VIBAL	255;255;255;255;254;255	tr|D0WZ77|D0WZ77_VIBAL	tr|D0WZ77|D0WZ77_VIBAL Dihydrolipoyl dehydrogenase OS=Vibrio alginolyticus 40B OX=674977 GN=lpdA PE=3 SV=1;tr|A0A2I3C9V7|A0A2I3C9V7_VIBAX Dihydrolipoyl dehydrogenase OS=Vibrio alginolyticus (strain ATCC 17749 / DSM 2171 / NBRC 15630 / NCIMB 1903 / XII-53)	75.652	-0.78539	AVEAKEDGIYVSMEGKKAPAEAERYDAVLVA	EDGIYVSMEGK(suc)K
tr|D0WZ77|D0WZ77_VIBAL;tr|A0A2I3C9V7|A0A2I3C9V7_VIBAX;tr|A0A0H0YB22|A0A0H0YB22_VIBAL;tr|N0BGV7|N0BGV7_VIBAL;tr|A0A1W6VBG6|A0A1W6VBG6_VIBAL;tr|A0A0L7YTJ8|A0A0L7YTJ8_VIBAL	256;256;256;256;255;256	tr|D0WZ77|D0WZ77_VIBAL	tr|D0WZ77|D0WZ77_VIBAL Dihydrolipoyl dehydrogenase OS=Vibrio alginolyticus 40B OX=674977 GN=lpdA PE=3 SV=1;tr|A0A2I3C9V7|A0A2I3C9V7_VIBAX Dihydrolipoyl dehydrogenase OS=Vibrio alginolyticus (strain ATCC 17749 / DSM 2171 / NBRC 15630 / NCIMB 1903 / XII-53)	76.85	-0.044706	VEAKEDGIYVSMEGKKAPAEAERYDAVLVAI	K(suc)APAEAERYDAVLVAIGR
tr|D0WZ77|D0WZ77_VIBAL;tr|A0A2I3C9V7|A0A2I3C9V7_VIBAX;tr|A0A0H0YB22|A0A0H0YB22_VIBAL;tr|N0BGV7|N0BGV7_VIBAL	92;92;92;92	tr|D0WZ77|D0WZ77_VIBAL	tr|D0WZ77|D0WZ77_VIBAL Dihydrolipoyl dehydrogenase OS=Vibrio alginolyticus 40B OX=674977 GN=lpdA PE=3 SV=1;tr|A0A2I3C9V7|A0A2I3C9V7_VIBAX Dihydrolipoyl dehydrogenase OS=Vibrio alginolyticus (strain ATCC 17749 / DSM 2171 / NBRC 15630 / NCIMB 1903 / XII-53)	113.24	-0.092124	GEPQTDISKIRIWKEKVVNQLTGGLSGMAKM	EK(suc)VVNQLTGGLSGMAK
tr|D0WZ77|D0WZ77_VIBAL;tr|A0A2I3C9V7|A0A2I3C9V7_VIBAX;tr|A0A0H0YB22|A0A0H0YB22_VIBAL;tr|N0BGV7|N0BGV7_VIBAL	106;106;106;106	tr|D0WZ77|D0WZ77_VIBAL	tr|D0WZ77|D0WZ77_VIBAL Dihydrolipoyl dehydrogenase OS=Vibrio alginolyticus 40B OX=674977 GN=lpdA PE=3 SV=1;tr|A0A2I3C9V7|A0A2I3C9V7_VIBAX Dihydrolipoyl dehydrogenase OS=Vibrio alginolyticus (strain ATCC 17749 / DSM 2171 / NBRC 15630 / NCIMB 1903 / XII-53)	122.51	0.72239	EKVVNQLTGGLSGMAKMRNVTVVNGYGKFTG	VVNQLTGGLSGMAK(suc)MR
tr|D0WZ77|D0WZ77_VIBAL;tr|A0A2I3C9V7|A0A2I3C9V7_VIBAX;tr|A0A0H0YB22|A0A0H0YB22_VIBAL;tr|N0BGV7|N0BGV7_VIBAL;tr|A0A1W6VBG6|A0A1W6VBG6_VIBAL;tr|A0A0L7YTJ8|A0A0L7YTJ8_VIBAL	299;299;299;299;298;299	tr|D0WZ77|D0WZ77_VIBAL	tr|D0WZ77|D0WZ77_VIBAL Dihydrolipoyl dehydrogenase OS=Vibrio alginolyticus 40B OX=674977 GN=lpdA PE=3 SV=1;tr|A0A2I3C9V7|A0A2I3C9V7_VIBAX Dihydrolipoyl dehydrogenase OS=Vibrio alginolyticus (strain ATCC 17749 / DSM 2171 / NBRC 15630 / NCIMB 1903 / XII-53)	67.993	-0.03142	KAGLEIDERGFINVDKQMRTNVPHIFAIGDI	GFINVDK(suc)QMR
tr|D0WZ77|D0WZ77_VIBAL;tr|A0A2I3C9V7|A0A2I3C9V7_VIBAX;tr|A0A0H0YB22|A0A0H0YB22_VIBAL;tr|N0BGV7|N0BGV7_VIBAL;tr|A0A1W6VBG6|A0A1W6VBG6_VIBAL;tr|A0A0L7YTJ8|A0A0L7YTJ8_VIBAL	338;338;338;338;337;338	tr|D0WZ77|D0WZ77_VIBAL	tr|D0WZ77|D0WZ77_VIBAL Dihydrolipoyl dehydrogenase OS=Vibrio alginolyticus 40B OX=674977 GN=lpdA PE=3 SV=1;tr|A0A2I3C9V7|A0A2I3C9V7_VIBAX Dihydrolipoyl dehydrogenase OS=Vibrio alginolyticus (strain ATCC 17749 / DSM 2171 / NBRC 15630 / NCIMB 1903 / XII-53)	183.79	-0.65702	KGVHEGHVAAEVISGKKHYFDPKVIPSIAYT	GVHEGHVAAEVISGK(suc)K
tr|D0WZ77|D0WZ77_VIBAL;tr|A0A2I3C9V7|A0A2I3C9V7_VIBAX;tr|A0A0H0YB22|A0A0H0YB22_VIBAL;tr|N0BGV7|N0BGV7_VIBAL	172;172;172;172	tr|D0WZ77|D0WZ77_VIBAL	tr|D0WZ77|D0WZ77_VIBAL Dihydrolipoyl dehydrogenase OS=Vibrio alginolyticus 40B OX=674977 GN=lpdA PE=3 SV=1;tr|A0A2I3C9V7|A0A2I3C9V7_VIBAX Dihydrolipoyl dehydrogenase OS=Vibrio alginolyticus (strain ATCC 17749 / DSM 2171 / NBRC 15630 / NCIMB 1903 / XII-53)	65.395	-0.53508	HEDPRIWDSTDALELKEVPEKLLIMGGGIIG	IWDSTDALELK(suc)EVPEK
tr|D0WZ77|D0WZ77_VIBAL;tr|A0A2I3C9V7|A0A2I3C9V7_VIBAX;tr|A0A0H0YB22|A0A0H0YB22_VIBAL;tr|N0BGV7|N0BGV7_VIBAL	90;90;90;90	tr|D0WZ77|D0WZ77_VIBAL	tr|D0WZ77|D0WZ77_VIBAL Dihydrolipoyl dehydrogenase OS=Vibrio alginolyticus 40B OX=674977 GN=lpdA PE=3 SV=1;tr|A0A2I3C9V7|A0A2I3C9V7_VIBAX Dihydrolipoyl dehydrogenase OS=Vibrio alginolyticus (strain ATCC 17749 / DSM 2171 / NBRC 15630 / NCIMB 1903 / XII-53)	45.094	0.12417	VFGEPQTDISKIRIWKEKVVNQLTGGLSGMA	IWK(suc)EKVVNQLTGGLSGMAK
tr|D0WZ77|D0WZ77_VIBAL;tr|A0A2I3C9V7|A0A2I3C9V7_VIBAX;tr|A0A0H0YB22|A0A0H0YB22_VIBAL;tr|N0BGV7|N0BGV7_VIBAL;tr|A0A0L7YTJ8|A0A0L7YTJ8_VIBAL	403;403;403;403;403	tr|D0WZ77|D0WZ77_VIBAL	tr|D0WZ77|D0WZ77_VIBAL Dihydrolipoyl dehydrogenase OS=Vibrio alginolyticus 40B OX=674977 GN=lpdA PE=3 SV=1;tr|A0A2I3C9V7|A0A2I3C9V7_VIBAX Dihydrolipoyl dehydrogenase OS=Vibrio alginolyticus (strain ATCC 17749 / DSM 2171 / NBRC 15630 / NCIMB 1903 / XII-53)	93.551	-0.089938	IASDCADGMTKLIFDKETHRVIGGAIVGTNG	LIFDK(suc)ETHR
tr|D0WZ77|D0WZ77_VIBAL;tr|A0A2I3C9V7|A0A2I3C9V7_VIBAX;tr|A0A0H0YB22|A0A0H0YB22_VIBAL;tr|N0BGV7|N0BGV7_VIBAL;tr|A0A1W6VBG6|A0A1W6VBG6_VIBAL;tr|A0A0L7YTJ8|A0A0L7YTJ8_VIBAL	151;151;151;151;150;151	tr|D0WZ77|D0WZ77_VIBAL	tr|D0WZ77|D0WZ77_VIBAL Dihydrolipoyl dehydrogenase OS=Vibrio alginolyticus 40B OX=674977 GN=lpdA PE=3 SV=1;tr|A0A2I3C9V7|A0A2I3C9V7_VIBAX Dihydrolipoyl dehydrogenase OS=Vibrio alginolyticus (strain ATCC 17749 / DSM 2171 / NBRC 15630 / NCIMB 1903 / XII-53)	43.382	-1.2338	VNFDNAIVAAGSRPIKLPFIPHEDPRIWDST	PIK(suc)LPFIPHEDPR
tr|D0WZ77|D0WZ77_VIBAL;tr|A0A2I3C9V7|A0A2I3C9V7_VIBAX;tr|A0A0H0YB22|A0A0H0YB22_VIBAL	278;278;278	tr|D0WZ77|D0WZ77_VIBAL	tr|D0WZ77|D0WZ77_VIBAL Dihydrolipoyl dehydrogenase OS=Vibrio alginolyticus 40B OX=674977 GN=lpdA PE=3 SV=1;tr|A0A2I3C9V7|A0A2I3C9V7_VIBAX Dihydrolipoyl dehydrogenase OS=Vibrio alginolyticus (strain ATCC 17749 / DSM 2171 / NBRC 15630 / NCIMB 1903 / XII-53)	64.297	-0.14813	RYDAVLVAIGRVPNGKLIDGEKAGLEIDERG	VPNGK(suc)LIDGEK
tr|D0X0U5|D0X0U5_VIBAL;tr|A0A1W6TTF7|A0A1W6TTF7_VIBAL;tr|A0A0H0YB32|A0A0H0YB32_VIBAL;tr|A0A2I3C889|A0A2I3C889_VIBAX;tr|A0A0S3JVT2|A0A0S3JVT2_VIBAL;tr|A0A2L1XZQ6|A0A2L1XZQ6_VIBAL	189;189;189;189;189;189	tr|D0X0U5|D0X0U5_VIBAL	tr|D0X0U5|D0X0U5_VIBAL Uncharacterized protein OS=Vibrio alginolyticus 40B OX=674977 GN=VMC_30450 PE=4 SV=1;tr|A0A1W6TTF7|A0A1W6TTF7_VIBAL Putative deferrochelatase/peroxidase YfeX OS=Vibrio alginolyticus OX=663 GN=yfeX PE=4 SV=1;tr|A0A0H0YB32|A0A0H0YB32_V	43.769	0.70477	QRFEHNLAAWNRLNVKAQEKVIGRTKPDSIE	LNVK(suc)AQEK
tr|D0X3C2|D0X3C2_VIBAL;tr|A0A2L1Y449|A0A2L1Y449_VIBAL;tr|A0A2I3CHZ5|A0A2I3CHZ5_VIBAX;tr|A0A0P7E9P2|A0A0P7E9P2_VIBAL;tr|A0A0H0YB35|A0A0H0YB35_VIBAL	250;250;250;250;250	tr|D0X3C2|D0X3C2_VIBAL	tr|D0X3C2|D0X3C2_VIBAL Phosphoenolpyruvate-protein phosphotransferase OS=Vibrio alginolyticus 40B OX=674977 GN=ptsI PE=3 SV=1;tr|A0A2L1Y449|A0A2L1Y449_VIBAL Phosphoenolpyruvate-protein phosphotransferase OS=Vibrio alginolyticus OX=663 GN=AL539_24765 PE=3 S	79.148	-0.86876	ELEEAKAVKAAFLAEKEELAKLKDLHAETTD	AAFLAEK(suc)EELAK
tr|D0X3C2|D0X3C2_VIBAL;tr|A0A2L1Y449|A0A2L1Y449_VIBAL;tr|A0A2I3CHZ5|A0A2I3CHZ5_VIBAX;tr|A0A0P7E9P2|A0A0P7E9P2_VIBAL;tr|A0A0H0YB35|A0A0H0YB35_VIBAL	255;255;255;255;255	tr|D0X3C2|D0X3C2_VIBAL	tr|D0X3C2|D0X3C2_VIBAL Phosphoenolpyruvate-protein phosphotransferase OS=Vibrio alginolyticus 40B OX=674977 GN=ptsI PE=3 SV=1;tr|A0A2L1Y449|A0A2L1Y449_VIBAL Phosphoenolpyruvate-protein phosphotransferase OS=Vibrio alginolyticus OX=663 GN=AL539_24765 PE=3 S	72.848	-0.14451	KAVKAAFLAEKEELAKLKDLHAETTDGHRVE	AAFLAEKEELAK(suc)LK
tr|D0X3C2|D0X3C2_VIBAL;tr|A0A2L1Y449|A0A2L1Y449_VIBAL;tr|A0A2I3CHZ5|A0A2I3CHZ5_VIBAX;tr|A0A0P7E9P2|A0A0P7E9P2_VIBAL;tr|A0A0H0YB35|A0A0H0YB35_VIBAL	257;257;257;257;257	tr|D0X3C2|D0X3C2_VIBAL	tr|D0X3C2|D0X3C2_VIBAL Phosphoenolpyruvate-protein phosphotransferase OS=Vibrio alginolyticus 40B OX=674977 GN=ptsI PE=3 SV=1;tr|A0A2L1Y449|A0A2L1Y449_VIBAL Phosphoenolpyruvate-protein phosphotransferase OS=Vibrio alginolyticus OX=663 GN=AL539_24765 PE=3 S	73.887	-0.54464	VKAAFLAEKEELAKLKDLHAETTDGHRVEVC	LK(suc)DLHAETTDGHR
tr|D0X3C2|D0X3C2_VIBAL;tr|A0A2L1Y449|A0A2L1Y449_VIBAL;tr|A0A2I3CHZ5|A0A2I3CHZ5_VIBAX;tr|A0A0P7E9P2|A0A0P7E9P2_VIBAL;tr|A0A0H0YB35|A0A0H0YB35_VIBAL	410;410;410;410;410	tr|D0X3C2|D0X3C2_VIBAL	tr|D0X3C2|D0X3C2_VIBAL Phosphoenolpyruvate-protein phosphotransferase OS=Vibrio alginolyticus 40B OX=674977 GN=ptsI PE=3 SV=1;tr|A0A2L1Y449|A0A2L1Y449_VIBAL Phosphoenolpyruvate-protein phosphotransferase OS=Vibrio alginolyticus OX=663 GN=AL539_24765 PE=3 S	49.715	1.66	SVEEIRELKKAIEEYKEELRAEGHAFDENIE	AIEEYK(suc)EELR
tr|D0X3C2|D0X3C2_VIBAL;tr|A0A2L1Y449|A0A2L1Y449_VIBAL;tr|A0A2I3CHZ5|A0A2I3CHZ5_VIBAX;tr|A0A0P7E9P2|A0A0P7E9P2_VIBAL;tr|A0A0H0YB35|A0A0H0YB35_VIBAL	243;243;243;243;243	tr|D0X3C2|D0X3C2_VIBAL	tr|D0X3C2|D0X3C2_VIBAL Phosphoenolpyruvate-protein phosphotransferase OS=Vibrio alginolyticus 40B OX=674977 GN=ptsI PE=3 SV=1;tr|A0A2L1Y449|A0A2L1Y449_VIBAL Phosphoenolpyruvate-protein phosphotransferase OS=Vibrio alginolyticus OX=663 GN=AL539_24765 PE=3 S	105.17	-0.1138	VVNPSEAELEEAKAVKAAFLAEKEELAKLKD	AVK(suc)AAFLAEKEELAK
tr|D0X3C2|D0X3C2_VIBAL;tr|A0A2L1Y449|A0A2L1Y449_VIBAL;tr|A0A2I3CHZ5|A0A2I3CHZ5_VIBAX;tr|A0A0P7E9P2|A0A0P7E9P2_VIBAL;tr|A0A0H0YB35|A0A0H0YB35_VIBAL	240;240;240;240;240	tr|D0X3C2|D0X3C2_VIBAL	tr|D0X3C2|D0X3C2_VIBAL Phosphoenolpyruvate-protein phosphotransferase OS=Vibrio alginolyticus 40B OX=674977 GN=ptsI PE=3 SV=1;tr|A0A2L1Y449|A0A2L1Y449_VIBAL Phosphoenolpyruvate-protein phosphotransferase OS=Vibrio alginolyticus OX=663 GN=AL539_24765 PE=3 S	96.64	0.16668	NKIVVNPSEAELEEAKAVKAAFLAEKEELAK	IVVNPSEAELEEAK(suc)AVK
tr|D0X3C2|D0X3C2_VIBAL;tr|A0A2L1Y449|A0A2L1Y449_VIBAL;tr|A0A2I3CHZ5|A0A2I3CHZ5_VIBAX;tr|A0A0P7E9P2|A0A0P7E9P2_VIBAL;tr|A0A0H0YB35|A0A0H0YB35_VIBAL	404;404;404;404;404	tr|D0X3C2|D0X3C2_VIBAL	tr|D0X3C2|D0X3C2_VIBAL Phosphoenolpyruvate-protein phosphotransferase OS=Vibrio alginolyticus 40B OX=674977 GN=ptsI PE=3 SV=1;tr|A0A2L1Y449|A0A2L1Y449_VIBAL Phosphoenolpyruvate-protein phosphotransferase OS=Vibrio alginolyticus OX=663 GN=AL539_24765 PE=3 S	121.83	-0.062596	MFPMIISVEEIRELKKAIEEYKEELRAEGHA	K(suc)AIEEYKEELR
tr|D0X3C2|D0X3C2_VIBAL;tr|A0A2L1Y449|A0A2L1Y449_VIBAL;tr|A0A2I3CHZ5|A0A2I3CHZ5_VIBAX;tr|A0A0P7E9P2|A0A0P7E9P2_VIBAL;tr|A0A0H0YB35|A0A0H0YB35_VIBAL	49;49;49;49;49	tr|D0X3C2|D0X3C2_VIBAL	tr|D0X3C2|D0X3C2_VIBAL Phosphoenolpyruvate-protein phosphotransferase OS=Vibrio alginolyticus 40B OX=674977 GN=ptsI PE=3 SV=1;tr|A0A2L1Y449|A0A2L1Y449_VIBAL Phosphoenolpyruvate-protein phosphotransferase OS=Vibrio alginolyticus OX=663 GN=AL539_24765 PE=3 S	67.334	0.29427	DQVEAEVQRFFDARNKSAAQLETIKQKALET	NK(suc)SAAQLETIK
tr|D0X3C2|D0X3C2_VIBAL;tr|A0A2L1Y449|A0A2L1Y449_VIBAL;tr|A0A2I3CHZ5|A0A2I3CHZ5_VIBAX;tr|A0A0P7E9P2|A0A0P7E9P2_VIBAL;tr|A0A0H0YB35|A0A0H0YB35_VIBAL;tr|A0A0L7YYS0|A0A0L7YYS0_VIBAL;tr|A0A1W6VFV8|A0A1W6VFV8_VIBAL	60;60;60;60;60;60;60	tr|D0X3C2|D0X3C2_VIBAL	tr|D0X3C2|D0X3C2_VIBAL Phosphoenolpyruvate-protein phosphotransferase OS=Vibrio alginolyticus 40B OX=674977 GN=ptsI PE=3 SV=1;tr|A0A2L1Y449|A0A2L1Y449_VIBAL Phosphoenolpyruvate-protein phosphotransferase OS=Vibrio alginolyticus OX=663 GN=AL539_24765 PE=3 S	69.276	0.1281	DARNKSAAQLETIKQKALETFGEEKEAIFEG	QK(suc)ALETFGEEK
tr|D0X3C2|D0X3C2_VIBAL;tr|A0A2L1Y449|A0A2L1Y449_VIBAL;tr|A0A2I3CHZ5|A0A2I3CHZ5_VIBAX;tr|A0A0P7E9P2|A0A0P7E9P2_VIBAL;tr|A0A0H0YB35|A0A0H0YB35_VIBAL;tr|A0A0L7YYS0|A0A0L7YYS0_VIBAL	210;210;210;210;210;210	tr|D0X3C2|D0X3C2_VIBAL	tr|D0X3C2|D0X3C2_VIBAL Phosphoenolpyruvate-protein phosphotransferase OS=Vibrio alginolyticus 40B OX=674977 GN=ptsI PE=3 SV=1;tr|A0A2L1Y449|A0A2L1Y449_VIBAL Phosphoenolpyruvate-protein phosphotransferase OS=Vibrio alginolyticus OX=663 GN=AL539_24765 PE=3 S	45.077	-0.080007	RSLELPAIVGTNDITKKVKNGDMLILDAMNN	SLELPAIVGTNDITK(suc)K
tr|D0X3C2|D0X3C2_VIBAL;tr|A0A2L1Y449|A0A2L1Y449_VIBAL;tr|A0A2I3CHZ5|A0A2I3CHZ5_VIBAX;tr|A0A0P7E9P2|A0A0P7E9P2_VIBAL;tr|A0A0H0YB35|A0A0H0YB35_VIBAL;tr|A0A0L7YYS0|A0A0L7YYS0_VIBAL	340;340;340;340;340;340	tr|D0X3C2|D0X3C2_VIBAL	tr|D0X3C2|D0X3C2_VIBAL Phosphoenolpyruvate-protein phosphotransferase OS=Vibrio alginolyticus 40B OX=674977 GN=ptsI PE=3 SV=1;tr|A0A2L1Y449|A0A2L1Y449_VIBAL Phosphoenolpyruvate-protein phosphotransferase OS=Vibrio alginolyticus OX=663 GN=AL539_24765 PE=3 S	85.845	-0.55221	NGQAVIIRTMDIGGDKDLPYMDLPKEMNPFL	TMDIGGDK(suc)DLPYMDLPK
tr|D0X2Q4|D0X2Q4_VIBAL;tr|A0A2I3CN06|A0A2I3CN06_VIBAX;tr|A0A0H0YB53|A0A0H0YB53_VIBAL	53;53;53	tr|D0X2Q4|D0X2Q4_VIBAL	tr|D0X2Q4|D0X2Q4_VIBAL Uncharacterized protein OS=Vibrio alginolyticus 40B OX=674977 GN=VMC_37040 PE=4 SV=1;tr|A0A2I3CN06|A0A2I3CN06_VIBAX Uncharacterized protein OS=Vibrio alginolyticus (strain ATCC 17749 / DSM 2171 / NBRC 15630 / NCIMB 1903 / XII-53) OX=	52.716	-0.37671	DEVEQLTKKLNQLKHKQNYELNKERKSLLDM	HK(suc)QNYELNK
tr|D0X2Q4|D0X2Q4_VIBAL;tr|A0A2I3CN06|A0A2I3CN06_VIBAX;tr|A0A0H0YB53|A0A0H0YB53_VIBAL;tr|A0A0L7ZEB3|A0A0L7ZEB3_VIBAL	63;63;63;63	tr|D0X2Q4|D0X2Q4_VIBAL	tr|D0X2Q4|D0X2Q4_VIBAL Uncharacterized protein OS=Vibrio alginolyticus 40B OX=674977 GN=VMC_37040 PE=4 SV=1;tr|A0A2I3CN06|A0A2I3CN06_VIBAX Uncharacterized protein OS=Vibrio alginolyticus (strain ATCC 17749 / DSM 2171 / NBRC 15630 / NCIMB 1903 / XII-53) OX=	89.247	0.41985	NQLKHKQNYELNKERKSLLDMPFSREITKAE	K(suc)SLLDMPFSR
tr|A0A2I3CIU5|A0A2I3CIU5_VIBAX;tr|A0A0P7EEH9|A0A0P7EEH9_VIBAL;tr|A0A0H0YB75|A0A0H0YB75_VIBAL;tr|D0WY23|D0WY23_VIBAL	263;263;263;293	tr|A0A2I3CIU5|A0A2I3CIU5_VIBAX	tr|A0A2I3CIU5|A0A2I3CIU5_VIBAX Putative 3-hydroxyisobutyrate dehydrogenase OS=Vibrio alginolyticus (strain ATCC 17749 / DSM 2171 / NBRC 15630 / NCIMB 1903 / XII-53) OX=1219076 GN=N646_3135 PE=4 SV=1;tr|A0A0P7EEH9|A0A0P7EEH9_VIBAL 2-hydroxy-3-oxopropionate	119.16	1.0085	LQEAERVGLELPLTKKVDEQYADLQRDGLGR	K(suc)VDEQYADLQR
tr|D0X0U9|D0X0U9_VIBAL;tr|A0A2I3C886|A0A2I3C886_VIBAX;tr|A0A0H0YB98|A0A0H0YB98_VIBAL	58;58;58	tr|D0X0U9|D0X0U9_VIBAL	tr|D0X0U9|D0X0U9_VIBAL Uncharacterized protein OS=Vibrio alginolyticus 40B OX=674977 GN=VMC_30490 PE=3 SV=1;tr|A0A2I3C886|A0A2I3C886_VIBAX Putative arsenate reductase OS=Vibrio alginolyticus (strain ATCC 17749 / DSM 2171 / NBRC 15630 / NCIMB 1903 / XII-53)	58.23	-0.30013	VSEFCRALGWEQVLNKRGTTYRQLAQEQKDT	ALGWEQVLNK(suc)R
tr|D0WXI8|D0WXI8_VIBAL;tr|A0A2I3CNT9|A0A2I3CNT9_VIBAX;tr|A0A0H0YBA1|A0A0H0YBA1_VIBAL;tr|A0A0P7EZH9|A0A0P7EZH9_VIBAL	143;143;143;143	tr|D0WXI8|D0WXI8_VIBAL	tr|D0WXI8|D0WXI8_VIBAL Antioxidant, putative OS=Vibrio alginolyticus 40B OX=674977 GN=VMC_18880 PE=4 SV=1;tr|A0A2I3CNT9|A0A2I3CNT9_VIBAX Putative antioxidant OS=Vibrio alginolyticus (strain ATCC 17749 / DSM 2171 / NBRC 15630 / NCIMB 1903 / XII-53) OX=12190	115.18	-0.24038	IIENGTVTKLNVEEPKEFEASKAETILAAL_	LNVEEPK(suc)EFEASK
tr|D0WUH4|D0WUH4_VIBAL;tr|A0A0H0YBB9|A0A0H0YBB9_VIBAL;tr|A0A2I3CDB3|A0A2I3CDB3_VIBAX	83;83;83	tr|D0WUH4|D0WUH4_VIBAL	tr|D0WUH4|D0WUH4_VIBAL 16 kDa heat shock protein A OS=Vibrio alginolyticus 40B OX=674977 GN=ibpA PE=3 SV=1;tr|A0A0H0YBB9|A0A0H0YBB9_VIBAL Heat-shock protein Hsp20 OS=Vibrio alginolyticus OX=663 GN=ibpA PE=3 SV=1;tr|A0A2I3CDB3|A0A2I3CDB3_VIBAX 16 kDa heat s	107.37	-0.037137	ENMLIVKGERKAEEGKNYVYQGIAERDFERK	KAEEGK(suc)NYVYQGIAER
tr|D0WUH4|D0WUH4_VIBAL;tr|A0A0H0YBB9|A0A0H0YBB9_VIBAL;tr|A0A2I3CDB3|A0A2I3CDB3_VIBAX;tr|A0A1W6VB42|A0A1W6VB42_VIBAL;tr|A0A0L7ZFL0|A0A0L7ZFL0_VIBAL	98;98;98;98;98	tr|D0WUH4|D0WUH4_VIBAL	tr|D0WUH4|D0WUH4_VIBAL 16 kDa heat shock protein A OS=Vibrio alginolyticus 40B OX=674977 GN=ibpA PE=3 SV=1;tr|A0A0H0YBB9|A0A0H0YBB9_VIBAL Heat-shock protein Hsp20 OS=Vibrio alginolyticus OX=663 GN=ibpA PE=3 SV=1;tr|A0A2I3CDB3|A0A2I3CDB3_VIBAX 16 kDa heat s	126.41	0.20578	KNYVYQGIAERDFERKFQLADYVKVVGASME	K(suc)FQLADYVK
tr|D0WUH4|D0WUH4_VIBAL;tr|A0A0H0YBB9|A0A0H0YBB9_VIBAL	133;133	tr|D0WUH4|D0WUH4_VIBAL	tr|D0WUH4|D0WUH4_VIBAL 16 kDa heat shock protein A OS=Vibrio alginolyticus 40B OX=674977 GN=ibpA PE=3 SV=1;tr|A0A0H0YBB9|A0A0H0YBB9_VIBAL Heat-shock protein Hsp20 OS=Vibrio alginolyticus OX=663 GN=ibpA PE=3 SV=1	55.567	-1.1455	HIDLVREIPEAMQPRKIAIGGNNLIENN___	K(suc)IAIGGNNLIENN
tr|D0WUH4|D0WUH4_VIBAL;tr|A0A0H0YBB9|A0A0H0YBB9_VIBAL;tr|A0A2I3CDB3|A0A2I3CDB3_VIBAX	29;29;29	tr|D0WUH4|D0WUH4_VIBAL	tr|D0WUH4|D0WUH4_VIBAL 16 kDa heat shock protein A OS=Vibrio alginolyticus 40B OX=674977 GN=ibpA PE=3 SV=1;tr|A0A0H0YBB9|A0A0H0YBB9_VIBAL Heat-shock protein Hsp20 OS=Vibrio alginolyticus OX=663 GN=ibpA PE=3 SV=1;tr|A0A2I3CDB3|A0A2I3CDB3_VIBAX 16 kDa heat s	59.429	0.10607	IGFDRLLNLMEANTAKNTSGGYPPYNIEQKD	LLNLMEANTAK(suc)NTSGGYPPYNIEQK
tr|D0WUH4|D0WUH4_VIBAL;tr|A0A0H0YBB9|A0A0H0YBB9_VIBAL;tr|A0A2I3CDB3|A0A2I3CDB3_VIBAX	43;43;43	tr|D0WUH4|D0WUH4_VIBAL	tr|D0WUH4|D0WUH4_VIBAL 16 kDa heat shock protein A OS=Vibrio alginolyticus 40B OX=674977 GN=ibpA PE=3 SV=1;tr|A0A0H0YBB9|A0A0H0YBB9_VIBAL Heat-shock protein Hsp20 OS=Vibrio alginolyticus OX=663 GN=ibpA PE=3 SV=1;tr|A0A2I3CDB3|A0A2I3CDB3_VIBAX 16 kDa heat s	47.814	-0.21002	AKNTSGGYPPYNIEQKDEHNYRITMAVAGFA	NTSGGYPPYNIEQK(suc)DEHNYR
tr|D0WUI7|D0WUI7_VIBAL;tr|A0A2I3CCU3|A0A2I3CCU3_VIBAX;tr|A0A0H0YBD3|A0A0H0YBD3_VIBAL;tr|A0A0L7ZFU8|A0A0L7ZFU8_VIBAL	105;105;105;105	tr|D0WUI7|D0WUI7_VIBAL	tr|D0WUI7|D0WUI7_VIBAL tRNA uridine 5-carboxymethylaminomethyl modification enzyme MnmG OS=Vibrio alginolyticus 40B OX=674977 GN=mnmG PE=3 SV=1;tr|A0A2I3CCU3|A0A2I3CCU3_VIBAX tRNA uridine 5-carboxymethylaminomethyl modification enzyme MnmG OS=Vibrio algino	44.721	-2.2244	PAVRATRAQADRALYKAYVRNALENAPNLTL	ALYK(suc)AYVR
tr|D0WUI7|D0WUI7_VIBAL;tr|A0A2I3CCU3|A0A2I3CCU3_VIBAX;tr|A0A0H0YBD3|A0A0H0YBD3_VIBAL	580;580;580	tr|D0WUI7|D0WUI7_VIBAL	tr|D0WUI7|D0WUI7_VIBAL tRNA uridine 5-carboxymethylaminomethyl modification enzyme MnmG OS=Vibrio alginolyticus 40B OX=674977 GN=mnmG PE=3 SV=1;tr|A0A2I3CCU3|A0A2I3CCU3_VIBAX tRNA uridine 5-carboxymethylaminomethyl modification enzyme MnmG OS=Vibrio algino	41.283	-1.5367	HENTKLPADLDYRDVKGLSNEVVAKLSEAKP	DVK(suc)GLSNEVVAK
tr|D0WUI7|D0WUI7_VIBAL;tr|A0A2I3CCU3|A0A2I3CCU3_VIBAX;tr|A0A0H0YBD3|A0A0H0YBD3_VIBAL;tr|A0A0L7ZFU8|A0A0L7ZFU8_VIBAL;tr|A0A1W6VI67|A0A1W6VI67_VIBAL	88;88;88;88;88	tr|D0WUI7|D0WUI7_VIBAL	tr|D0WUI7|D0WUI7_VIBAL tRNA uridine 5-carboxymethylaminomethyl modification enzyme MnmG OS=Vibrio alginolyticus 40B OX=674977 GN=mnmG PE=3 SV=1;tr|A0A2I3CCU3|A0A2I3CCU3_VIBAX tRNA uridine 5-carboxymethylaminomethyl modification enzyme MnmG OS=Vibrio algino	78.934	-0.29161	AIDHAGIQFRTLNASKGPAVRATRAQADRAL	TLNASK(suc)GPAVR
tr|D0WUJ7|D0WUJ7_VIBAL;tr|A0A2I3CCS8|A0A2I3CCS8_VIBAX;tr|A0A0H0YBE4|A0A0H0YBE4_VIBAL;sp|P12990|ATPG_VIBAL;tr|A0A1W6VI57|A0A1W6VI57_VIBAL	31;31;31;31;31	tr|D0WUJ7|D0WUJ7_VIBAL	tr|D0WUJ7|D0WUJ7_VIBAL ATP synthase gamma chain OS=Vibrio alginolyticus 40B OX=674977 GN=atpG PE=3 SV=1;tr|A0A2I3CCS8|A0A2I3CCS8_VIBAX ATP synthase gamma chain OS=Vibrio alginolyticus (strain ATCC 17749 / DSM 2171 / NBRC 15630 / NCIMB 1903 / XII-53) OX=121	52.49	2.0257	STQKITKAMEMVAASKMRRSQDAMEASRPYA	AMEMVAASK(suc)MR
tr|D0WUJ7|D0WUJ7_VIBAL;tr|A0A2I3CCS8|A0A2I3CCS8_VIBAX;tr|A0A0H0YBE4|A0A0H0YBE4_VIBAL;sp|P12990|ATPG_VIBAL	127;127;127;127	tr|D0WUJ7|D0WUJ7_VIBAL	tr|D0WUJ7|D0WUJ7_VIBAL ATP synthase gamma chain OS=Vibrio alginolyticus 40B OX=674977 GN=atpG PE=3 SV=1;tr|A0A2I3CCS8|A0A2I3CCS8_VIBAX ATP synthase gamma chain OS=Vibrio alginolyticus (strain ATCC 17749 / DSM 2171 / NBRC 15630 / NCIMB 1903 / XII-53) OX=121	79.474	0.47045	EIELAVVGSKATAFFKHGGAKVAAQVSGLGD	ATAFFK(suc)HGGAK
tr|D0WUJ7|D0WUJ7_VIBAL;tr|A0A2I3CCS8|A0A2I3CCS8_VIBAX;tr|A0A0H0YBE4|A0A0H0YBE4_VIBAL;sp|P12990|ATPG_VIBAL;tr|A0A1W6VI57|A0A1W6VI57_VIBAL;tr|A0A0L7ZFU2|A0A0L7ZFU2_VIBAL	15;15;15;15;15;15	tr|D0WUJ7|D0WUJ7_VIBAL	tr|D0WUJ7|D0WUJ7_VIBAL ATP synthase gamma chain OS=Vibrio alginolyticus 40B OX=674977 GN=atpG PE=3 SV=1;tr|A0A2I3CCS8|A0A2I3CCS8_VIBAX ATP synthase gamma chain OS=Vibrio alginolyticus (strain ATCC 17749 / DSM 2171 / NBRC 15630 / NCIMB 1903 / XII-53) OX=121	52.255	-0.96239	_MAGAKEIRNKIGSVKSTQKITKAMEMVAAS	IGSVK(suc)STQK
tr|D0WUJ7|D0WUJ7_VIBAL;tr|A0A2I3CCS8|A0A2I3CCS8_VIBAX;tr|A0A0H0YBE4|A0A0H0YBE4_VIBAL	98;98;98	tr|D0WUJ7|D0WUJ7_VIBAL	tr|D0WUJ7|D0WUJ7_VIBAL ATP synthase gamma chain OS=Vibrio alginolyticus 40B OX=674977 GN=atpG PE=3 SV=1;tr|A0A2I3CCS8|A0A2I3CCS8_VIBAX ATP synthase gamma chain OS=Vibrio alginolyticus (strain ATCC 17749 / DSM 2171 / NBRC 15630 / NCIMB 1903 / XII-53) OX=121	92.062	0.14992	TDRGLCGGLNINVFKKAVTDMQAWREKGAEI	K(suc)AVTDMQAWR
tr|D0WUJ7|D0WUJ7_VIBAL;tr|A0A2I3CCS8|A0A2I3CCS8_VIBAX;tr|A0A0H0YBE4|A0A0H0YBE4_VIBAL;sp|P12990|ATPG_VIBAL	51;51;51;51	tr|D0WUJ7|D0WUJ7_VIBAL	tr|D0WUJ7|D0WUJ7_VIBAL ATP synthase gamma chain OS=Vibrio alginolyticus 40B OX=674977 GN=atpG PE=3 SV=1;tr|A0A2I3CCS8|A0A2I3CCS8_VIBAX ATP synthase gamma chain OS=Vibrio alginolyticus (strain ATCC 17749 / DSM 2171 / NBRC 15630 / NCIMB 1903 / XII-53) OX=121	79.82	-0.42401	QDAMEASRPYAETMRKVIGHVANANLEYRHP	K(suc)VIGHVANANLEYR
tr|D0WXJ0|D0WXJ0_VIBAL;tr|A0A2I3CPC4|A0A2I3CPC4_VIBAX;tr|A0A0H0YBG7|A0A0H0YBG7_VIBAL	58;58;58	tr|D0WXJ0|D0WXJ0_VIBAL	tr|D0WXJ0|D0WXJ0_VIBAL Cold shock transcriptional regulator CspA OS=Vibrio alginolyticus 40B OX=674977 GN=cspA PE=4 SV=1;tr|A0A2I3CPC4|A0A2I3CPC4_VIBAX Cold shock transcriptional regulator CspA OS=Vibrio alginolyticus (strain ATCC 17749 / DSM 2171 / NBRC 1	76.465	0.042308	TLTEGQKVSFNVEQGKKGPQATEVTPL____	VSFNVEQGK(suc)K
tr|D0WWJ8|D0WWJ8_VIBAL;tr|A0A2I3C801|A0A2I3C801_VIBAX;tr|A0A0H0YBM8|A0A0H0YBM8_VIBAL	10;10;10	tr|D0WWJ8|D0WWJ8_VIBAL	tr|D0WWJ8|D0WWJ8_VIBAL Acetyl-coenzyme A carboxylase carboxyl transferase subunit beta OS=Vibrio alginolyticus 40B OX=674977 GN=accD PE=3 SV=1;tr|A0A2I3C801|A0A2I3C801_VIBAX Acetyl-coenzyme A carboxylase carboxyl transferase subunit beta OS=Vibrio alginoly	62.823	0.7264	______MSWLEKILEKSNLVSSRKASIPEGV	ILEK(suc)SNLVSSR
tr|D0WWJ8|D0WWJ8_VIBAL;tr|A0A2I3C801|A0A2I3C801_VIBAX;tr|A0A0H0YBM8|A0A0H0YBM8_VIBAL	102;102;102	tr|D0WWJ8|D0WWJ8_VIBAL	tr|D0WWJ8|D0WWJ8_VIBAL Acetyl-coenzyme A carboxylase carboxyl transferase subunit beta OS=Vibrio alginolyticus 40B OX=674977 GN=accD PE=3 SV=1;tr|A0A2I3C801|A0A2I3C801_VIBAX Acetyl-coenzyme A carboxylase carboxyl transferase subunit beta OS=Vibrio alginoly	52.725	0.77389	FKDSKRYKERISAAQKNSGEKDALVVMQGEL	ISAAQK(suc)NSGEK
tr|D0WWJ3|D0WWJ3_VIBAL;tr|A0A2I3C8C2|A0A2I3C8C2_VIBAX;tr|A0A0H0YBN2|A0A0H0YBN2_VIBAL	103;103;103	tr|D0WWJ3|D0WWJ3_VIBAL	tr|D0WWJ3|D0WWJ3_VIBAL Transcriptional regulator, LysR family OS=Vibrio alginolyticus 40B OX=674977 GN=VMC_15430 PE=3 SV=1;tr|A0A2I3C8C2|A0A2I3C8C2_VIBAX Transcriptional regulator, LysR family OS=Vibrio alginolyticus (strain ATCC 17749 / DSM 2171 / NBRC 15	61.78	1.3871	GASGKIKISAPYNLTKRMMMPMFNSFMKQYP	ISAPYNLTK(suc)R
tr|D0WWJ3|D0WWJ3_VIBAL;tr|A0A2I3C8C2|A0A2I3C8C2_VIBAX;tr|A0A0H0YBN2|A0A0H0YBN2_VIBAL;tr|A0A1W6VCF5|A0A1W6VCF5_VIBAL;tr|A0A0L7YYA2|A0A0L7YYA2_VIBAL;tr|D0WVD8|D0WVD8_VIBAL;tr|A0A2L1XT73|A0A2L1XT73_VIBAL;tr|A0A2I3CNR5|A0A2I3CNR5_VIBAX;tr|A0A0S3K380|A0A0S3K380_VIBAL;tr|A0A0G9M6V8|A0A0G9M6V8_VIBAL	54;54;54;54;54;55;55;55;55;55	tr|D0WWJ3|D0WWJ3_VIBAL	tr|D0WWJ3|D0WWJ3_VIBAL Transcriptional regulator, LysR family OS=Vibrio alginolyticus 40B OX=674977 GN=VMC_15430 PE=3 SV=1;tr|A0A2I3C8C2|A0A2I3C8C2_VIBAX Transcriptional regulator, LysR family OS=Vibrio alginolyticus (strain ATCC 17749 / DSM 2171 / NBRC 15	54.982	-0.14139	LEDSVNLRLLNRHARKLSLTEAGERFYHECS	K(suc)LSLTEAGER
tr|D0WWJ3|D0WWJ3_VIBAL;tr|A0A2I3C8C2|A0A2I3C8C2_VIBAX;tr|A0A0H0YBN2|A0A0H0YBN2_VIBAL;tr|A0A1W6VCF5|A0A1W6VCF5_VIBAL;tr|A0A0L7YYA2|A0A0L7YYA2_VIBAL	24;24;24;24;24	tr|D0WWJ3|D0WWJ3_VIBAL	tr|D0WWJ3|D0WWJ3_VIBAL Transcriptional regulator, LysR family OS=Vibrio alginolyticus 40B OX=674977 GN=VMC_15430 PE=3 SV=1;tr|A0A2I3C8C2|A0A2I3C8C2_VIBAX Transcriptional regulator, LysR family OS=Vibrio alginolyticus (strain ATCC 17749 / DSM 2171 / NBRC 15	56.258	2.2175	FRLVVENGSYTATSRKTMIPVATITRRIQAL	K(suc)TMIPVATITR
tr|D0WVG4|D0WVG4_VIBAL;tr|A0A2L1XTC0|A0A2L1XTC0_VIBAL;tr|A0A2I3CNM5|A0A2I3CNM5_VIBAX;tr|A0A0H0YBN7|A0A0H0YBN7_VIBAL	99;99;99;99	tr|D0WVG4|D0WVG4_VIBAL	tr|D0WVG4|D0WVG4_VIBAL Putative transcriptional regulator of 2-aminoethylphosphonate degradation operon OS=Vibrio alginolyticus 40B OX=674977 GN=phnR PE=4 SV=1;tr|A0A2L1XTC0|A0A2L1XTC0_VIBAL Phosphonate utilization transcriptional regulator PhnR OS=Vibrio	58.676	2.2449	AKAQNRVPKTELVAAKGTLANKQAARLLDLQ	TELVAAK(suc)GTLANK
tr|D0X425|D0X425_VIBAL;tr|A0A2I3C8F8|A0A2I3C8F8_VIBAX;tr|A0A0S3JVQ5|A0A0S3JVQ5_VIBAL;tr|A0A0H0YBP3|A0A0H0YBP3_VIBAL	34;43;43;43	tr|D0X425|D0X425_VIBAL	tr|D0X425|D0X425_VIBAL Phosphoribosylglycinamide formyltransferase OS=Vibrio alginolyticus 40B OX=674977 GN=purN PE=3 SV=1;tr|A0A2I3C8F8|A0A2I3C8F8_VIBAX Phosphoribosylglycinamide formyltransferase OS=Vibrio alginolyticus (strain ATCC 17749 / DSM 2171 / NB	73.848	0.42785	EDSMPNARVAAVFSNKADAFGLERAKKFDVD	VAAVFSNK(suc)ADAFGLER
tr|D0WX69|D0WX69_VIBAL;tr|A0A2L1XZR8|A0A2L1XZR8_VIBAL;tr|A0A2I3C8I1|A0A2I3C8I1_VIBAX;tr|A0A0H0YBS4|A0A0H0YBS4_VIBAL	190;190;190;190	tr|D0WX69|D0WX69_VIBAL	tr|D0WX69|D0WX69_VIBAL Methionine aminopeptidase OS=Vibrio alginolyticus 40B OX=674977 GN=map PE=3 SV=1;tr|A0A2L1XZR8|A0A2L1XZR8_VIBAL Methionine aminopeptidase OS=Vibrio alginolyticus OX=663 GN=map PE=3 SV=1;tr|A0A2I3C8I1|A0A2I3C8I1_VIBAX Methionine amino	107.32	0.065829	IEKYIKENNKNNPRNKFSIVKDFCGHGIGDE	NK(suc)FSIVK
tr|D0WX69|D0WX69_VIBAL;tr|A0A2L1XZR8|A0A2L1XZR8_VIBAL;tr|A0A2I3C8I1|A0A2I3C8I1_VIBAX;tr|A0A0H0YBS4|A0A0H0YBS4_VIBAL	163;163;163;163	tr|D0WX69|D0WX69_VIBAL	tr|D0WX69|D0WX69_VIBAL Methionine aminopeptidase OS=Vibrio alginolyticus 40B OX=674977 GN=map PE=3 SV=1;tr|A0A2L1XZR8|A0A2L1XZR8_VIBAL Methionine aminopeptidase OS=Vibrio alginolyticus OX=663 GN=map PE=3 SV=1;tr|A0A2I3C8I1|A0A2I3C8I1_VIBAX Methionine amino	60.628	0.049633	CMVAQEALYVGMRTVKPGSTVGDIGTAIEKY	TVK(suc)PGSTVGDIGTAIEK
tr|D0WX69|D0WX69_VIBAL;tr|A0A2L1XZR8|A0A2L1XZR8_VIBAL;tr|A0A2I3C8I1|A0A2I3C8I1_VIBAX;tr|A0A0H0YBS4|A0A0H0YBS4_VIBAL	180;180;180;180	tr|D0WX69|D0WX69_VIBAL	tr|D0WX69|D0WX69_VIBAL Methionine aminopeptidase OS=Vibrio alginolyticus 40B OX=674977 GN=map PE=3 SV=1;tr|A0A2L1XZR8|A0A2L1XZR8_VIBAL Methionine aminopeptidase OS=Vibrio alginolyticus OX=663 GN=map PE=3 SV=1;tr|A0A2I3C8I1|A0A2I3C8I1_VIBAX Methionine amino	55.401	-2.389	GSTVGDIGTAIEKYIKENNKNNPRNKFSIVK	YIK(suc)ENNK(suc)NNPR
tr|D0WUT5|D0WUT5_VIBAL;tr|A0A2I3CIQ9|A0A2I3CIQ9_VIBAX;tr|A0A0S3K4C0|A0A0S3K4C0_VIBAL;tr|A0A0H0YBV9|A0A0H0YBV9_VIBAL;tr|A0A1W6VJ68|A0A1W6VJ68_VIBAL;tr|A0A0L7YV48|A0A0L7YV48_VIBAL	286;286;286;286;286;286	tr|D0WUT5|D0WUT5_VIBAL	tr|D0WUT5|D0WUT5_VIBAL L-threonine 3-dehydrogenase OS=Vibrio alginolyticus 40B OX=674977 GN=tdh PE=3 SV=1;tr|A0A2I3CIQ9|A0A2I3CIQ9_VIBAX L-threonine 3-dehydrogenase OS=Vibrio alginolyticus (strain ATCC 17749 / DSM 2171 / NBRC 15630 / NCIMB 1903 / XII-53) O	89.55	0.22628	MGIDWNQVIFKGLVIKGIYGREMFETWYKMA	GLVIK(suc)GIYGR
tr|D0WV63|D0WV63_VIBAL;tr|A0A2I3CN38|A0A2I3CN38_VIBAX;tr|A0A0H0YC12|A0A0H0YC12_VIBAL	85;85;85	tr|D0WV63|D0WV63_VIBAL	tr|D0WV63|D0WV63_VIBAL Uncharacterized protein OS=Vibrio alginolyticus 40B OX=674977 GN=VMC_10630 PE=4 SV=1;tr|A0A2I3CN38|A0A2I3CN38_VIBAX Uncharacterized protein OS=Vibrio alginolyticus (strain ATCC 17749 / DSM 2171 / NBRC 15630 / NCIMB 1903 / XII-53) OX=	88.681	-0.063011	FLCSTDRYGSATEEQKAQVIKWLEARPEVKS	YGSATEEQK(suc)AQVIK
tr|D0WV68|D0WV68_VIBAL;tr|A0A2I3CNA9|A0A2I3CNA9_VIBAX;tr|A0A0H0YC16|A0A0H0YC16_VIBAL;tr|A0A1W6VG13|A0A1W6VG13_VIBAL	110;110;110;110	tr|D0WV68|D0WV68_VIBAL	tr|D0WV68|D0WV68_VIBAL Probable alpha-L-glutamate ligase OS=Vibrio alginolyticus 40B OX=674977 GN=rimK PE=3 SV=1;tr|A0A2I3CNA9|A0A2I3CNA9_VIBAX Probable alpha-L-glutamate ligase OS=Vibrio alginolyticus (strain ATCC 17749 / DSM 2171 / NBRC 15630 / NCIMB 190	54.525	0.53651	SRSRDKLRSLQLLSRKGIGLPRTGFAHHPDN	K(suc)GIGLPR
tr|D0WZ31|D0WZ31_VIBAL;tr|A0A2I3C948|A0A2I3C948_VIBAX;tr|A0A0H0YC31|A0A0H0YC31_VIBAL	386;386;386	tr|D0WZ31|D0WZ31_VIBAL	tr|D0WZ31|D0WZ31_VIBAL Tyrosine--tRNA ligase OS=Vibrio alginolyticus 40B OX=674977 GN=tyrS PE=3 SV=1;tr|A0A2I3C948|A0A2I3C948_VIBAX Tyrosine--tRNA ligase OS=Vibrio alginolyticus (strain ATCC 17749 / DSM 2171 / NBRC 15630 / NCIMB 1903 / XII-53) OX=1219076 G	79.693	0.73689	SKFAPEAGTYVFQVGKRKFARITIQ______	FAPEAGTYVFQVGK(suc)R
tr|D0WZ31|D0WZ31_VIBAL;tr|A0A2I3C948|A0A2I3C948_VIBAX;tr|A0A0H0YC31|A0A0H0YC31_VIBAL	367;367;367	tr|D0WZ31|D0WZ31_VIBAL	tr|D0WZ31|D0WZ31_VIBAL Tyrosine--tRNA ligase OS=Vibrio alginolyticus 40B OX=674977 GN=tyrS PE=3 SV=1;tr|A0A2I3C948|A0A2I3C948_VIBAX Tyrosine--tRNA ligase OS=Vibrio alginolyticus (strain ATCC 17749 / DSM 2171 / NBRC 15630 / NCIMB 1903 / XII-53) OX=1219076 G	82.749	0.17083	AMRMVKQGAVKIDGEKIADSKFAPEAGTYVF	IDGEK(suc)IADSK
tr|D0WZ31|D0WZ31_VIBAL;tr|A0A2I3C948|A0A2I3C948_VIBAX;tr|A0A0H0YC31|A0A0H0YC31_VIBAL	29;29;29	tr|D0WZ31|D0WZ31_VIBAL	tr|D0WZ31|D0WZ31_VIBAL Tyrosine--tRNA ligase OS=Vibrio alginolyticus 40B OX=674977 GN=tyrS PE=3 SV=1;tr|A0A2I3C948|A0A2I3C948_VIBAX Tyrosine--tRNA ligase OS=Vibrio alginolyticus (strain ATCC 17749 / DSM 2171 / NBRC 15630 / NCIMB 1903 / XII-53) OX=1219076 G	85.064	-0.088406	GVEELIPEEELIAKLKEDRPLRIKLGADPTA	LK(suc)EDRPLR
tr|D0WZ31|D0WZ31_VIBAL;tr|A0A2I3C948|A0A2I3C948_VIBAX;tr|A0A0H0YC31|A0A0H0YC31_VIBAL	357;357;357	tr|D0WZ31|D0WZ31_VIBAL	tr|D0WZ31|D0WZ31_VIBAL Tyrosine--tRNA ligase OS=Vibrio alginolyticus 40B OX=674977 GN=tyrS PE=3 SV=1;tr|A0A2I3C948|A0A2I3C948_VIBAX Tyrosine--tRNA ligase OS=Vibrio alginolyticus (strain ATCC 17749 / DSM 2171 / NBRC 15630 / NCIMB 1903 / XII-53) OX=1219076 G	69.383	-0.32665	EAGLCPSSSDAMRMVKQGAVKIDGEKIADSK	MVK(suc)QGAVK
tr|A0A2L1XTG8|A0A2L1XTG8_VIBAL;tr|A0A0H0YC32|A0A0H0YC32_VIBAL;tr|D0WY98|D0WY98_VIBAL;tr|A0A1W6UUA6|A0A1W6UUA6_VIBAL	133;136;136;133	tr|A0A2L1XTG8|A0A2L1XTG8_VIBAL	tr|A0A2L1XTG8|A0A2L1XTG8_VIBAL Uncharacterized protein OS=Vibrio alginolyticus OX=663 GN=AL539_04165 PE=4 SV=1;tr|A0A0H0YC32|A0A0H0YC32_VIBAL Energy transducer TonB OS=Vibrio alginolyticus OX=663 GN=AOG25_17990 PE=4 SV=1;tr|D0WY98|D0WY98_VIBAL Uncharacteri	59.931	0.24021	NDKPIRKAQREERIAKLDSMMTRADVADAEK	IAK(suc)LDSMMTR
tr|A0A2L1XTG8|A0A2L1XTG8_VIBAL;tr|A0A0H0YC32|A0A0H0YC32_VIBAL;tr|D0WY98|D0WY98_VIBAL;tr|A0A2I3CMS6|A0A2I3CMS6_VIBAX;tr|A0A1W6UUA6|A0A1W6UUA6_VIBAL	40;43;43;40;40	tr|A0A2L1XTG8|A0A2L1XTG8_VIBAL	tr|A0A2L1XTG8|A0A2L1XTG8_VIBAL Uncharacterized protein OS=Vibrio alginolyticus OX=663 GN=AL539_04165 PE=4 SV=1;tr|A0A0H0YC32|A0A0H0YC32_VIBAL Energy transducer TonB OS=Vibrio alginolyticus OX=663 GN=AOG25_17990 PE=4 SV=1;tr|D0WY98|D0WY98_VIBAL Uncharacteri	42.001	-0.30191	QAVQSKTNQSSAVSQKRIDASAEKSLTLEAE	TNQSSAVSQK(suc)R
tr|D0WXB8|D0WXB8_VIBAL;tr|A0A2L1Y0D8|A0A2L1Y0D8_VIBAL;tr|A0A2I3CA14|A0A2I3CA14_VIBAX;tr|A0A1W6UNB9|A0A1W6UNB9_VIBAL;tr|A0A0S3JWE0|A0A0S3JWE0_VIBAL;tr|A0A0H0YC84|A0A0H0YC84_VIBAL	228;228;228;228;228;228	tr|D0WXB8|D0WXB8_VIBAL	tr|D0WXB8|D0WXB8_VIBAL Glutamate--cysteine ligase OS=Vibrio alginolyticus 40B OX=674977 GN=gshA PE=3 SV=1;tr|A0A2L1Y0D8|A0A2L1Y0D8_VIBAL Glutamate--cysteine ligase OS=Vibrio alginolyticus OX=663 GN=gshA PE=3 SV=1;tr|A0A2I3CA14|A0A2I3CA14_VIBAX Glutamate--c	58.223	-0.090582	TDLPFEKIGGTLYLPKSTSLRLSDLGYTNSA	IGGTLYLPK(suc)STSLR
tr|D0X011|D0X011_VIBAL;tr|A0A2I3C4M8|A0A2I3C4M8_VIBAX;tr|A0A0H0YCC6|A0A0H0YCC6_VIBAL;tr|A0A1W6VEC1|A0A1W6VEC1_VIBAL;tr|A0A0L7YV34|A0A0L7YV34_VIBAL	260;260;260;260;260	tr|D0X011|D0X011_VIBAL	tr|D0X011|D0X011_VIBAL 6-phosphogluconate dehydrogenase, decarboxylating OS=Vibrio alginolyticus 40B OX=674977 GN=VMC_27610 PE=3 SV=1;tr|A0A2I3C4M8|A0A2I3C4M8_VIBAX 6-phosphogluconate dehydrogenase, decarboxylating OS=Vibrio alginolyticus (strain ATCC 1774	104.22	-0.0075058	DGEPLVEKILDTAGQKGTGKWTGINALDLGI	ILDTAGQK(suc)GTGK
tr|D0X011|D0X011_VIBAL;tr|A0A2I3C4M8|A0A2I3C4M8_VIBAX;tr|A0A0H0YCC6|A0A0H0YCC6_VIBAL;tr|A0A1W6VEC1|A0A1W6VEC1_VIBAL;tr|A0A0L7YV34|A0A0L7YV34_VIBAL	69;69;69;69;69	tr|D0X011|D0X011_VIBAL	tr|D0X011|D0X011_VIBAL 6-phosphogluconate dehydrogenase, decarboxylating OS=Vibrio alginolyticus 40B OX=674977 GN=VMC_27610 PE=3 SV=1;tr|A0A2I3C4M8|A0A2I3C4M8_VIBAX 6-phosphogluconate dehydrogenase, decarboxylating OS=Vibrio alginolyticus (strain ATCC 1774	64.776	-0.19058	AYSLEELVEKLETPRKVMLMVRAGDVVDKFI	K(suc)VMLMVR
tr|D0X011|D0X011_VIBAL;tr|A0A2I3C4M8|A0A2I3C4M8_VIBAX;tr|A0A0H0YCC6|A0A0H0YCC6_VIBAL;tr|A0A1W6VEC1|A0A1W6VEC1_VIBAL	37;37;37;37	tr|D0X011|D0X011_VIBAL	tr|D0X011|D0X011_VIBAL 6-phosphogluconate dehydrogenase, decarboxylating OS=Vibrio alginolyticus 40B OX=674977 GN=VMC_27610 PE=3 SV=1;tr|A0A2I3C4M8|A0A2I3C4M8_VIBAX 6-phosphogluconate dehydrogenase, decarboxylating OS=Vibrio alginolyticus (strain ATCC 1774	93.345	-0.12761	NDHGFKVVAHNRTAAKVDEFLEGPAKGTNII	TAAK(suc)VDEFLEGPAK
tr|D0X011|D0X011_VIBAL;tr|A0A2I3C4M8|A0A2I3C4M8_VIBAX;tr|A0A0H0YCC6|A0A0H0YCC6_VIBAL	314;314;314	tr|D0X011|D0X011_VIBAL	tr|D0X011|D0X011_VIBAL 6-phosphogluconate dehydrogenase, decarboxylating OS=Vibrio alginolyticus 40B OX=674977 GN=VMC_27610 PE=3 SV=1;tr|A0A2I3C4M8|A0A2I3C4M8_VIBAX 6-phosphogluconate dehydrogenase, decarboxylating OS=Vibrio alginolyticus (strain ATCC 1774	91.858	-2.4911	AESLFGKTITPVEGDKQEWVDALRQALLASK	TITPVEGDK(suc)QEWVDALR
tr|D0WUH0|D0WUH0_VIBAL;tr|A0A2L1Y1Z9|A0A2L1Y1Z9_VIBAL;tr|A0A2I3CCW7|A0A2I3CCW7_VIBAX;tr|A0A1W6T805|A0A1W6T805_VIBAL;tr|A0A0H0YCE8|A0A0H0YCE8_VIBAL;tr|A0A1W6VA10|A0A1W6VA10_VIBAL;tr|A0A0L7ZFL9|A0A0L7ZFL9_VIBAL	3;3;3;3;3;3;3	tr|D0WUH0|D0WUH0_VIBAL	tr|D0WUH0|D0WUH0_VIBAL Glycine--tRNA ligase alpha subunit OS=Vibrio alginolyticus 40B OX=674977 GN=glyQ PE=3 SV=1;tr|A0A2L1Y1Z9|A0A2L1Y1Z9_VIBAL Glycine--tRNA ligase alpha subunit OS=Vibrio alginolyticus OX=663 GN=glyQ PE=3 SV=1;tr|A0A2I3CCW7|A0A2I3CCW7_VI	56.547	2.549	_____________MQKYDIKTFQGMILALQD	MQK(suc)YDIK
tr|D0WUH0|D0WUH0_VIBAL;tr|A0A2L1Y1Z9|A0A2L1Y1Z9_VIBAL;tr|A0A2I3CCW7|A0A2I3CCW7_VIBAX;tr|A0A1W6T805|A0A1W6T805_VIBAL;tr|A0A0H0YCE8|A0A0H0YCE8_VIBAL;tr|A0A1W6VA10|A0A1W6VA10_VIBAL;tr|A0A0L7ZFL9|A0A0L7ZFL9_VIBAL;tr|D0X4H7|D0X4H7_VIBAL	282;282;282;282;282;282;281;48	tr|D0WUH0|D0WUH0_VIBAL	tr|D0WUH0|D0WUH0_VIBAL Glycine--tRNA ligase alpha subunit OS=Vibrio alginolyticus 40B OX=674977 GN=glyQ PE=3 SV=1;tr|A0A2L1Y1Z9|A0A2L1Y1Z9_VIBAL Glycine--tRNA ligase alpha subunit OS=Vibrio alginolyticus OX=663 GN=glyQ PE=3 SV=1;tr|A0A2I3CCW7|A0A2I3CCW7_VI	80.979	-2.1683	VTERQRYILRIRNLTKAVAEAYYASREALGF	NLTK(suc)AVAEAYYASR
tr|D0WUI3|D0WUI3_VIBAL;tr|A0A0H0YCG2|A0A0H0YCG2_VIBAL;tr|A0A2I3CCQ9|A0A2I3CCQ9_VIBAX;tr|A0A1W6UPX4|A0A1W6UPX4_VIBAL	107;107;96;96	tr|D0WUI3|D0WUI3_VIBAL	tr|D0WUI3|D0WUI3_VIBAL Ribonuclease P protein component OS=Vibrio alginolyticus 40B OX=674977 GN=rnpA PE=3 SV=1;tr|A0A0H0YCG2|A0A0H0YCG2_VIBAL Ribonuclease P protein component OS=Vibrio alginolyticus OX=663 GN=rnpA PE=3 SV=1;tr|A0A2I3CCQ9|A0A2I3CCQ9_VIBAX	52.403	1.139	SAQDLSNEEIFKLFDKLWQRLSRPSRG____	LFDK(suc)LWQR
tr|A0A0H0YCL2|A0A0H0YCL2_VIBAL;tr|A0A2I3C8C1|A0A2I3C8C1_VIBAX;tr|A0A1W6VFZ0|A0A1W6VFZ0_VIBAL;tr|D0X422|D0X422_VIBAL;tr|A0A0L7YVV7|A0A0L7YVV7_VIBAL	186;188;186;113;186	tr|A0A0H0YCL2|A0A0H0YCL2_VIBAL	tr|A0A0H0YCL2|A0A0H0YCL2_VIBAL Uracil phosphoribosyltransferase OS=Vibrio alginolyticus OX=663 GN=upp PE=3 SV=1;tr|A0A2I3C8C1|A0A2I3C8C1_VIBAX Uracil phosphoribosyltransferase OS=Vibrio alginolyticus (strain ATCC 17749 / DSM 2171 / NBRC 15630 / NCIMB 1903	73.057	-0.031689	KAHPDVELYTAAIDEKLNDKGYIVPGLGDAG	AHPDVELYTAAIDEK(suc)LNDK
tr|A0A0H0YCL2|A0A0H0YCL2_VIBAL;tr|A0A2I3C8C1|A0A2I3C8C1_VIBAX;tr|A0A1W6VFZ0|A0A1W6VFZ0_VIBAL;tr|D0X422|D0X422_VIBAL;tr|A0A0L7YVV7|A0A0L7YVV7_VIBAL	203;205;203;130;203	tr|A0A0H0YCL2|A0A0H0YCL2_VIBAL	tr|A0A0H0YCL2|A0A0H0YCL2_VIBAL Uracil phosphoribosyltransferase OS=Vibrio alginolyticus OX=663 GN=upp PE=3 SV=1;tr|A0A2I3C8C1|A0A2I3C8C1_VIBAX Uracil phosphoribosyltransferase OS=Vibrio alginolyticus (strain ATCC 17749 / DSM 2171 / NBRC 15630 / NCIMB 1903	43.084	-0.44823	NDKGYIVPGLGDAGDKIFGTK__________	GYIVPGLGDAGDK(suc)IFGTK
tr|A0A0H0YCL2|A0A0H0YCL2_VIBAL;tr|A0A2I3C8C1|A0A2I3C8C1_VIBAX;tr|A0A1W6VFZ0|A0A1W6VFZ0_VIBAL;tr|A0A0L7YVV7|A0A0L7YVV7_VIBAL	70;72;70;70	tr|A0A0H0YCL2|A0A0H0YCL2_VIBAL	tr|A0A0H0YCL2|A0A0H0YCL2_VIBAL Uracil phosphoribosyltransferase OS=Vibrio alginolyticus OX=663 GN=upp PE=3 SV=1;tr|A0A2I3C8C1|A0A2I3C8C1_VIBAX Uracil phosphoribosyltransferase OS=Vibrio alginolyticus (strain ATCC 17749 / DSM 2171 / NBRC 15630 / NCIMB 1903	82.452	0.056988	DGWNGPVEVDQIKGKKVTVVPILRAGLGMMD	K(suc)VTVVPILR
tr|A0A0H0YCL2|A0A0H0YCL2_VIBAL;tr|A0A2I3C8C1|A0A2I3C8C1_VIBAX;tr|A0A1W6VFZ0|A0A1W6VFZ0_VIBAL;tr|A0A0L7YVV7|A0A0L7YVV7_VIBAL;tr|D0X423|D0X423_VIBAL	7;9;7;7;9	tr|A0A0H0YCL2|A0A0H0YCL2_VIBAL	tr|A0A0H0YCL2|A0A0H0YCL2_VIBAL Uracil phosphoribosyltransferase OS=Vibrio alginolyticus OX=663 GN=upp PE=3 SV=1;tr|A0A2I3C8C1|A0A2I3C8C1_VIBAX Uracil phosphoribosyltransferase OS=Vibrio alginolyticus (strain ATCC 17749 / DSM 2171 / NBRC 15630 / NCIMB 1903	102.61	-0.063435	_________MKVVEVKHPLVKHKIGLMREGD	VVEVK(suc)HPLVK
tr|D0WSL6|D0WSL6_VIBAL;tr|A0A2L1Y177|A0A2L1Y177_VIBAL;tr|A0A2I3CBQ1|A0A2I3CBQ1_VIBAX;tr|A0A1W6TV81|A0A1W6TV81_VIBAL;tr|A0A0H0YCL3|A0A0H0YCL3_VIBAL;tr|A0A1W6VAM7|A0A1W6VAM7_VIBAL;tr|A0A0L7Z3R7|A0A0L7Z3R7_VIBAL	137;137;137;137;137;137;137	tr|D0WSL6|D0WSL6_VIBAL	tr|D0WSL6|D0WSL6_VIBAL Acetylornithine aminotransferase OS=Vibrio alginolyticus 40B OX=674977 GN=argD PE=3 SV=1;tr|A0A2L1Y177|A0A2L1Y177_VIBAL Acetylornithine aminotransferase OS=Vibrio alginolyticus OX=663 GN=argD PE=3 SV=1;tr|A0A2I3CBQ1|A0A2I3CBQ1_VIBAX	76.522	0.066375	AADVHGTEKSEIIAFKQGFHGRTFFTVTVGG	SEIIAFK(suc)QGFHGR
[truncated: 1,280 more rows]
